# Supplementary material for: Multimodal imaging reveals a lysosomal drug reservoir that drives heterogeneous distribution of PARP inhibitors
Source: Nat Commun. 2026 Mar 17;17:4086. doi: 10.1038/s41467-026-70558-1 (PMC13144616; doi:10.1038/s41467-026-70558-1)
Supplement: Supplementary file 3 — Supplementary Data 1-8 [file 41467_2026_70558_MOESM3_ESM.xlsx]

## Sheet: Note
	Supplementary Data for Moncayo et al, "Multimodal imaging reveals a lysosomal drug reservoir that drives heterogeneous distribution of PARP inhibitors"
	Title	Description
	Supplementary Data 1	Metadata for tumour samples and corresponding ex vivo slices, including patient and slice identifier, FIGO stage, tumour site and drug treatment.
	Supplementary Data 2	Comparative physicochemical characteristics of PARP inhibitors.
	Supplementary Data 3	GSEA (Reactome) pathway enrichment analysis comparing high- and low-drug regions of interest across niraparib- and rucaparib-treated PDEs
	Supplementary Data 4	Genes whose expression is significantly associated with continuous rucaparib or niraparib concentrations, identified using linear mixed-effects models.
	Supplementary Data 5	Gene Ontology Biological Process enrichment analysis of genes identified by linear mixed-effects modelling as significantly associated with continuous niraparib or rucaparib concentrations.
	Supplementary Data 6	Gene Ontology Cellular Component enrichment analysis for genes identified by linear mixed-effects modelling as significantly associated with both niraparib and rucaparib concentrations.
	Supplementary Data 7	Proteomics analysis of RucHigh versus RucLow PEO1 cell populations.
	Supplementary Data 8	Gene Ontology enrichment analysis of proteins significantly enriched in RucHigh versus RucLow PEO1 cells.

## Sheet: Supplementary Data 1
Patient	Patient ID	FIGO Stage	Tumour site	Drug	Timepoint	Grid Reference (Supplementary Figure 2)	PDE ID
1	T23-015	III-c	L.Ovary	Niraparib	24h	A	T23-015_Nir4
1	T23-015	III-c	L.Ovary	Olaparib	24h	B	T23-015_Ola1
1	T23-015	III-c	L.Ovary	Rucaparib	24h	C	T23-015_Ruc5
1	T23-015	III-c	L.Ovary	DMSO	24h	D	T23-015_DMSO1
2	T23-037	III-c	Omentum	Niraparib	24h	E	T23-037_Nir0
2	T23-037	III-c	L.Ovary	Niraparib	24h	F	T23-037_Nir1
2	T23-037	III-c	L.Ovary	Niraparib	24h	G	T23-037_Nir2
2	T23-037	III-c	L.Ovary	Niraparib	24h	H	T23-037_Nir3
2	T23-037	III-c	L.Ovary	Olaparib	24h	I	T23-037_Ola0
2	T23-037	III-c	L.Ovary	Olaparib	24h	J	T23-037_Ola2
2	T23-037	III-c	L.Ovary	Olaparib	24h	K	T23-037_Ola3
2	T23-037	III-c	L.Ovary	Rucaparib	24h	L	T23-037_Ruc1	NB Ruc1 and Ruc 1' are from distant parts of the same PDE culture
2	T23-037	III-c	L.Ovary	Rucaparib	24h	M	T23-037_Ruc1'
2	T23-037	III-c	L.Ovary	Rucaparib	24h	N	T23-037_Ruc2
2	T23-037	III-c	L.Ovary	DMSO	24h	O	T23-037_DMSO2
3	T23-071	IV-b	Bladder	Niraparib	24h	P	T23-071_NirBlad3
3	T23-071	IV-b	Omentum	Niraparib	24h	Q	T23-071_NirOm1
3	T23-071	IV-b	Bladder	Olaparib	24h	R	T23-071_OlaBlad1
3	T23-071	IV-b	Omentum	Olaparib	24h	S	T23-071_OlaOm1
3	T23-071	IV-b	Omentum	Rucaparib	24h	T	T23-071_RucOm1
3	T23-071	IV-b	Bladder	DMSO	24h	U	T23-071_DMSO_Blad2

## Sheet: Supplementary Data 2
	OLAPARIB	RUCAPARIB	NIRAPARIB	TALAZOPARIB	VELIPARIB (ABT888)	SARUPARIB (AZD5305)	PALACAPARIB (AZD9574)	PAMIPARIB (BGB290)
Chemical formula	C24H23FN4O3	C19H18FN3O	C19H20N4O	C19H14F2N6O	C13H16N4O	C22H26N6O2	C21H22F2N6O2	C16H15FN4O
Monoisotopic mass (g/mol)	434.175	323.143	320.164	380.12	244.132	406.212	428.177	298.123
LogP	1.96	2.45	2.47	2.11	0.21	1.23	1.63	1.39
pKa (strongest acidic)	9.96	13.14	14.03	9.48	9.73	9.03	9.1	9.9
pKa (strongest basic)	-0.9	9.32	10.08	1.66	9.25	7.42	7.65	5.32
Physiological charge	0	1	1	0	1	1	1	0
Hydrogen acceptor	4	2	3	5	3	6	6	5
Hydrogen donors	1	3	2	3	3	2	2	2
LogD (pH 7.4)	1.96	0.55	-0.11	2.1	-0.6	1.05	1.37	1.38
LogD (pH 4.5)	1.96	-0.78	-0.77	2.1	-2.41	-1.46	-1.17	0.51

## Sheet: Supplementary Data 3
DRUG	NAME	SIZE	ES	NES	NOM p-val	FDR q-val	FWER p-val
Rucaparib	REACTOME_EXTRACELLULAR_MATRIX_ORGANIZATION	178	0.662094	2.04645	0	0	0
Rucaparib	REACTOME_CHOLESTEROL_BIOSYNTHESIS	25	0.884595	2.01797	0	0	0
Rucaparib	REACTOME_ACTIVATION_OF_GENE_EXPRESSION_BY_SREBF_SREBP	37	0.81639	1.98741	0	0	0
Rucaparib	REACTOME_REGULATION_OF_CHOLESTEROL_BIOSYNTHESIS_BY_SREBP_SREBF	50	0.766956	1.987	0	0	0
Rucaparib	REACTOME_TRANS_GOLGI_NETWORK_VESICLE_BUDDING	65	0.745179	1.98559	0	0	0
Rucaparib	REACTOME_NEUTROPHIL_DEGRANULATION	355	0.600461	1.9808	0	0	0
Rucaparib	REACTOME_DEGRADATION_OF_THE_EXTRACELLULAR_MATRIX	79	0.708882	1.9457	0	0.000763078	0.003
Rucaparib	REACTOME_NEGATIVE_REGULATION_OF_NOTCH4_SIGNALING	52	0.729353	1.89759	0	0.00261265	0.012
Rucaparib	REACTOME_THE_ROLE_OF_GTSE1_IN_G2_M_PROGRESSION_AFTER_G2_CHECKPOINT	65	0.722439	1.89725	0	0.00232236	0.012
Rucaparib	REACTOME_LYSOSOME_VESICLE_BIOGENESIS	29	0.829433	1.88253	0	0.00370635	0.021
Rucaparib	REACTOME_COLLAGEN_DEGRADATION	36	0.783204	1.85749	0	0.00622228	0.039
Rucaparib	REACTOME_GOLGI_ASSOCIATED_VESICLE_BIOGENESIS	53	0.718889	1.85543	0	0.00628317	0.043
Rucaparib	REACTOME_ASYMMETRIC_LOCALIZATION_OF_PCP_PROTEINS	58	0.702664	1.85126	0	0.00647182	0.048
Rucaparib	REACTOME_INTEGRIN_CELL_SURFACE_INTERACTIONS	53	0.719823	1.84355	0	0.00787627	0.063
Rucaparib	REACTOME_INTERLEUKIN_12_FAMILY_SIGNALING	45	0.729729	1.83282	0	0.00895351	0.074
Rucaparib	REACTOME_SYNDECAN_INTERACTIONS	26	0.810114	1.83218	0	0.00850435	0.075
Rucaparib	REACTOME_SCF_BETA_TRCP_MEDIATED_DEGRADATION_OF_EMI1	52	0.715629	1.8244	0	0.00985846	0.088
Rucaparib	REACTOME_REGULATION_OF_RUNX3_EXPRESSION_AND_ACTIVITY	53	0.717446	1.82285	0.00289017	0.00959671	0.091
Rucaparib	REACTOME_AGGREPHAGY	27	0.810072	1.81841	0	0.0101876	0.103
Rucaparib	REACTOME_REGULATION_OF_INSULIN_LIKE_GROWTH_FACTOR_IGF_TRANSPORT_AND_UPTAKE_BY_INSULIN_LIKE_GROWTH_FACTOR_BINDING_PROTEINS_IGFBPS	78	0.660127	1.8135	0	0.010558	0.113
Rucaparib	REACTOME_RHO_GTPASES_ACTIVATE_IQGAPS	18	0.848191	1.81277	0.00260417	0.0100552	0.113
Rucaparib	REACTOME_DEGRADATION_OF_DVL	52	0.6879	1.76801	0	0.0208799	0.234
Rucaparib	REACTOME_DEGRADATION_OF_BETA_CATENIN_BY_THE_DESTRUCTION_COMPLEX	78	0.639404	1.76358	0	0.0215635	0.249
Rucaparib	REACTOME_REGULATION_OF_RUNX2_EXPRESSION_AND_ACTIVITY	62	0.64738	1.76121	0	0.0216679	0.258
Rucaparib	REACTOME_PROGRAMMED_CELL_DEATH	181	0.565806	1.74976	0	0.024697	0.298
Rucaparib	REACTOME_APOPTOSIS	154	0.583806	1.74916	0	0.0240224	0.302
Rucaparib	REACTOME_DEGRADATION_OF_GLI1_BY_THE_PROTEASOME	54	0.677574	1.74589	0	0.0243506	0.315
Rucaparib	REACTOME_FORMATION_OF_TUBULIN_FOLDING_INTERMEDIATES_BY_CCT_TRIC	16	0.836603	1.7389	0.0078329	0.0262768	0.352
Rucaparib	REACTOME_DISEASES_ASSOCIATED_WITH_GLYCOSAMINOGLYCAN_METABOLISM	27	0.752551	1.73472	0.00263852	0.0271165	0.371
Rucaparib	REACTOME_COMPLEMENT_CASCADE	25	0.783679	1.73144	0	0.0271945	0.379
Rucaparib	REACTOME_METAL_ION_SLC_TRANSPORTERS	18	0.833254	1.73098	0.00526316	0.0265427	0.381
Rucaparib	REACTOME_RESPONSE_TO_ELEVATED_PLATELET_CYTOSOLIC_CA2	91	0.621019	1.72941	0	0.0262642	0.389
Rucaparib	REACTOME_PEPTIDE_HORMONE_METABOLISM	41	0.691329	1.72774	0.00813008	0.0259586	0.393
Rucaparib	REACTOME_COLLAGEN_FORMATION	57	0.658732	1.72238	0	0.0275524	0.415
Rucaparib	REACTOME_FATTY_ACYL_COA_BIOSYNTHESIS	23	0.78345	1.72049	0	0.027762	0.429
Rucaparib	REACTOME_DEFECTIVE_CFTR_CAUSES_CYSTIC_FIBROSIS	57	0.652919	1.7175	0	0.0283163	0.446
Rucaparib	REACTOME_DECTIN_1_MEDIATED_NONCANONICAL_NF_KB_SIGNALING	57	0.655119	1.71694	0	0.0277349	0.447
Rucaparib	REACTOME_NON_INTEGRIN_MEMBRANE_ECM_INTERACTIONS	46	0.691396	1.71542	0.00287356	0.027563	0.452
Rucaparib	REACTOME_EARLY_SARS_COV_2_INFECTION_EVENTS	30	0.731155	1.70529	0.00519481	0.0312444	0.504
Rucaparib	REACTOME_MHC_CLASS_II_ANTIGEN_PRESENTATION	94	0.604528	1.70401	0	0.0310679	0.512
Rucaparib	REACTOME_METABOLISM_OF_STEROIDS	95	0.609541	1.70335	0	0.0305634	0.515
Rucaparib	REACTOME_EPH_EPHRIN_SIGNALING	72	0.626055	1.70191	0.00295858	0.0305505	0.521
Rucaparib	REACTOME_GENE_AND_PROTEIN_EXPRESSION_BY_JAK_STAT_SIGNALING_AFTER_INTERLEUKIN_12_STIMULATION	34	0.709096	1.70138	0	0.0300428	0.523
Rucaparib	REACTOME_RHOBTB2_GTPASE_CYCLE	21	0.787398	1.69757	0.00502513	0.0311625	0.538
Rucaparib	REACTOME_BINDING_AND_UPTAKE_OF_LIGANDS_BY_SCAVENGER_RECEPTORS	24	0.780204	1.69707	0.00269542	0.0308603	0.544
Rucaparib	REACTOME_TRANSLOCATION_OF_SLC2A4_GLUT4_TO_THE_PLASMA_MEMBRANE	54	0.65623	1.69459	0.00874636	0.0315375	0.561
Rucaparib	REACTOME_VXPX_CARGO_TARGETING_TO_CILIUM	16	0.827833	1.69292	0.00269542	0.0317084	0.568
Rucaparib	REACTOME_TCR_SIGNALING	96	0.597483	1.6895	0	0.0323531	0.58
Rucaparib	REACTOME_MYOGENESIS	16	0.819206	1.68807	0.00574713	0.0325906	0.591
Rucaparib	REACTOME_CELL_SURFACE_INTERACTIONS_AT_THE_VASCULAR_WALL	82	0.602582	1.68687	0	0.0324038	0.599
Rucaparib	REACTOME_STABILIZATION_OF_P53	54	0.642391	1.68317	0	0.0335028	0.623
Rucaparib	REACTOME_CELL_JUNCTION_ORGANIZATION	77	0.606468	1.68223	0	0.0330641	0.625
Rucaparib	REACTOME_CELL_CELL_COMMUNICATION	102	0.588574	1.67968	0	0.0334979	0.638
Rucaparib	REACTOME_ASSEMBLY_OF_COLLAGEN_FIBRILS_AND_OTHER_MULTIMERIC_STRUCTURES	42	0.675566	1.67866	0	0.0332635	0.644
Rucaparib	REACTOME_SARS_COV_1_INFECTION	130	0.56609	1.67763	0	0.0330947	0.648
Rucaparib	REACTOME_REGULATION_OF_PTEN_STABILITY_AND_ACTIVITY	63	0.628744	1.6736	0.00297619	0.0348609	0.676
Rucaparib	REACTOME_ANTIGEN_PROCESSING_CROSS_PRESENTATION	89	0.600495	1.67344	0	0.0343079	0.676
Rucaparib	REACTOME_COPI_INDEPENDENT_GOLGI_TO_ER_RETROGRADE_TRAFFIC	39	0.677766	1.6723	0.0056338	0.0342229	0.685
Rucaparib	REACTOME_INTERLEUKIN_12_SIGNALING	38	0.688717	1.66951	0.00280112	0.0348557	0.699
Rucaparib	REACTOME_ABC_FAMILY_PROTEINS_MEDIATED_TRANSPORT	78	0.604675	1.6649	0	0.0369491	0.728
Rucaparib	REACTOME_ECM_PROTEOGLYCANS	48	0.660457	1.6591	0	0.0394981	0.759
Rucaparib	REACTOME_ORC1_REMOVAL_FROM_CHROMATIN	67	0.612881	1.65529	0	0.0405654	0.772
Rucaparib	REACTOME_SEALING_OF_THE_NUCLEAR_ENVELOPE_NE_BY_ESCRT_III	21	0.767445	1.65506	0.0132626	0.040086	0.773
Rucaparib	REACTOME_DEGRADATION_OF_AXIN	52	0.63879	1.65263	0.00285714	0.0406686	0.784
Rucaparib	REACTOME_G1_S_DNA_DAMAGE_CHECKPOINTS	65	0.613637	1.65131	0	0.0405569	0.788
Rucaparib	REACTOME_CELLULAR_RESPONSE_TO_HYPOXIA	70	0.599698	1.64355	0	0.0437626	0.815
Rucaparib	REACTOME_RESPONSE_OF_MTB_TO_PHAGOCYTOSIS	20	0.766894	1.63924	0.0103359	0.0450431	0.826
Rucaparib	REACTOME_OLFACTORY_SIGNALING_PATHWAY	64	-0.755424	-1.8654	0	0.000592401	0.001
Niraparib	REACTOME_EUKARYOTIC_TRANSLATION_INITIATION	114	0.787639	2.45563	0	0	0
Niraparib	REACTOME_NONSENSE_MEDIATED_DECAY_NMD	109	0.774359	2.43794	0	0	0
Niraparib	REACTOME_SRP_DEPENDENT_COTRANSLATIONAL_PROTEIN_TARGETING_TO_MEMBRANE	106	0.794673	2.43654	0	0	0
Niraparib	REACTOME_REGULATION_OF_EXPRESSION_OF_SLITS_AND_ROBOS	155	0.747709	2.43128	0	0	0
Niraparib	REACTOME_TRANSLATION	275	0.704925	2.40217	0	0	0
Niraparib	REACTOME_INFLUENZA_INFECTION	149	0.729235	2.39184	0	0	0
Niraparib	REACTOME_SIGNALING_BY_ROBO_RECEPTORS	190	0.714939	2.36243	0	0	0
Niraparib	REACTOME_EUKARYOTIC_TRANSLATION_ELONGATION	85	0.787632	2.3482	0	0	0
Niraparib	REACTOME_NUCLEAR_EVENTS_MEDIATED_BY_NFE2L2	86	0.764147	2.32	0	0	0
Niraparib	REACTOME_SIGNALING_BY_TGF_BETA_RECEPTOR_COMPLEX	89	0.74814	2.28063	0	0	0
Niraparib	REACTOME_APOPTOSIS	154	0.692321	2.27795	0	0	0
Niraparib	REACTOME_REGULATION_OF_MRNA_STABILITY_BY_PROTEINS_THAT_BIND_AU_RICH_ELEMENTS	82	0.751842	2.25651	0	0	0
Niraparib	REACTOME_ACTIVATION_OF_THE_MRNA_UPON_BINDING_OF_THE_CAP_BINDING_COMPLEX_AND_EIFS_AND_SUBSEQUENT_BINDING_TO_43S	58	0.794453	2.25398	0	0	0
Niraparib	REACTOME_SELENOAMINO_ACID_METABOLISM	106	0.741531	2.25347	0	0	0
Niraparib	REACTOME_KEAP1_NFE2L2_PATHWAY	109	0.721952	2.23164	0	0	0
Niraparib	REACTOME_RESPONSE_OF_EIF2AK4_GCN2_TO_AMINO_ACID_DEFICIENCY	96	0.733376	2.22538	0	0	0
Niraparib	REACTOME_DEGRADATION_OF_BETA_CATENIN_BY_THE_DESTRUCTION_COMPLEX	78	0.742332	2.2219	0	0	0
Niraparib	REACTOME_CELLULAR_RESPONSE_TO_STARVATION	140	0.69776	2.22082	0	0	0
Niraparib	REACTOME_DEGRADATION_OF_DVL	52	0.794053	2.21272	0	0	0
Niraparib	REACTOME_AUF1_HNRNP_D0_BINDS_AND_DESTABILIZES_MRNA	52	0.789906	2.20306	0	0	0
Niraparib	REACTOME_NEGATIVE_REGULATION_OF_NOTCH4_SIGNALING	52	0.782217	2.1931	0	0	0
Niraparib	REACTOME_CELLULAR_RESPONSE_TO_HYPOXIA	70	0.74915	2.18932	0	0	0
Niraparib	REACTOME_MRNA_SPLICING	210	0.656458	2.18483	0	0	0
Niraparib	REACTOME_STABILIZATION_OF_P53	54	0.767716	2.18203	0	0	0
Niraparib	REACTOME_N_GLYCAN_TRIMMING_IN_THE_ER_AND_CALNEXIN_CALRETICULIN_CYCLE	31	0.830408	2.17309	0	0	0
Niraparib	REACTOME_DEGRADATION_OF_GLI1_BY_THE_PROTEASOME	54	0.776569	2.16999	0	0	0
Niraparib	REACTOME_REGULATION_OF_RAS_BY_GAPS	62	0.741062	2.14005	0	0	0
Niraparib	REACTOME_ANTIGEN_PRESENTATION_FOLDING_ASSEMBLY_AND_PEPTIDE_LOADING_OF_CLASS_I_MHC	28	0.860461	2.13034	0	0	0
Niraparib	REACTOME_REGULATION_OF_RUNX3_EXPRESSION_AND_ACTIVITY	53	0.766735	2.12869	0	0	0
Niraparib	REACTOME_DECTIN_1_MEDIATED_NONCANONICAL_NF_KB_SIGNALING	57	0.749666	2.1256	0	0	0
Niraparib	REACTOME_SCF_BETA_TRCP_MEDIATED_DEGRADATION_OF_EMI1	52	0.770726	2.12394	0	0	0
Niraparib	REACTOME_PROGRAMMED_CELL_DEATH	181	0.653366	2.12102	0	0	0
Niraparib	REACTOME_G1_S_DNA_DAMAGE_CHECKPOINTS	65	0.734082	2.11561	0	0	0
Niraparib	REACTOME_REGULATION_OF_PTEN_STABILITY_AND_ACTIVITY	63	0.742311	2.11465	0	0	0
Niraparib	REACTOME_APOPTOTIC_EXECUTION_PHASE	44	0.790015	2.11395	0	0	0
Niraparib	REACTOME_DEGRADATION_OF_AXIN	52	0.767215	2.10058	0	0	0
Niraparib	REACTOME_TGF_BETA_RECEPTOR_SIGNALING_ACTIVATES_SMADS	44	0.780873	2.09708	0	0	0
Niraparib	REACTOME_ORC1_REMOVAL_FROM_CHROMATIN	67	0.718199	2.0939	0	0	0
Niraparib	REACTOME_TRANSCRIPTIONAL_ACTIVITY_OF_SMAD2_SMAD3_SMAD4_HETEROTRIMER	49	0.745551	2.07826	0	0	0
Niraparib	REACTOME_ANTIGEN_PROCESSING_CROSS_PRESENTATION	89	0.688925	2.07765	0	0	0
Niraparib	REACTOME_CELLULAR_RESPONSE_TO_CHEMICAL_STRESS	181	0.627024	2.07436	0	0	0
Niraparib	REACTOME_UNFOLDED_PROTEIN_RESPONSE_UPR	83	0.69433	2.07281	0	0	0
Niraparib	REACTOME_SIGNALING_BY_MET	69	0.704953	2.05953	0	6.41575e-05	0.001
Niraparib	REACTOME_TRANSPORT_TO_THE_GOLGI_AND_SUBSEQUENT_MODIFICATION	147	0.627379	2.05694	0	6.26994e-05	0.001
Niraparib	REACTOME_SARS_COV_1_INFECTION	130	0.647307	2.05282	0	6.13061e-05	0.001
Niraparib	REACTOME_PROCESSING_OF_CAPPED_INTRON_CONTAINING_PRE_MRNA	278	0.595529	2.05149	0	5.99733e-05	0.001
Niraparib	REACTOME_APOPTOTIC_CLEAVAGE_OF_CELLULAR_PROTEINS	31	0.811115	2.04414	0	0.000115889	0.002
Niraparib	REACTOME_RNA_POLYMERASE_II_TRANSCRIPTION_TERMINATION	64	0.715914	2.03368	0	0.000113475	0.002
Niraparib	REACTOME_ER_TO_GOLGI_ANTEROGRADE_TRANSPORT	125	0.643917	2.03344	0	0.000111159	0.002
Niraparib	REACTOME_SIGNALING_BY_NOTCH4	74	0.696325	2.02899	0	0.000108936	0.002
Niraparib	REACTOME_TRNA_AMINOACYLATION	37	0.76534	2.02462	0	0.0001068	0.002
Niraparib	REACTOME_TRANSCRIPTIONAL_REGULATION_BY_RUNX3	89	0.667622	2.0206	0	0.000104746	0.002
Niraparib	REACTOME_HOST_INTERACTIONS_OF_HIV_FACTORS	122	0.632119	2.01309	0	0.00010277	0.002
Niraparib	REACTOME_TRANS_GOLGI_NETWORK_VESICLE_BUDDING	65	0.689491	2.00522	0	0.000100867	0.002
Niraparib	REACTOME_SARS_COV_1_MODULATES_HOST_TRANSLATION_MACHINERY	34	0.782361	2.00506	0	9.90328e-05	0.002
Niraparib	REACTOME_NEUTROPHIL_DEGRANULATION	355	0.574569	2.00004	0	0.000205798	0.004
Niraparib	REACTOME_SIGNALING_BY_TGFB_FAMILY_MEMBERS	109	0.642292	1.99692	0	0.000202187	0.004
Niraparib	REACTOME_ASYMMETRIC_LOCALIZATION_OF_PCP_PROTEINS	58	0.702527	1.99584	0	0.000198701	0.004
Niraparib	REACTOME_SARS_COV_1_HOST_INTERACTIONS	89	0.658149	1.99465	0	0.000195333	0.004
Niraparib	REACTOME_HEDGEHOG_LIGAND_BIOGENESIS	56	0.692139	1.98789	0	0.000246678	0.005
Niraparib	REACTOME_SWITCHING_OF_ORIGINS_TO_A_POST_REPLICATIVE_STATE	88	0.658629	1.98697	0	0.000242635	0.005
Niraparib	REACTOME_FCERI_MEDIATED_NF_KB_ACTIVATION	74	0.671311	1.98542	0	0.000238721	0.005
Niraparib	REACTOME_NERVOUS_SYSTEM_DEVELOPMENT	420	0.559903	1.98471	0	0.000234932	0.005
Niraparib	REACTOME_CELL_CELL_COMMUNICATION	102	0.638886	1.98445	0	0.000231261	0.005
Niraparib	REACTOME_ASPARAGINE_N_LINKED_GLYCOSYLATION	245	0.582831	1.97758	0	0.000227703	0.005
Niraparib	REACTOME_INTERLEUKIN_1_SIGNALING	101	0.64067	1.9741	0	0.000224253	0.005
Niraparib	REACTOME_SIGNALING_BY_ALK_IN_CANCER	52	0.722741	1.97027	0	0.000220906	0.005
Niraparib	REACTOME_METABOLISM_OF_POLYAMINES	55	0.708726	1.96875	0	0.000217657	0.005
Niraparib	REACTOME_MAPK6_MAPK4_SIGNALING	81	0.662356	1.96581	0	0.000253294	0.006
Niraparib	REACTOME_DOWNREGULATION_OF_SMAD2_3_SMAD4_TRANSCRIPTIONAL_ACTIVITY	29	0.782077	1.96292	0	0.000291276	0.007
Niraparib	REACTOME_HIV_INFECTION	211	0.59	1.96231	0	0.000287174	0.007
Niraparib	REACTOME_REGULATION_OF_RUNX2_EXPRESSION_AND_ACTIVITY	62	0.681834	1.96004	0	0.000283185	0.007
Niraparib	REACTOME_SARS_COV_2_INFECTION	256	0.565105	1.95887	0	0.000279306	0.007
Niraparib	REACTOME_PCP_CE_PATHWAY	80	0.643991	1.95694	0	0.00034882	0.009
Niraparib	REACTOME_UCH_PROTEINASES	93	0.650588	1.95471	0	0.000344169	0.009
Niraparib	REACTOME_THE_ROLE_OF_GTSE1_IN_G2_M_PROGRESSION_AFTER_G2_CHECKPOINT	65	0.679851	1.953	0	0.000376754	0.01
Niraparib	REACTOME_IRE1ALPHA_ACTIVATES_CHAPERONES	45	0.728407	1.95178	0	0.000371861	0.01
Niraparib	REACTOME_COPI_MEDIATED_ANTEROGRADE_TRANSPORT	82	0.658547	1.94428	0	0.000404427	0.011
Niraparib	REACTOME_INTERLEUKIN_12_FAMILY_SIGNALING	45	0.721038	1.94058	0	0.00047277	0.013
Niraparib	REACTOME_DOWNSTREAM_SIGNALING_EVENTS_OF_B_CELL_RECEPTOR_BCR	76	0.653097	1.94035	0	0.00046686	0.013
Niraparib	REACTOME_CALNEXIN_CALRETICULIN_CYCLE	23	0.82901	1.93877	0	0.000461097	0.013
Niraparib	REACTOME_APC_C_CDH1_MEDIATED_DEGRADATION_OF_CDC20_AND_OTHER_APC_C_CDH1_TARGETED_PROTEINS_IN_LATE_MITOSIS_EARLY_G1	71	0.663508	1.93732	0	0.000489566	0.014
Niraparib	REACTOME_NEPHRIN_FAMILY_INTERACTIONS	16	0.889585	1.9368	0	0.000483667	0.014
Niraparib	REACTOME_SARS_COV_INFECTIONS	353	0.550908	1.93453	0	0.000477909	0.014
Niraparib	REACTOME_COPII_MEDIATED_VESICLE_TRANSPORT	58	0.684923	1.93452	0	0.000472287	0.014
Niraparib	REACTOME_CYTOSOLIC_TRNA_AMINOACYLATION	23	0.83266	1.92147	0	0.000757798	0.023
Niraparib	REACTOME_LISTERIA_MONOCYTOGENES_ENTRY_INTO_HOST_CELLS	17	0.866447	1.91454	0	0.000906908	0.028
Niraparib	REACTOME_MATURATION_OF_SARS_COV_2_SPIKE_PROTEIN	34	0.756286	1.91179	0	0.000896602	0.028
Niraparib	REACTOME_NEGATIVE_REGULATION_OF_MET_ACTIVITY	17	0.876352	1.9045	0	0.00107918	0.034
Niraparib	REACTOME_RHOBTB_GTPASE_CYCLE	32	0.758278	1.90308	0	0.00109797	0.035
Niraparib	REACTOME_INTERLEUKIN_12_SIGNALING	38	0.739785	1.90278	0	0.00111791	0.036
Niraparib	REACTOME_SCF_SKP2_MEDIATED_DEGRADATION_OF_P27_P21	59	0.666592	1.89759	0	0.00117136	0.037
Niraparib	REACTOME_GENE_AND_PROTEIN_EXPRESSION_BY_JAK_STAT_SIGNALING_AFTER_INTERLEUKIN_12_STIMULATION	34	0.740737	1.89725	0	0.00115876	0.037
Niraparib	REACTOME_RRNA_PROCESSING	191	0.576564	1.89687	0	0.00114644	0.037
Niraparib	REACTOME_DEFECTIVE_CFTR_CAUSES_CYSTIC_FIBROSIS	57	0.676383	1.89513	0	0.00113437	0.037
Niraparib	REACTOME_TRANSCRIPTIONAL_REGULATION_BY_RUNX2	95	0.618295	1.87705	0	0.00121135	0.04
Niraparib	REACTOME_SMAD2_SMAD3_SMAD4_HETEROTRIMER_REGULATES_TRANSCRIPTION	35	0.746457	1.87677	0	0.00122554	0.041
Niraparib	REACTOME_CELL_JUNCTION_ORGANIZATION	77	0.634791	1.87665	0	0.00121304	0.041
Niraparib	REACTOME_PTEN_REGULATION	129	0.584741	1.87506	0	0.00122902	0.042
Niraparib	REACTOME_RHOBTB2_GTPASE_CYCLE	21	0.798564	1.85942	0	0.0016871	0.058
Niraparib	REACTOME_MITOTIC_METAPHASE_AND_ANAPHASE	215	0.557079	1.8593	0	0.0016704	0.058
Niraparib	REACTOME_NOTCH3_ACTIVATION_AND_TRANSMISSION_OF_SIGNAL_TO_THE_NUCLEUS	19	0.828268	1.85784	0.00323625	0.00171078	0.06
Niraparib	REACTOME_CYCLIN_A_CDK2_ASSOCIATED_EVENTS_AT_S_PHASE_ENTRY	83	0.627061	1.85638	0	0.00169417	0.06
Niraparib	REACTOME_TRANSLATION_OF_SARS_COV_2_STRUCTURAL_PROTEINS	53	0.679608	1.84836	0	0.0018109	0.065
Niraparib	REACTOME_DEACTIVATION_OF_THE_BETA_CATENIN_TRANSACTIVATING_COMPLEX	34	0.703381	1.84592	0	0.00182088	0.066
Niraparib	REACTOME_HEDGEHOG_ON_STATE	71	0.640094	1.84552	0	0.0018037	0.066
Niraparib	REACTOME_ANTIVIRAL_MECHANISM_BY_IFN_STIMULATED_GENES	127	0.577451	1.84429	0	0.00189098	0.07
Niraparib	REACTOME_DOWNREGULATION_OF_TGF_BETA_RECEPTOR_SIGNALING	25	0.756094	1.84396	0	0.0019023	0.071
Niraparib	REACTOME_FC_EPSILON_RECEPTOR_FCERI_SIGNALING	115	0.597543	1.84316	0	0.00188485	0.071
Niraparib	REACTOME_CROSS_PRESENTATION_OF_SOLUBLE_EXOGENOUS_ANTIGENS_ENDOSOMES	46	0.679078	1.84288	0	0.00186771	0.071
Niraparib	REACTOME_M_DECAY_DEGRADATION_OF_MATERNAL_MRNAS_BY_MATERNALLY_STORED_FACTORS	27	0.781414	1.84277	0	0.00185089	0.071
Niraparib	REACTOME_CLEC7A_DECTIN_1_SIGNALING	93	0.614265	1.84271	0	0.00183436	0.071
Niraparib	REACTOME_MET_PROMOTES_CELL_MOTILITY	35	0.707689	1.84209	0	0.00181813	0.071
Niraparib	REACTOME_RESPONSE_OF_MTB_TO_PHAGOCYTOSIS	20	0.80209	1.8397	0	0.00180218	0.071
Niraparib	REACTOME_DEGRADATION_OF_THE_EXTRACELLULAR_MATRIX	79	0.616571	1.83477	0	0.00198451	0.079
Niraparib	REACTOME_MRNA_SPLICING_MINOR_PATHWAY	50	0.657627	1.83277	0	0.00208605	0.084
Niraparib	REACTOME_DEADENYLATION_OF_MRNA	25	0.76538	1.83223	0	0.00206822	0.084
Niraparib	REACTOME_SARS_COV_2_HOST_INTERACTIONS	175	0.553079	1.83115	0	0.00209747	0.086
Niraparib	REACTOME_EXTRACELLULAR_MATRIX_ORGANIZATION	178	0.553795	1.82943	0	0.00212713	0.088
Niraparib	REACTOME_LATE_SARS_COV_2_INFECTION_EVENTS	60	0.640279	1.82894	0	0.0021094	0.088
Niraparib	REACTOME_GOLGI_ASSOCIATED_VESICLE_BIOGENESIS	53	0.656455	1.8286	0	0.00209197	0.088
Niraparib	REACTOME_SIGNALING_BY_EGFR	41	0.685037	1.82167	0.0114068	0.00256506	0.109
Niraparib	REACTOME_RHOJ_GTPASE_CYCLE	48	0.664688	1.81934	0	0.0025656	0.11
Niraparib	REACTOME_CLASS_I_MHC_MEDIATED_ANTIGEN_PROCESSING_PRESENTATION	310	0.531858	1.81903	0	0.00258952	0.112
Niraparib	REACTOME_THE_CITRIC_ACID_TCA_CYCLE_AND_RESPIRATORY_ELECTRON_TRANSPORT	150	0.562813	1.81757	0	0.00259188	0.112
Niraparib	REACTOME_TNFR1_INDUCED_NF_KAPPA_B_SIGNALING_PATHWAY	29	0.714183	1.81308	0	0.0029188	0.126
Niraparib	REACTOME_SYNTHESIS_OF_DNA	116	0.574361	1.81108	0	0.00302746	0.132
Niraparib	REACTOME_APC_C_MEDIATED_DEGRADATION_OF_CELL_CYCLE_PROTEINS	84	0.606167	1.81012	0	0.00302625	0.133
Niraparib	REACTOME_GLYCOLYSIS	59	0.628724	1.80996	0	0.00300279	0.133
Niraparib	REACTOME_TP53_REGULATES_METABOLIC_GENES	78	0.61065	1.80937	0	0.00307066	0.137
Niraparib	REACTOME_FORMATION_OF_TC_NER_PRE_INCISION_COMPLEX	48	0.653097	1.80595	0	0.0032812	0.147
Niraparib	REACTOME_BETA_CATENIN_INDEPENDENT_WNT_SIGNALING	115	0.57788	1.8025	0	0.00350639	0.156
Niraparib	REACTOME_DISEASES_OF_SIGNAL_TRANSDUCTION_BY_GROWTH_FACTOR_RECEPTORS_AND_SECOND_MESSENGERS	353	0.519646	1.80208	0	0.00352293	0.158
Niraparib	REACTOME_CHAPERONE_MEDIATED_AUTOPHAGY	15	0.853349	1.79779	0	0.00365803	0.166
Niraparib	REACTOME_ADHERENS_JUNCTIONS_INTERACTIONS	35	0.691301	1.79517	0	0.00373847	0.17
Niraparib	REACTOME_LYSOSOME_VESICLE_BIOGENESIS	29	0.718847	1.79436	0.00680272	0.00377735	0.173
Niraparib	REACTOME_SYNTHESIS_OF_ACTIVE_UBIQUITIN_ROLES_OF_E1_AND_E2_ENZYMES	29	0.74514	1.79295	0.00724638	0.00387477	0.178
Niraparib	REACTOME_METABOLISM_OF_AMINO_ACIDS_AND_DERIVATIVES	274	0.520438	1.79085	0	0.00403406	0.184
Niraparib	REACTOME_SEPARATION_OF_SISTER_CHROMATIDS	171	0.550042	1.78971	0	0.00408484	0.186
Niraparib	REACTOME_NON_INTEGRIN_MEMBRANE_ECM_INTERACTIONS	46	0.6724	1.78862	0	0.00411612	0.188
Niraparib	REACTOME_SARS_COV_2_MODULATES_HOST_TRANSLATION_MACHINERY	47	0.663717	1.78714	0	0.00424367	0.194
Niraparib	REACTOME_RHOV_GTPASE_CYCLE	35	0.688654	1.78146	0	0.00461051	0.211
Niraparib	REACTOME_RHOU_GTPASE_CYCLE	35	0.69184	1.78041	0.00362319	0.00467376	0.215
Niraparib	REACTOME_CARGO_CONCENTRATION_IN_THE_ER	26	0.736083	1.77824	0.003367	0.00481438	0.223
Niraparib	REACTOME_COLLAGEN_FORMATION	57	0.632118	1.77773	0	0.00481955	0.224
Niraparib	REACTOME_DEADENYLATION_DEPENDENT_MRNA_DECAY	55	0.632021	1.77472	0	0.00501547	0.234
Niraparib	REACTOME_FORMATION_OF_THE_EARLY_ELONGATION_COMPLEX	31	0.701359	1.76931	0	0.00540233	0.251
Niraparib	REACTOME_HEDGEHOG_OFF_STATE	89	0.583381	1.76322	0	0.00600336	0.276
Niraparib	REACTOME_ISG15_ANTIVIRAL_MECHANISM	70	0.60496	1.76247	0	0.00607822	0.282
Niraparib	REACTOME_SYNDECAN_INTERACTIONS	26	0.723547	1.7616	0	0.00612611	0.285
Niraparib	REACTOME_PERK_REGULATES_GENE_EXPRESSION	30	0.697416	1.75772	0	0.0064885	0.301
Niraparib	REACTOME_GLUCOSE_METABOLISM	73	0.599114	1.75311	0	0.00677895	0.313
Niraparib	REACTOME_INSULIN_RECEPTOR_RECYCLING	23	0.756535	1.75227	0.00675676	0.00675341	0.314
Niraparib	REACTOME_VEGFR2_MEDIATED_CELL_PROLIFERATION	16	0.794387	1.75088	0.00286533	0.00685426	0.32
Niraparib	REACTOME_HIV_TRANSCRIPTION_INITIATION	40	0.651754	1.74944	0	0.00691902	0.324
Niraparib	REACTOME_COLLAGEN_DEGRADATION	36	0.665345	1.74533	0	0.00723523	0.339
Niraparib	REACTOME_SOMITOGENESIS	49	0.631209	1.74052	0	0.00763351	0.357
Niraparib	REACTOME_NOTCH2_ACTIVATION_AND_TRANSMISSION_OF_SIGNAL_TO_THE_NUCLEUS	16	0.795229	1.73596	0	0.00822191	0.381
Niraparib	REACTOME_SIGNALING_BY_FLT3_FUSION_PROTEINS	18	0.768619	1.73495	0.00598802	0.00836593	0.387
Niraparib	REACTOME_EGFR_DOWNREGULATION	23	0.746529	1.73321	0.00314465	0.00839978	0.389
Niraparib	REACTOME_RHOBTB1_GTPASE_CYCLE	22	0.747501	1.73152	0.00677966	0.00854126	0.396
Niraparib	REACTOME_SIGNALING_BY_ERBB4	39	0.644543	1.72739	0	0.00901759	0.412
Niraparib	REACTOME_ACTIVATION_OF_BH3_ONLY_PROTEINS	25	0.723946	1.72722	0	0.00903329	0.415
Niraparib	REACTOME_AUTOPHAGY	124	0.553948	1.7264	0	0.0090633	0.42
Niraparib	REACTOME_MRNA_CAPPING	26	0.709928	1.7245	0.00321543	0.0092563	0.43
Niraparib	REACTOME_PROCESSING_OF_INTRONLESS_PRE_MRNAS	20	0.731704	1.72277	0.0027933	0.00943441	0.441
Niraparib	REACTOME_MTORC1_MEDIATED_SIGNALLING	22	0.738548	1.72121	0.00311526	0.00954629	0.445
Niraparib	REACTOME_CLATHRIN_MEDIATED_ENDOCYTOSIS	110	0.560551	1.71945	0	0.0096934	0.454
Niraparib	REACTOME_FGFR2_ALTERNATIVE_SPLICING	26	0.722083	1.71848	0.00374532	0.00977041	0.457
Niraparib	REACTOME_INTRINSIC_PATHWAY_FOR_APOPTOSIS	47	0.612046	1.71624	0	0.0100496	0.468
Niraparib	REACTOME_BACTERIAL_INFECTION_PATHWAYS	57	0.596655	1.71582	0	0.010057	0.47
Niraparib	REACTOME_INTERLEUKIN_1_FAMILY_SIGNALING	124	0.544739	1.715	0	0.0100968	0.474
Niraparib	REACTOME_EPH_EPHRIN_SIGNALING	72	0.596321	1.71442	0	0.0101547	0.478
Niraparib	REACTOME_RAF_ACTIVATION	30	0.693269	1.71429	0	0.0101464	0.48
Niraparib	REACTOME_MET_ACTIVATES_PTK2_SIGNALING	24	0.716291	1.71349	0	0.0102019	0.485
Niraparib	REACTOME_ABORTIVE_ELONGATION_OF_HIV_1_TRANSCRIPT_IN_THE_ABSENCE_OF_TAT	23	0.728976	1.71307	0	0.0101593	0.485
Niraparib	REACTOME_PYRUVATE_METABOLISM_AND_CITRIC_ACID_TCA_CYCLE	46	0.629736	1.70967	0	0.0104333	0.496
Niraparib	REACTOME_RETROGRADE_TRANSPORT_AT_THE_TRANS_GOLGI_NETWORK	46	0.638937	1.70783	0.00384615	0.0105914	0.501
Niraparib	REACTOME_RESPIRATORY_ELECTRON_TRANSPORT_ATP_SYNTHESIS_BY_CHEMIOSMOTIC_COUPLING_AND_HEAT_PRODUCTION_BY_UNCOUPLING_PROTEINS	108	0.545787	1.70518	0	0.010779	0.507
Niraparib	REACTOME_NFE2L2_REGULATING_ANTI_OXIDANT_DETOXIFICATION_ENZYMES	16	0.769197	1.70509	0.00625	0.0107191	0.507
Niraparib	REACTOME_RAC2_GTPASE_CYCLE	73	0.581561	1.70395	0	0.0108356	0.511
Niraparib	REACTOME_LAMININ_INTERACTIONS	21	0.738211	1.70365	0.00308642	0.0108359	0.513
Niraparib	REACTOME_PROCESSING_OF_CAPPED_INTRONLESS_PRE_MRNA	27	0.70398	1.70259	0.00316456	0.0109578	0.519
Niraparib	REACTOME_GOLGI_TO_ER_RETROGRADE_TRANSPORT	102	0.553184	1.70186	0	0.0109913	0.522
Niraparib	REACTOME_CONSTITUTIVE_SIGNALING_BY_LIGAND_RESPONSIVE_EGFR_CANCER_VARIANTS	17	0.783759	1.70072	0.00597015	0.0110055	0.524
Niraparib	REACTOME_MICRORNA_MIRNA_BIOGENESIS	23	0.726177	1.69926	0.00314465	0.0112311	0.535
Niraparib	REACTOME_RAC3_GTPASE_CYCLE	76	0.570603	1.69826	0	0.0112757	0.538
Niraparib	REACTOME_SARS_COV_1_TARGETS_HOST_INTRACELLULAR_SIGNALLING_AND_REGULATORY_PATHWAYS	16	0.786918	1.69676	0	0.0114276	0.548
Niraparib	REACTOME_ACTIVATED_NOTCH1_TRANSMITS_SIGNAL_TO_THE_NUCLEUS	22	0.730017	1.69407	0.00952381	0.0117853	0.558
Niraparib	REACTOME_INITIATION_OF_NUCLEAR_ENVELOPE_NE_REFORMATION	19	0.738276	1.69211	0.00986842	0.0118809	0.563
Niraparib	REACTOME_FORMATION_OF_INCISION_COMPLEX_IN_GG_NER	39	0.638346	1.68846	0.00704225	0.0123533	0.58
Niraparib	REACTOME_TRANSLATION_OF_SARS_COV_1_STRUCTURAL_PROTEINS	26	0.692374	1.68598	0.00611621	0.01283	0.594
Niraparib	REACTOME_ABC_TRANSPORTER_DISORDERS	64	0.598798	1.68596	0	0.0127635	0.594
Niraparib	REACTOME_SIGNALING_BY_PDGFR_IN_DISEASE	18	0.765413	1.68587	0.00611621	0.0126977	0.594
Niraparib	REACTOME_SIGNALING_BY_EGFR_IN_CANCER	19	0.749246	1.68337	0.0131148	0.0131209	0.607
Niraparib	REACTOME_HIV_LIFE_CYCLE	136	0.528105	1.68315	0	0.0130936	0.609
Niraparib	REACTOME_CYTOSOLIC_SENSORS_OF_PATHOGEN_ASSOCIATED_DNA	54	0.597725	1.67508	0.00456621	0.0143939	0.639
Niraparib	REACTOME_POSTMITOTIC_NUCLEAR_PORE_COMPLEX_NPC_REFORMATION	26	0.706487	1.67283	0.00364964	0.0146912	0.65
Niraparib	REACTOME_S_PHASE	156	0.521725	1.67252	0	0.0146582	0.652
Niraparib	REACTOME_NR1H2_AND_NR1H3_MEDIATED_SIGNALING	36	0.641219	1.66848	0.00318471	0.0154037	0.671
Niraparib	REACTOME_TCR_SIGNALING	96	0.546066	1.66698	0	0.0155626	0.678
Niraparib	REACTOME_RHOG_GTPASE_CYCLE	63	0.578754	1.66683	0	0.0155135	0.678
Niraparib	REACTOME_NUCLEAR_ENVELOPE_NE_REASSEMBLY	64	0.579488	1.66395	0	0.0158521	0.686
Niraparib	REACTOME_GLUCONEOGENESIS	22	0.717868	1.65506	0.00607903	0.0170414	0.715
Niraparib	REACTOME_AGGREPHAGY	27	0.681301	1.65328	0.00675676	0.0171333	0.719
Niraparib	REACTOME_RHOD_GTPASE_CYCLE	49	0.597142	1.65323	0	0.0170901	0.72
Niraparib	REACTOME_ECM_PROTEOGLYCANS	48	0.610463	1.65193	0.00760456	0.0173074	0.726
Niraparib	REACTOME_SIGNALING_BY_NOTCH	198	0.502158	1.64974	0	0.0175228	0.731
Niraparib	REACTOME_INFECTION_WITH_MYCOBACTERIUM_TUBERCULOSIS	24	0.686684	1.64908	0.0239726	0.0176233	0.736
Niraparib	REACTOME_SIGNALING_BY_ERBB2_IN_CANCER	19	0.732662	1.64745	0.0123839	0.017819	0.744
Niraparib	REACTOME_ONCOGENIC_MAPK_SIGNALING	67	0.561987	1.64711	0	0.0178028	0.745
Niraparib	REACTOME_RESPONSE_TO_ELEVATED_PLATELET_CYTOSOLIC_CA2	91	0.553336	1.64493	0	0.0181897	0.755
Niraparib	REACTOME_RHO_GTPASES_ACTIVATE_WASPS_AND_WAVES	28	0.653604	1.64391	0.00724638	0.0183547	0.761
Niraparib	REACTOME_ER_QUALITY_CONTROL_COMPARTMENT_ERQC	18	0.750856	1.64379	0.0117302	0.0183208	0.761
Niraparib	REACTOME_ANTIGEN_PROCESSING_UBIQUITINATION_PROTEASOME_DEGRADATION	252	0.475164	1.64208	0	0.0185439	0.768
Niraparib	REACTOME_ABC_FAMILY_PROTEINS_MEDIATED_TRANSPORT	78	0.560006	1.64167	0	0.0185632	0.768
Niraparib	REACTOME_SIGNALING_BY_THE_B_CELL_RECEPTOR_BCR	99	0.537918	1.64094	0	0.0186292	0.77
Niraparib	REACTOME_EARLY_SARS_COV_2_INFECTION_EVENTS	30	0.661023	1.64072	0.00314465	0.0186085	0.771
Niraparib	REACTOME_MITOTIC_G2_G2_M_PHASES	171	0.506393	1.64051	0	0.0185634	0.771
Niraparib	REACTOME_PKR_MEDIATED_SIGNALING	57	0.57482	1.63906	0.00409836	0.0186703	0.775
Niraparib	REACTOME_SIGNALING_BY_HIPPO	20	0.722187	1.63801	0	0.0187756	0.777
Niraparib	REACTOME_FORMATION_OF_ATP_BY_CHEMIOSMOTIC_COUPLING	15	0.77594	1.63638	0.00576369	0.0189718	0.781
Niraparib	REACTOME_REGULATION_OF_INSULIN_LIKE_GROWTH_FACTOR_IGF_TRANSPORT_AND_UPTAKE_BY_INSULIN_LIKE_GROWTH_FACTOR_BINDING_PROTEINS_IGFBPS	78	0.547309	1.63566	0.00473934	0.019024	0.782
Niraparib	REACTOME_INTRA_GOLGI_AND_RETROGRADE_GOLGI_TO_ER_TRAFFIC	163	0.511455	1.63344	0	0.019435	0.785
Niraparib	REACTOME_INTERFERON_ALPHA_BETA_SIGNALING	61	0.563921	1.63009	0.00392157	0.0202593	0.795
Niraparib	REACTOME_SIGNALING_BY_VEGF	83	0.534824	1.6241	0	0.0213347	0.815
Niraparib	REACTOME_REGULATION_OF_CHOLESTEROL_BIOSYNTHESIS_BY_SREBP_SREBF	50	0.583113	1.62338	0	0.0214128	0.815
Niraparib	REACTOME_SIGNALING_BY_ERBB2_ECD_MUTANTS	15	0.764983	1.62254	0.0110193	0.0214707	0.816
Niraparib	REACTOME_PROTEIN_HYDROXYLATION	17	0.74229	1.62176	0.00285714	0.0215605	0.82
Niraparib	REACTOME_DUAL_INCISION_IN_TC_NER	59	0.569645	1.61883	0.00877193	0.0220266	0.833
Niraparib	REACTOME_CRISTAE_FORMATION	27	0.656285	1.61805	0.0096463	0.0221296	0.834
Niraparib	REACTOME_SIGNALING_BY_FGFR2_IIIA_TM	18	0.721665	1.61267	0.0181818	0.0232013	0.845
Niraparib	REACTOME_ASSEMBLY_OF_COLLAGEN_FIBRILS_AND_OTHER_MULTIMERIC_STRUCTURES	42	0.60718	1.61181	0.00409836	0.0232493	0.846
Niraparib	REACTOME_SELECTIVE_AUTOPHAGY	63	0.552751	1.60263	0.00442478	0.0251806	0.872
Niraparib	REACTOME_MHC_CLASS_II_ANTIGEN_PRESENTATION	94	0.517665	1.60147	0	0.0254296	0.877
Niraparib	REACTOME_TNFR2_NON_CANONICAL_NF_KB_PATHWAY	78	0.54104	1.59581	0	0.0267894	0.891
Niraparib	REACTOME_COPI_DEPENDENT_GOLGI_TO_ER_RETROGRADE_TRAFFIC	71	0.544593	1.59527	0	0.0268405	0.892
Niraparib	REACTOME_SIGNALING_BY_HEDGEHOG	115	0.510241	1.59454	0	0.0269411	0.897
Niraparib	REACTOME_RHOQ_GTPASE_CYCLE	52	0.578564	1.59416	0.00865801	0.0269219	0.898
Niraparib	REACTOME_SHC1_EVENTS_IN_ERBB2_SIGNALING	15	0.74243	1.59114	0.017341	0.0275728	0.907
Niraparib	REACTOME_NUCLEOTIDE_EXCISION_REPAIR	101	0.518816	1.59111	0	0.0274583	0.907
Niraparib	REACTOME_CARGO_RECOGNITION_FOR_CLATHRIN_MEDIATED_ENDOCYTOSIS	76	0.535076	1.58837	0	0.0281323	0.914
Niraparib	REACTOME_SPRY_REGULATION_OF_FGF_SIGNALING	15	0.751687	1.58741	0.03003	0.0282393	0.915
Niraparib	REACTOME_RHO_GTPASES_ACTIVATE_IQGAPS	18	0.708481	1.58515	0.0212121	0.0287895	0.92
Niraparib	REACTOME_POTENTIAL_THERAPEUTICS_FOR_SARS	80	0.525198	1.58223	0.00515464	0.0293057	0.925
Niraparib	REACTOME_GASTRULATION	85	0.517682	1.58176	0.0104167	0.0292098	0.925
Niraparib	REACTOME_FLT3_SIGNALING_IN_DISEASE	25	0.660184	1.58065	0.0143369	0.0294669	0.927
Niraparib	REACTOME_AMINO_ACIDS_REGULATE_MTORC1	44	0.577975	1.5804	0	0.0293953	0.928
Niraparib	REACTOME_SIGNALING_BY_NOTCH3	35	0.6122	1.57579	0	0.0303896	0.938
Niraparib	REACTOME_BASIGIN_INTERACTIONS	19	0.694793	1.57547	0.0223642	0.0303461	0.939
Niraparib	REACTOME_ESTROGEN_DEPENDENT_NUCLEAR_EVENTS_DOWNSTREAM_OF_ESR_MEMBRANE_SIGNALING	18	0.696254	1.5749	0.0255591	0.0303588	0.94
Niraparib	REACTOME_DETOXIFICATION_OF_REACTIVE_OXYGEN_SPECIES	27	0.642696	1.5735	0.0101351	0.0305575	0.941
Niraparib	REACTOME_RHO_GTPASES_ACTIVATE_FORMINS	119	0.499143	1.57244	0	0.0307891	0.943
Niraparib	REACTOME_INTERFERON_SIGNALING	213	0.462848	1.57003	0	0.0314362	0.944
Niraparib	REACTOME_TRANSCRIPTION_COUPLED_NUCLEOTIDE_EXCISION_REPAIR_TC_NER	72	0.536112	1.56882	0.005	0.0316743	0.946
Niraparib	REACTOME_RIPK1_MEDIATED_REGULATED_NECROSIS	27	0.652617	1.56855	0.0121951	0.0316849	0.946
Niraparib	REACTOME_CELL_CELL_JUNCTION_ORGANIZATION	54	0.562984	1.56784	0	0.0317465	0.946
Niraparib	REACTOME_FORMATION_OF_WDR5_CONTAINING_HISTONE_MODIFYING_COMPLEXES	40	0.59224	1.56766	0.0183824	0.0317447	0.947
Niraparib	REACTOME_NEDDYLATION	199	0.470167	1.56446	0	0.032543	0.951
Niraparib	REACTOME_SIGNALING_BY_FGFR2	59	0.555413	1.56381	0.00473934	0.0325773	0.952
Niraparib	REACTOME_DEFECTIVE_INTRINSIC_PATHWAY_FOR_APOPTOSIS	21	0.676582	1.55256	0.0254777	0.0359462	0.965
Niraparib	REACTOME_CITRIC_ACID_CYCLE_TCA_CYCLE	22	0.664785	1.55242	0.0284091	0.0358425	0.965
Niraparib	REACTOME_KSRP_KHSRP_BINDS_AND_DESTABILIZES_MRNA	15	0.726332	1.55061	0.0428571	0.0361901	0.966
Niraparib	REACTOME_MITOTIC_G1_PHASE_AND_G1_S_TRANSITION	142	0.484432	1.54578	0	0.0374539	0.972
Niraparib	REACTOME_PYRUVATE_METABOLISM	23	0.657577	1.54473	0.0337423	0.037629	0.972
Niraparib	REACTOME_LATE_ENDOSOMAL_MICROAUTOPHAGY	28	0.627003	1.54112	0.0163934	0.0389649	0.973
Niraparib	REACTOME_RHO_GTPASES_ACTIVATE_PAKS	19	0.694319	1.53762	0.04	0.0400718	0.977
Niraparib	REACTOME_RHOF_GTPASE_CYCLE	37	0.601687	1.53659	0.0078125	0.0402675	0.977
Niraparib	REACTOME_RHO_GTPASE_EFFECTORS	268	0.454834	1.53596	0	0.0403314	0.977
Niraparib	REACTOME_TRANSPORT_OF_MATURE_TRANSCRIPT_TO_CYTOPLASM	81	0.511505	1.53556	0.00526316	0.0403189	0.977
Niraparib	REACTOME_SIGNALING_BY_BRAF_AND_RAF1_FUSIONS	52	0.54818	1.53205	0.00406504	0.0413159	0.979
Niraparib	REACTOME_TNF_SIGNALING	51	0.551054	1.52936	0.0116732	0.0419863	0.981
Niraparib	REACTOME_TRANSLOCATION_OF_SLC2A4_GLUT4_TO_THE_PLASMA_MEMBRANE	54	0.534304	1.52754	0	0.0426541	0.982
Niraparib	REACTOME_ENDOSOMAL_SORTING_COMPLEX_REQUIRED_FOR_TRANSPORT_ESCRT	29	0.618056	1.52524	0.0311419	0.0432338	0.982
Niraparib	REACTOME_IRON_UPTAKE_AND_TRANSPORT	43	0.592286	1.52504	0.0109489	0.0431706	0.982
Niraparib	REACTOME_SEMA4D_INDUCED_CELL_MIGRATION_AND_GROWTH_CONE_COLLAPSE	17	0.68906	1.52483	0.0437318	0.0430967	0.983
Niraparib	REACTOME_PROTEIN_UBIQUITINATION	75	0.519753	1.52362	0.00546448	0.0433627	0.983
Niraparib	REACTOME_RESPIRATORY_ELECTRON_TRANSPORT	91	0.499568	1.52277	0	0.0434285	0.983
Niraparib	REACTOME_RORA_ACTIVATES_GENE_EXPRESSION	17	0.717708	1.51961	0.0431035	0.0445017	0.985
Niraparib	REACTOME_SIGNALING_BY_RECEPTOR_TYROSINE_KINASES	393	0.434457	1.51902	0	0.0445311	0.986
Niraparib	REACTOME_FORMATION_OF_PARAXIAL_MESODERM	59	0.536977	1.51674	0.00862069	0.0452497	0.987
Niraparib	REACTOME_VLDLR_INTERNALISATION_AND_DEGRADATION	15	0.715317	1.50933	0.0308989	0.048212	0.991
Niraparib	REACTOME_PLASMA_LIPOPROTEIN_CLEARANCE	29	0.616197	1.50759	0.00684931	0.048807	0.993
Niraparib	REACTOME_TRANSCRIPTION_OF_THE_HIV_GENOME	62	0.526965	1.50478	0.00429185	0.0498016	0.993
Niraparib	REACTOME_OLFACTORY_SIGNALING_PATHWAY	64	-0.833311	-2.05802	0	0	0
Niraparib	REACTOME_SENSORY_PERCEPTION	158	-0.655223	-1.76909	0	0.00311331	0.016
Niraparib	REACTOME_GPCR_LIGAND_BINDING	135	-0.62847	-1.69294	0	0.0216026	0.159
Niraparib	REACTOME_SIRT1_NEGATIVELY_REGULATES_RRNA_EXPRESSION	58	-0.669747	-1.63839	0	0.0474003	0.464

## Sheet: Supplementary Data 4
Gene	Effect Size (Niraparib)	Effect Size (Rucaparib)	P Value (Niraparib)	P Value (Rucaparib)	FDR (Niraparib)	FDR (Rucaparib)
A2M	-3.556	0.2872	0.024	0.79	0.064	0.92
A4GALT	1.383	0.6889	0.31	0.66	0.44	0.86
AAAS	-2.609	-1.999	0.027	0.024	0.07	0.23
AACS	-0.7916	-1.531	0.37	0.19	0.51	0.51
AAGAB	3.906	-0.6643	0.02	0.63	0.055	0.84
AAK1	3.549	6.027	0.021	0.004	0.057	0.11
AAMDC	-1.087	-0.4885	0.18	0.7	0.3	0.88
AAMP	8.874	3.362	2.7e-08	0.042	1.5e-06	0.29
AAR2	-2.408	-0.3918	0.0057	0.76	0.021	0.9
AARS1	7.841	1.112	0.057	0.67	0.12	0.86
AARSD1	-0.3498	-0.2084	0.57	0.85	0.69	0.94
AASDHPPT	-1.138	-0.327	0.067	0.66	0.14	0.86
AATF	-1.305	-1.078	0.23	0.13	0.36	0.44
ABCA1	0.5605	-0.03142	0.54	0.97	0.66	0.99
ABCA13	-1.847	0.9638	0.057	0.24	0.12	0.57
ABCA7	-1.866	1.775	0.02	0.032	0.055	0.27
ABCB10	-2.523	-0.8564	0.0074	0.51	0.026	0.76
ABCB6	3.316	0.188	0.00063	0.91	0.0038	0.96
ABCB7	-1.028	-0.3254	0.042	0.74	0.099	0.9
ABCB8	-0.6526	-0.7508	0.4	0.33	0.53	0.64
ABCB9	-1.524	0.7044	0.11	0.47	0.21	0.74
ABCC1	-0.4781	-0.0007065	0.49	1	0.62	1
ABCC10	1.126	-0.02133	0.042	0.98	0.099	0.99
ABCC3	3.566	2.04	0.19	0.69	0.31	0.87
ABCC4	1.074	0.126	0.066	0.83	0.14	0.93
ABCC5	-0.1535	0.1045	0.87	0.92	0.91	0.97
ABCD1	-3.228	-0.3683	0.024	0.81	0.064	0.93
ABCD3	0.733	1.284	0.49	0.21	0.62	0.53
ABCD4	0.9187	-0.3215	0.25	0.66	0.38	0.86
ABCE1	-0.496	-0.9999	0.59	0.38	0.7	0.68
ABCF1	2.166	2.936	0.093	0.07	0.18	0.36
ABCF2	2.078	0.8614	0.092	0.51	0.18	0.76
ABCF3	2.274	-1.733	0.017	0.27	0.049	0.59
ABCG1	-2.056	0.15	0.029	0.9	0.074	0.96
ABHD11	3.979	6.79	0.024	0.00051	0.064	0.035
ABHD12	0.0893	0.1551	0.9	0.91	0.93	0.96
ABHD14B	-0.924	0.6905	0.38	0.61	0.51	0.83
ABHD16A	-0.3406	-1.801	0.7	0.21	0.79	0.53
ABHD17A	-3.236	-0.6459	0.04	0.69	0.095	0.87
ABHD17B	-0.8954	-0.9339	0.21	0.43	0.34	0.71
ABHD17C	0.5903	-0.2511	0.63	0.86	0.74	0.95
ABHD18	-1.132	-1.981	0.16	0.065	0.27	0.35
ABHD2	-0.8675	1.584	0.44	0.33	0.57	0.64
ABHD3	0.03994	-0.08891	0.95	0.89	0.97	0.96
ABHD4	-0.6771	-0.9095	0.32	0.24	0.45	0.57
ABHD5	-1.492	-1.161	0.081	0.13	0.16	0.44
ABHD8	-3.367	-1.65	0.037	0.42	0.09	0.7
ABI1	4.463	0.2762	0.0034	0.89	0.014	0.96
ABI2	0.8503	-0.6527	0.26	0.5	0.39	0.76
ABITRAM	-3.448	-0.8683	0.00019	0.36	0.0015	0.66
ABL1	0.05828	1.276	0.96	0.41	0.97	0.7
ABL2	-1.018	0.6523	0.21	0.44	0.34	0.72
ABLIM1	1.259	0.3975	0.26	0.68	0.39	0.87
ABR	-1.946	-1.095	0.055	0.28	0.12	0.6
ABRACL	0.868	0.8219	0.41	0.38	0.54	0.68
ABRAXAS2	-0.1136	-2.932	0.9	0.015	0.93	0.2
ABTB1	-2.457	-0.515	0.024	0.64	0.064	0.84
ABTB2	-1.181	-1.485	0.27	0.21	0.4	0.53
ACAA1	1.948	2.105	0.01	0.055	0.032	0.33
ACAA2	0.9895	-2.287	0.32	0.1	0.45	0.4
ACACA	-0.381	-0.1029	0.56	0.9	0.68	0.96
ACAD10	-2.759	0.2006	0.0013	0.79	0.0067	0.92
ACAD11	-0.8133	-1.794	0.36	0.053	0.5	0.32
ACAD8	-2.726	1.307	0.022	0.42	0.06	0.7
ACAD9	1.139	2.074	0.44	0.18	0.57	0.5
ACADM	-0.5992	1.811	0.55	0.14	0.67	0.45
ACADSB	-2.358	-1.242	0.00071	0.26	0.0042	0.59
ACADVL	47.9	3.923	1.3e-11	0.51	1.4e-08	0.76
ACAP2	0.8192	-0.03303	0.39	0.98	0.52	0.99
ACAP3	-1.389	0.1827	0.052	0.8	0.12	0.92
ACAT1	0.04227	-1.498	0.97	0.27	0.98	0.59
ACAT2	-0.5566	0.004488	0.73	1	0.81	1
ACBD3	1.661	0.2213	0.34	0.86	0.48	0.95
ACBD5	0.3819	-1.178	0.73	0.31	0.81	0.62
ACBD6	-0.04615	-0.1142	0.96	0.86	0.97	0.95
ACD	-0.9128	0.07406	0.2	0.92	0.32	0.97
ACER2	-4.572	1.102	0.00031	0.52	0.0022	0.77
ACER3	-0.7614	-0.2048	0.1	0.8	0.19	0.92
ACIN1	8.358	1.513	6.6e-06	0.34	0.0001	0.65
ACKR2	-5.365	-5.614	0.00035	0.009	0.0024	0.16
ACKR3	-1.715	-2.115	0.085	0.2	0.17	0.53
ACLY	2.629	1.412	0.014	0.15	0.042	0.47
ACO1	-3.642	-1.134	0.0012	0.26	0.0063	0.59
ACO2	-0.8079	-2.182	0.33	0.031	0.47	0.26
ACOT1	-3.1	-1.611	0.00051	0.16	0.0032	0.48
ACOT11	-0.6874	-0.1927	0.25	0.86	0.38	0.95
ACOT13	-1.059	-0.1658	0.034	0.8	0.084	0.92
ACOT2	-5.67	-0.2291	0.0011	0.85	0.0058	0.94
ACOT4	-3.018	-1.089	5.9e-05	0.15	0.00057	0.47
ACOT7	-2.554	-0.6817	0.00018	0.46	0.0014	0.74
ACOT8	-0.2107	0.1718	0.75	0.88	0.83	0.95
ACOT9	0.01045	0.9596	0.99	0.35	0.99	0.65
ACOX1	1.602	1.257	0.011	0.26	0.035	0.59
ACOX3	-1.454	-0.03734	0.099	0.96	0.19	0.98
ACP1	-0.3902	0.84	0.68	0.55	0.78	0.79
ACP2	-1.267	1.131	0.1	0.31	0.19	0.62
ACP3	2.323	3.908	0.22	0.067	0.35	0.35
ACP5	4.455	5.186	0.043	0.00066	0.1	0.04
ACP6	1.019	5.418	0.41	0.0045	0.54	0.12
ACSF2	-0.01369	0.3583	0.99	0.76	0.99	0.9
ACSF3	-0.6105	0.5929	0.31	0.49	0.44	0.75
ACSL1	-0.7284	-1.724	0.59	0.093	0.7	0.4
ACSL3	2.831	1.971	0.027	0.12	0.07	0.43
ACSL4	6.187	1.991	0.0045	0.32	0.018	0.63
ACSL5	-1.674	-1.679	0.051	0.02	0.11	0.22
ACSM5	-8.8	-2.489	1.6e-08	0.26	1e-06	0.59
ACSS1	-2.941	-1.308	0.0019	0.31	0.009	0.62
ACSS2	-2.285	0.3188	0.22	0.83	0.35	0.93
ACSS3	-0.3294	-0.5807	0.72	0.48	0.81	0.75
ACTA2	-11.07	-1.206	0.12	0.47	0.22	0.74
ACTL6A	0.4867	-0.706	0.63	0.68	0.74	0.87
ACTN1	20.52	3.113	7e-08	0.42	3e-06	0.7
ACTN4	25.18	-11.14	0.0013	0.092	0.0067	0.39
ACTR10	-2.253	-0.944	0.032	0.47	0.08	0.74
ACTR1A	2.047	-0.1607	0.052	0.89	0.12	0.96
ACTR1B	0.247	-0.4336	0.73	0.54	0.81	0.78
ACTR2	13.46	6.732	8.4e-05	0.0084	0.00076	0.16
ACTR3	17.97	2.917	0.00014	0.52	0.0011	0.77
ACTR3B	4.225	8.19	0.0082	0.00027	0.028	0.025
ACTR5	-0.636	-1.662	0.39	0.097	0.52	0.4
ACTR6	0.1573	-1.222	0.81	0.097	0.87	0.4
ACTR8	-0.1331	0.01859	0.82	0.98	0.88	0.99
ACTRT1	-2.55	-0.8772	0.011	0.49	0.035	0.75
ACTRT2	-8.997	-3.911	2.4e-09	0.024	2.8e-07	0.23
ACVR1	-0.2651	-1.035	0.76	0.38	0.84	0.68
ACVR1B	-1.01	-0.8722	0.22	0.42	0.35	0.7
ACVR2A	-0.003537	-2.012	1	0.24	1	0.57
ACVR2B	-0.2889	-0.4392	0.73	0.64	0.81	0.84
ACY1	-0.4854	1.577	0.65	0.23	0.75	0.56
ACYP1	-2.285	-0.4449	0.0026	0.48	0.012	0.75
ACYP2	-5.86	-3.398	0.0054	0.094	0.02	0.4
ADA	-3.723	-1.332	0.00065	0.29	0.0039	0.61
ADAM10	9.29	4.488	0.0052	0.052	0.02	0.32
ADAM12	-2.742	0.4111	0.021	0.74	0.057	0.9
ADAM15	-3.475	-4.147	0.41	0.075	0.54	0.37
ADAM17	2.656	2.661	0.059	0.1	0.13	0.4
ADAM19	-1.736	-1.858	0.13	0.099	0.23	0.4
ADAM8	1.616	-0.2581	0.22	0.79	0.35	0.92
ADAM9	12.68	0.2539	4.1e-06	0.94	7e-05	0.98
ADAMTS1	-0.6234	-1.512	0.55	0.17	0.67	0.49
ADAMTS13	-5.079	0.1086	1.4e-05	0.93	0.00018	0.97
ADAMTS15	0.9177	0.7461	0.49	0.59	0.62	0.82
ADAMTS4	-5.908	-0.7391	0.014	0.56	0.042	0.79
ADAMTS9	-1.089	1.101	0.49	0.38	0.62	0.68
ADAP1	-2.291	-0.1427	0.018	0.91	0.051	0.96
ADAR	12.72	1.869	0.02	0.73	0.055	0.89
ADARB1	1.072	-1.399	0.37	0.18	0.51	0.5
ADAT1	-1.199	-0.6126	0.12	0.48	0.22	0.75
ADAT3	-3.755	1.374	0.01	0.43	0.032	0.71
ADCK2	0.3206	-1.742	0.66	0.051	0.76	0.32
ADCK5	-1.806	-0.4331	0.021	0.75	0.057	0.9
ADCY3	-3.482	-2.121	0.0019	0.033	0.009	0.27
ADCY5	-3.389	-1.355	0.0071	0.24	0.025	0.57
ADCY6	0.3381	-1.257	0.7	0.1	0.79	0.4
ADCY7	0.229	-3.252	0.83	0.0019	0.89	0.073
ADCY8	-3.353	-1.208	0.00084	0.32	0.0047	0.63
ADCY9	-0.1171	1.064	0.89	0.18	0.93	0.5
ADCYAP1R1	-3.237	0.3089	0.0035	0.69	0.015	0.87
ADD1	3.473	4.538	0.039	0.0035	0.094	0.1
ADD2	-1.475	-1.957	0.13	0.14	0.23	0.45
ADD3	8.397	5.32	2.9e-05	0.022	0.00033	0.23
ADGRA3	-1.484	1.843	0.1	0.14	0.19	0.45
ADGRB1	-3.176	-2.047	0.0041	0.064	0.017	0.35
ADGRD2	-9.36	-1.665	2.6e-05	0.47	0.0003	0.74
ADGRE5	1.09	2.564	0.37	0.091	0.51	0.39
ADGRF1	-1.757	0.6922	0.059	0.63	0.13	0.84
ADGRF5	-3.547	-1.058	0.00029	0.31	0.0021	0.62
ADGRG1	11.54	3.786	0.0015	0.33	0.0075	0.64
ADGRL1	-0.326	-0.9442	0.81	0.39	0.87	0.69
ADGRL2	5.816	7.427	1.6e-06	0.00093	3.3e-05	0.051
ADH5	4.878	0.6436	0.00069	0.72	0.0041	0.89
ADI1	1.005	0.4839	0.29	0.69	0.42	0.87
ADIPOR1	4.052	3.054	0.053	0.046	0.12	0.3
ADIPOR2	1.521	1.511	0.064	0.038	0.14	0.28
ADK	-1.156	-1.204	0.2	0.32	0.32	0.63
ADM	8.161	-8.824	0.36	0.18	0.5	0.5
ADM2	-0.9459	0.3663	0.25	0.8	0.38	0.92
ADNP	4.057	-0.4451	0.054	0.75	0.12	0.9
ADNP2	-1.393	-3.496	0.16	0.0066	0.27	0.14
ADO	-1.178	-0.5622	0.32	0.7	0.45	0.88
ADORA2B	-2.142	-0.9195	0.0034	0.39	0.014	0.69
ADPGK	5.369	1.064	0.00027	0.43	0.0019	0.71
ADPRS	-0.8621	-1.025	0.45	0.5	0.58	0.76
ADRA1B	-1.902	-2.774	0.059	0.03	0.13	0.26
ADRA1D	-7.25	-1.822	2.7e-07	0.18	8.4e-06	0.5
ADRM1	9.355	-2.256	0.0015	0.39	0.0075	0.69
ADSL	-2.319	-1.592	0.037	0.19	0.09	0.51
ADSS2	2.771	2.032	0.074	0.12	0.15	0.43
AEBP1	-5.658	1.859	0.35	0.33	0.49	0.64
AEBP2	5.473	-0.3038	9.3e-06	0.81	0.00013	0.93
AEN	-13.78	-2.628	2.4e-08	0.32	1.4e-06	0.63
AFAP1	-0.9127	-0.9598	0.23	0.32	0.36	0.63
AFAP1L2	-2.771	0.8592	0.046	0.53	0.11	0.78
AFDN	7.167	0.9243	0.0013	0.59	0.0067	0.82
AFF1	1.093	-0.7285	0.25	0.57	0.38	0.8
AFF4	1.489	-0.2729	0.051	0.72	0.11	0.89
AFG3L2	3.476	3.402	0.013	0.069	0.04	0.36
AFTPH	2.107	-0.2647	0.0063	0.75	0.023	0.9
AGA	-1.489	-1.327	0.031	0.19	0.078	0.51
AGAP1	0.8702	0.03086	0.39	0.98	0.52	0.99
AGAP2	-4.178	-0.4665	0.00025	0.73	0.0018	0.89
AGAP3	0.6506	2.077	0.66	0.22	0.76	0.55
AGAP9	-7.583	3.791	0.005	0.18	0.019	0.5
AGBL5	-1.705	-2.659	0.19	0.098	0.31	0.4
AGFG1	3.291	0.3342	0.021	0.8	0.057	0.92
AGFG2	-0.7039	-0.1635	0.51	0.89	0.63	0.96
AGGF1	-1.661	-0.919	0.076	0.45	0.16	0.73
AGK	-0.8126	-1.656	0.22	0.15	0.35	0.47
AGL	-0.5176	0.07766	0.53	0.92	0.65	0.97
AGO1	1.679	0.02975	0.059	0.98	0.13	0.99
AGO2	9.962	4.697	0.0018	0.034	0.0086	0.27
AGO3	1.341	0.7882	0.03	0.35	0.076	0.65
AGO4	-1.352	-1.655	0.2	0.098	0.32	0.4
AGPAT1	1.333	0.8806	0.45	0.69	0.58	0.87
AGPAT2	8.41	-1.232	0.0066	0.74	0.024	0.9
AGPAT3	-3.377	-1.277	0.00026	0.41	0.0019	0.7
AGPAT5	-0.3553	0.6975	0.63	0.42	0.74	0.7
AGPS	-5.829	-3.712	0.00019	0.0034	0.0015	0.1
AGR2	0.05707	-1.805	0.97	0.015	0.98	0.2
AGRN	23.75	12.33	0.0003	0.072	0.0021	0.36
AGTPBP1	0.05032	0.1356	0.94	0.86	0.96	0.95
AGTRAP	3.243	0.8084	0.039	0.66	0.094	0.86
AHCTF1	-0.5841	-0.3107	0.56	0.84	0.68	0.94
AHCY	1.129	-0.4849	0.58	0.75	0.7	0.9
AHCYL1	10.93	9.05	2e-05	0.0027	0.00025	0.089
AHDC1	-0.5337	-1.595	0.41	0.037	0.54	0.28
AHI1	-0.01046	0.4785	0.99	0.55	0.99	0.79
AHNAK	19.46	-4.494	0.0011	0.39	0.0058	0.69
AHNAK2	5.01	-2.969	0.15	0.19	0.26	0.51
AHR	2.303	2.436	0.099	0.038	0.19	0.28
AHSA1	1.006	0.008597	0.3	0.99	0.43	0.99
AIDA	0.8927	1.059	0.43	0.45	0.56	0.73
AIF1	-2.832	-0.9036	0.041	0.41	0.097	0.7
AIF1L	-0.9984	1.135	0.39	0.38	0.52	0.68
AIFM1	2.537	4.53	0.15	0.034	0.26	0.27
AIFM2	1.742	2.841	0.17	0.073	0.28	0.36
AIMP1	2.97	-1.901	0.004	0.12	0.016	0.43
AIMP2	-0.6411	0.4981	0.43	0.64	0.56	0.84
AIP	-0.4084	0.8692	0.64	0.36	0.75	0.66
AJM1	-7.144	-2.253	3.4e-05	0.088	0.00038	0.39
AJUBA	-5.242	-0.7088	9.6e-06	0.56	0.00014	0.79
AK1	-0.547	0.03553	0.61	0.98	0.72	0.99
AK2	14.09	3.5	0.0031	0.29	0.013	0.61
AK3	0.009741	-0.437	0.99	0.75	0.99	0.9
AK4	13.56	6.707	0.0003	0.085	0.0021	0.38
AK6	-0.5289	-0.4088	0.58	0.56	0.7	0.79
AK8	-7.455	-0.6369	3.4e-11	0.67	1.8e-08	0.86
AKAP1	2.937	2.125	0.0089	0.091	0.03	0.39
AKAP10	1.484	-1.086	0.0067	0.18	0.024	0.5
AKAP11	-1.14	-1.236	0.064	0.063	0.14	0.34
AKAP12	-5.895	-10.54	0.42	0.0046	0.55	0.12
AKAP13	1.732	-0.5717	0.12	0.56	0.22	0.79
AKAP17A	-0.7888	-1.121	0.64	0.24	0.75	0.57
AKAP8	2.102	0.823	0.021	0.42	0.057	0.7
AKAP8L	3.846	1.164	0.00015	0.36	0.0012	0.66
AKAP9	-0.3866	-0.4681	0.53	0.53	0.65	0.78
AKIP1	-2.019	0.154	0.0076	0.85	0.027	0.94
AKIRIN1	49.13	20.03	4.4e-08	0.028	2.2e-06	0.25
AKIRIN2	1.436	1.473	0.064	0.17	0.14	0.49
AKNA	0.4198	-0.4943	0.43	0.53	0.56	0.78
AKR1A1	6.01	0.2722	0.0077	0.85	0.027	0.94
AKR1B1	1.452	-0.3015	0.85	0.96	0.9	0.98
AKR1B15	-6.329	-2.609	0.0001	0.041	0.00088	0.29
AKR1C3	-2.562	-1.222	0.0043	0.23	0.017	0.56
AKR1E2	-4.169	-1.635	0.00012	0.15	0.001	0.47
AKR7L	-5.898	0.3873	7e-07	0.77	1.8e-05	0.91
AKT1	5.229	1.683	0.023	0.3	0.062	0.62
AKT1S1	-1.38	0.5793	0.31	0.57	0.44	0.8
AKT2	8.815	5.231	2.2e-05	0.036	0.00026	0.28
AKT3	-2.163	0.5203	0.046	0.55	0.11	0.79
AKTIP	-0.6868	-0.7589	0.31	0.33	0.44	0.64
ALAD	-1.368	0.01964	0.14	0.99	0.25	0.99
ALAS1	0.5548	-0.3336	0.47	0.68	0.6	0.87
ALCAM	0.5035	0.614	0.7	0.64	0.79	0.84
ALDH18A1	5.095	1.733	0.00043	0.19	0.0028	0.51
ALDH1A3	4.156	1.582	0.32	0.35	0.45	0.65
ALDH1B1	-2.714	-1.518	0.0029	0.088	0.013	0.39
ALDH1L2	1.387	1.953	0.18	0.18	0.3	0.5
ALDH2	-1.156	0.2386	0.21	0.84	0.34	0.94
ALDH3A2	-1.433	0.2372	0.34	0.82	0.48	0.93
ALDH3B1	-1.474	-0.6195	0.18	0.3	0.3	0.62
ALDH3B2	-3.534	-0.1971	1.2e-05	0.79	0.00016	0.92
ALDH6A1	-3.081	-0.7919	0.0011	0.25	0.0058	0.58
ALDH7A1	-0.4146	-0.04026	0.6	0.96	0.71	0.98
ALDH9A1	-1.272	-1.088	0.16	0.32	0.27	0.63
ALDOA	158.1	5.36	0.0016	0.85	0.0079	0.94
ALDOC	-1.373	-0.4002	0.36	0.77	0.5	0.91
ALG10	-2.619	-0.7621	0.0038	0.34	0.016	0.65
ALG10B	-7.042	-0.1659	3.6e-06	0.88	6.4e-05	0.95
ALG12	-1.238	-0.05725	0.14	0.95	0.25	0.98
ALG13	-0.06268	1.629	0.94	0.081	0.96	0.38
ALG1L	-2.555	1.251	0.015	0.2	0.044	0.53
ALG1L2	-6.585	-1.642	0.0064	0.38	0.023	0.68
ALG2	1.174	-0.3009	0.39	0.8	0.52	0.92
ALG3	2.814	3.642	0.097	0.019	0.19	0.21
ALG5	0.5765	-0.6826	0.43	0.38	0.56	0.68
ALG6	-7.928	-1.2	2.9e-08	0.29	1.6e-06	0.61
ALG8	-0.1872	0.4845	0.81	0.55	0.87	0.79
ALG9	-0.8086	0.4889	0.38	0.65	0.51	0.85
ALKBH2	-1.241	-0.7692	0.042	0.39	0.099	0.69
ALKBH3	-0.6111	-0.9366	0.47	0.37	0.6	0.67
ALKBH5	9.326	4.55	2.1e-05	0.14	0.00025	0.45
ALKBH6	-1.55	-1.176	0.028	0.27	0.072	0.59
ALKBH7	-2.166	-0.953	0.03	0.18	0.076	0.5
ALMS1	-0.6476	-0.4877	0.56	0.59	0.68	0.82
ALOX15	-3.867	-1.814	0.00056	0.25	0.0034	0.58
ALOX5	1.445	0.7708	0.21	0.49	0.34	0.75
ALOX5AP	2.529	1.345	0.045	0.08	0.1	0.37
ALPG	-1.156	-7.349	0.51	0.0054	0.63	0.13
ALPK3	-2.57	-2.189	0.004	0.027	0.016	0.25
ALPL	0.0289	-4.168	0.99	0.15	0.99	0.47
ALPP	-2.22	-9.434	0.31	0.063	0.44	0.34
ALS2	-1.914	-0.958	0.055	0.14	0.12	0.45
ALS2CL	-0.6805	-0.735	0.74	0.65	0.82	0.85
ALYREF	2.546	1.304	0.31	0.51	0.44	0.76
AMBRA1	-0.2519	1.727	0.73	0.076	0.81	0.37
AMD1	-1.579	1.577	0.049	0.19	0.11	0.51
AMDHD2	0.39	-0.6448	0.55	0.49	0.67	0.75
AMFR	3.016	-2.763	0.038	0.12	0.092	0.43
AMH	-9.825	-3.701	9.7e-06	0.029	0.00014	0.25
AMIGO2	-2.111	-2.037	0.0051	0.013	0.02	0.18
AMIGO3	0.003756	-0.6021	1	0.45	1	0.73
AMMECR1	0.2349	-0.7217	0.7	0.44	0.79	0.72
AMMECR1L	1.392	0.3962	0.037	0.74	0.09	0.9
AMN	-0.9743	-1.838	0.34	0.02	0.48	0.22
AMOT	0.9168	1.684	0.26	0.43	0.39	0.71
AMOTL1	0.1431	-0.1307	0.89	0.88	0.93	0.95
AMOTL2	-1.049	-3.282	0.73	0.12	0.81	0.43
AMPD2	0.4158	-2.968	0.73	0.042	0.81	0.29
AMPD3	-1.9	-2.198	0.067	0.033	0.14	0.27
AMY1A	-5.836	4.544	0.027	0.093	0.07	0.4
AMY2B	-1.043	0.6053	0.17	0.36	0.28	0.66
AMZ1	-10.99	-3.986	2.7e-10	0.029	6.2e-08	0.25
AMZ2	-1.976	-2.15	0.12	0.055	0.22	0.33
ANAPC1	-0.3902	0.585	0.51	0.65	0.63	0.85
ANAPC10	-1.019	-1.751	0.12	0.12	0.22	0.43
ANAPC11	1.279	-0.3961	0.18	0.76	0.3	0.9
ANAPC13	-1.528	-2.365	0.22	0.014	0.35	0.19
ANAPC15	-2.3	-0.2031	0.03	0.84	0.076	0.94
ANAPC16	3.281	2.426	0.005	0.065	0.019	0.35
ANAPC2	-0.1651	0.9158	0.82	0.28	0.88	0.6
ANAPC4	0.7574	0.00116	0.13	1	0.23	1
ANAPC5	2.652	3.923	0.039	0.0048	0.094	0.12
ANAPC7	3.528	1.869	0.0023	0.063	0.01	0.34
ANG	-1.594	-1.424	0.18	0.16	0.3	0.48
ANGEL1	-0.1799	-0.1943	0.77	0.81	0.84	0.93
ANGEL2	0.2525	0.752	0.68	0.25	0.78	0.58
ANGPTL2	-0.3225	0.7221	0.88	0.54	0.92	0.78
ANGPTL4	39.99	-5.27	0.0036	0.49	0.015	0.75
ANK3	-2.869	-1.219	4.7e-05	0.09	0.00048	0.39
ANKFY1	-0.08646	-1.296	0.92	0.3	0.95	0.62
ANKH	-1.733	0.3379	0.062	0.68	0.13	0.87
ANKHD1	2.468	0.4871	0.15	0.67	0.26	0.86
ANKIB1	1.359	-2.351	0.2	0.011	0.32	0.17
ANKLE1	-3.474	-1.582	0.0014	0.099	0.0071	0.4
ANKLE2	17.76	8.129	5.3e-07	0.13	1.5e-05	0.44
ANKMY1	-5.941	-2.359	0.00071	0.067	0.0042	0.35
ANKRA2	-2.185	-1.371	0.0086	0.11	0.029	0.41
ANKRD10	1.647	1.651	0.27	0.14	0.4	0.45
ANKRD11	5.369	1.415	0.00013	0.21	0.0011	0.53
ANKRD12	0.505	-0.2716	0.58	0.85	0.7	0.94
ANKRD13A	0.799	-0.6212	0.25	0.27	0.38	0.59
ANKRD13C	0.4554	-0.7313	0.5	0.38	0.63	0.68
ANKRD13D	-2.742	-3.031	0.031	0.017	0.078	0.2
ANKRD16	0.4998	0.3106	0.57	0.73	0.69	0.89
ANKRD17	5.138	1.908	0.00079	0.21	0.0045	0.53
ANKRD20A1	-14.9	-2.514	1.3e-05	0.32	0.00017	0.63
ANKRD27	0.9511	-0.8298	0.25	0.41	0.38	0.7
ANKRD28	-0.2006	0.8659	0.83	0.36	0.89	0.66
ANKRD30A	-8.768	-2.14	1.2e-07	0.19	4.4e-06	0.51
ANKRD30BL	-5.436	-3.089	1.3e-05	0.024	0.00017	0.23
ANKRD33B	-2.45	-0.4094	0.052	0.68	0.12	0.87
ANKRD36	-5.419	-2.607	0.02	0.26	0.055	0.59
ANKRD36B	-4.91	-1.64	0.0027	0.46	0.012	0.74
ANKRD36C	-1.389	0.4214	0.26	0.7	0.39	0.88
ANKRD37	0.4734	-0.5567	0.83	0.38	0.89	0.68
ANKRD39	-2.211	-1.541	0.0048	0.16	0.019	0.48
ANKRD40	-1.039	1.345	0.18	0.38	0.3	0.68
ANKRD42	-0.9731	-0.6094	0.14	0.52	0.25	0.77
ANKRD46	-0.5184	-2.747	0.45	0.0084	0.58	0.16
ANKRD49	-1.132	0.04978	0.082	0.96	0.16	0.98
ANKRD50	-0.4251	-1.752	0.66	0.023	0.76	0.23
ANKRD52	1.956	-1.005	0.0083	0.26	0.028	0.59
ANKRD54	-1.065	-3.035	0.095	0.0076	0.18	0.15
ANKRD6	-0.06421	-0.3267	0.92	0.54	0.95	0.78
ANKRD65	-3.361	-2.026	0.016	0.092	0.047	0.39
ANKRD9	-1.101	0.5681	0.061	0.46	0.13	0.74
ANKS1A	-0.3215	-0.9191	0.65	0.33	0.75	0.64
ANKS3	-1.97	-1.15	0.037	0.33	0.09	0.64
ANKS6	0.5022	-0.5337	0.33	0.34	0.47	0.65
ANKZF1	7.169	5.289	0.00099	0.049	0.0054	0.31
ANLN	-3.655	-4.801	0.083	0.026	0.17	0.24
ANO1	6.001	5.659	0.043	0.28	0.1	0.6
ANO10	1.778	0.3895	0.043	0.74	0.1	0.9
ANO2	-5.973	-1.587	8.9e-05	0.095	0.0008	0.4
ANO6	3.972	-4.97	0.012	0.046	0.037	0.3
ANO8	-1.073	1.965	0.21	0.23	0.34	0.56
ANO9	-0.2329	0.9576	0.76	0.31	0.84	0.62
ANP32A	2.063	2.407	0.097	0.14	0.19	0.45
ANP32B	9.751	0.2991	0.00023	0.9	0.0017	0.96
ANP32E	-0.1494	-0.3193	0.89	0.87	0.93	0.95
ANPEP	3.235	-0.4433	0.18	0.82	0.3	0.93
ANTKMT	-3.127	-2.778	0.02	0.06	0.055	0.34
ANTXR1	-1.587	-2.749	0.27	0.013	0.4	0.18
ANTXR2	-0.7599	0.04416	0.59	0.94	0.7	0.98
ANXA1	13.19	3.316	0.15	0.75	0.26	0.9
ANXA11	6.109	1.129	0.025	0.63	0.066	0.84
ANXA2	55.83	7.454	0.0093	0.61	0.031	0.83
ANXA3	3.891	0.5783	0.092	0.78	0.18	0.91
ANXA4	5.584	3.032	0.00013	0.073	0.0011	0.36
ANXA5	16.54	-9.662	0.015	0.13	0.044	0.44
ANXA6	-1.74	0.2968	0.18	0.78	0.3	0.91
ANXA7	6.6	4.088	0.0012	0.084	0.0063	0.38
ANXA8	-9.681	-3.463	5.4e-06	0.27	8.7e-05	0.59
AOC1	-2.626	-0.1243	0.0014	0.92	0.0071	0.97
AOPEP	-0.8361	1.345	0.24	0.11	0.37	0.41
AP1B1	-0.981	1.222	0.36	0.21	0.5	0.53
AP1G1	0.02678	1.23	0.98	0.15	0.99	0.47
AP1G2	0.8908	1.218	0.17	0.14	0.28	0.45
AP1M1	-0.6013	0.1789	0.49	0.89	0.62	0.96
AP1M2	-0.788	1.972	0.42	0.08	0.55	0.37
AP1S1	-0.7818	-0.4979	0.18	0.52	0.3	0.77
AP1S2	-2.686	0.4439	0.036	0.7	0.088	0.88
AP1S3	-3.116	-0.3898	0.00091	0.7	0.0051	0.88
AP2A1	-0.8762	-1.744	0.38	0.17	0.51	0.49
AP2A2	-0.01859	-1.462	0.98	0.21	0.99	0.53
AP2B1	0.2887	0.9048	0.74	0.46	0.82	0.74
AP2M1	8.888	2.799	0.01	0.26	0.032	0.59
AP2S1	4.487	-0.2566	0.0049	0.87	0.019	0.95
AP3B1	-1.366	2.441	0.22	0.0083	0.35	0.15
AP3D1	14.47	5.266	3.7e-08	0.039	1.9e-06	0.28
AP3M1	1.363	-1.841	0.064	0.11	0.14	0.41
AP3M2	-0.1787	-0.6089	0.78	0.34	0.85	0.65
AP3S1	0.2379	1.242	0.88	0.49	0.92	0.75
AP3S2	1.074	0.7036	0.23	0.61	0.36	0.83
AP4B1	-2.633	-1.253	0.0066	0.33	0.024	0.64
AP4E1	-2.045	0.3531	0.018	0.75	0.051	0.9
AP5B1	7.739	5.084	5.6e-06	0.046	8.9e-05	0.3
AP5M1	-1.139	-0.2329	0.11	0.74	0.21	0.9
AP5S1	-2.755	-2.16	0.0045	0.1	0.018	0.4
AP5Z1	-1.364	-0.5486	0.032	0.62	0.08	0.84
APAF1	0.0951	0.09348	0.91	0.89	0.94	0.96
APBA2	-2.399	-1.825	0.0019	0.059	0.009	0.34
APBA3	-12.61	-1.757	7.6e-06	0.59	0.00011	0.82
APBB1	-4.083	-0.3568	0.00046	0.74	0.0029	0.9
APBB2	-2.491	-0.7401	0.1	0.45	0.19	0.73
APBB3	-8.289	0.1206	0.0051	0.93	0.02	0.97
APC2	-8.112	-1.351	2.8e-06	0.34	5.2e-05	0.65
APCDD1	-6.253	-0.7068	4.1e-06	0.59	7e-05	0.82
APCDD1L	-2.937	-1.501	0.00047	0.2	0.003	0.53
APEH	0.674	3.567	0.37	0.00012	0.51	0.016
APEX1	3.607	1.006	0.016	0.53	0.047	0.78
APH1A	10.23	8.646	3.8e-06	0.017	6.6e-05	0.2
APH1B	-1.978	-0.09052	0.01	0.95	0.032	0.98
API5	2.025	1.784	0.1	0.092	0.19	0.39
APIP	-0.9703	-0.9386	0.16	0.21	0.27	0.53
APLN	-5.275	-0.385	2.4e-05	0.76	0.00028	0.9
APLP1	-3.613	-0.5051	0.004	0.6	0.016	0.82
APLP2	35.42	13.48	0.014	0.15	0.042	0.47
APMAP	3.415	1.703	0.005	0.14	0.019	0.45
APOA1	-3.031	-1.8	0.006	0.14	0.022	0.45
APOBEC1	-4.762	1.679	3.7e-05	0.37	0.0004	0.67
APOBEC3A_B	1.601	3.535	0.086	0.036	0.17	0.28
APOBEC3B	-1.113	0.4896	0.12	0.52	0.22	0.77
APOBEC3C	-0.6402	-0.2979	0.41	0.7	0.54	0.88
APOBEC3G	-1.268	-3.221	0.12	0.0066	0.22	0.14
APOC1	0.1854	-0.6775	0.89	0.51	0.93	0.76
APOC3	-9.611	-1.707	1.1e-09	0.33	1.6e-07	0.64
APOE	18.24	7.53	0.0065	0.025	0.024	0.24
APOL1	4.888	-16.05	0.59	0.13	0.7	0.44
APOL2	-0.5743	-3.026	0.77	0.15	0.84	0.47
APOL3	-1.759	-0.7226	0.0073	0.27	0.026	0.59
APOL6	0.6941	0.7936	0.68	0.75	0.78	0.9
APOLD1	-5.625	-1.071	3.5e-05	0.32	0.00038	0.63
APOO	-1.408	-1.16	0.05	0.2	0.11	0.53
APOOL	-0.172	0.2211	0.81	0.75	0.87	0.9
APP	20.66	26.9	0.0017	3.9e-05	0.0082	0.0083
APPBP2	0.1879	0.8267	0.82	0.29	0.88	0.61
APPL1	0.5907	0.1498	0.57	0.9	0.69	0.96
APRT	0.4913	1.091	0.65	0.39	0.75	0.69
APTX	-0.7128	-0.002931	0.32	1	0.45	1
AQP11	-3.971	1.557	0.006	0.3	0.022	0.62
AQP12B	-8.047	-2.775	1.1e-08	0.041	7.9e-07	0.29
AQP3	0.04544	-1.863	0.98	0.26	0.99	0.59
AQP7	-15.4	-3.047	1.1e-05	0.31	0.00015	0.62
AQP9	-0.2617	0.7219	0.85	0.66	0.9	0.86
AQR	-0.7921	0.6186	0.26	0.38	0.39	0.68
AR	-0.3666	0.008711	0.64	0.99	0.75	0.99
ARAF	-0.9062	-0.9122	0.2	0.2	0.32	0.53
ARAP1	0.4315	0.806	0.72	0.56	0.81	0.79
ARAP2	0.272	-0.2456	0.7	0.82	0.79	0.93
ARAP3	-1.454	-0.3475	0.03	0.75	0.076	0.9
ARC	-8.175	-4.334	0.38	0.071	0.51	0.36
ARCN1	1.703	0.538	0.19	0.65	0.31	0.85
AREL1	3.279	2.247	0.0013	0.088	0.0067	0.39
ARF1	41.5	20.84	0.0001	0.0076	0.00088	0.15
ARF3	9.31	4.85	0.00019	0.014	0.0015	0.19
ARF4	29.93	7.875	0.0026	0.14	0.012	0.45
ARF5	2.604	2.225	0.042	0.074	0.099	0.37
ARF6	6.966	0.2158	0.012	0.9	0.037	0.96
ARFGAP1	1.695	-2.391	0.29	0.042	0.42	0.29
ARFGAP2	0.2926	1.302	0.79	0.22	0.86	0.55
ARFGAP3	2.124	-2.853	0.41	0.097	0.54	0.4
ARFGEF1	5.19	1.741	5.5e-05	0.26	0.00054	0.59
ARFGEF2	1.338	-1.055	0.12	0.35	0.22	0.65
ARFIP1	-0.9851	-0.5732	0.14	0.42	0.25	0.7
ARFIP2	4.077	2.013	0.0043	0.13	0.017	0.44
ARFRP1	3.565	0.01335	0.051	0.99	0.11	0.99
ARGLU1	10.83	4.131	8.1e-05	0.017	0.00074	0.2
ARHGAP1	-0.2768	0.1056	0.77	0.93	0.84	0.97
ARHGAP11A	-2.046	0.8632	0.0029	0.36	0.013	0.66
ARHGAP11B	-0.4881	-0.6601	0.44	0.4	0.57	0.69
ARHGAP12	-0.5916	0.8526	0.44	0.37	0.57	0.67
ARHGAP17	2.542	-3.041	0.028	0.041	0.072	0.29
ARHGAP18	0.2572	-0.1407	0.72	0.81	0.81	0.93
ARHGAP21	2.546	1.687	0.024	0.28	0.064	0.6
ARHGAP22	-2.34	-1.319	0.0086	0.15	0.029	0.47
ARHGAP23	-0.6324	-1.838	0.44	0.077	0.57	0.37
ARHGAP25	-4.516	-2.503	8.6e-06	0.41	0.00013	0.7
ARHGAP26	2.209	0.7887	0.078	0.55	0.16	0.79
ARHGAP27	-2.542	-0.2099	0.0031	0.88	0.013	0.95
ARHGAP29	1.112	-2.491	0.37	0.094	0.51	0.4
ARHGAP31	-0.9353	-0.7937	0.29	0.31	0.42	0.62
ARHGAP32	0.2743	-2.722	0.75	0.0025	0.83	0.085
ARHGAP35	1.79	-0.03174	0.071	0.98	0.15	0.99
ARHGAP39	-1.387	-1.985	0.21	0.18	0.34	0.5
ARHGAP4	0.433	1.439	0.72	0.17	0.81	0.49
ARHGAP40	-3.825	-1.806	0.0019	0.08	0.009	0.37
ARHGAP45	-0.9143	1.323	0.18	0.14	0.3	0.45
ARHGAP5	3.133	-1.156	0.00068	0.3	0.004	0.62
ARHGAP8	-0.0427	-1.639	0.97	0.15	0.98	0.47
ARHGAP9	-1.625	-1.053	0.24	0.39	0.37	0.69
ARHGDIA	9.949	0.8271	0.044	0.86	0.1	0.95
ARHGDIB	-5.322	-2.36	1.4e-05	0.038	0.00018	0.28
ARHGEF1	0.7932	-1.381	0.49	0.068	0.62	0.35
ARHGEF10	-1.677	0.01937	0.015	0.98	0.044	0.99
ARHGEF10L	-2.013	-1.447	0.012	0.096	0.037	0.4
ARHGEF11	2.746	1.002	0.0037	0.52	0.015	0.77
ARHGEF12	1.031	0.9806	0.25	0.27	0.38	0.59
ARHGEF16	-1.112	-0.8477	0.14	0.23	0.25	0.56
ARHGEF17	0.1121	0.6747	0.93	0.67	0.95	0.86
ARHGEF18	2.399	-0.4287	0.0061	0.64	0.023	0.84
ARHGEF19	-1.495	-0.6694	0.082	0.56	0.16	0.79
ARHGEF2	5.498	2.736	0.00053	0.14	0.0033	0.45
ARHGEF3	-0.2068	-1.112	0.78	0.24	0.85	0.57
ARHGEF35	-7.646	-1.824	0.00023	0.31	0.0017	0.62
ARHGEF37	-2.707	-1.122	0.026	0.49	0.068	0.75
ARHGEF39	-3.549	-1.373	0.017	0.15	0.049	0.47
ARHGEF40	-3.569	-1.796	0.01	0.17	0.032	0.49
ARHGEF5	-2.893	-0.3488	0.0071	0.71	0.025	0.88
ARHGEF7	1.37	-0.1062	0.2	0.89	0.32	0.96
ARHGEF9	-2.499	-0.5464	0.012	0.62	0.037	0.84
ARID1A	0.6651	-0.4106	0.31	0.6	0.44	0.82
ARID1B	1.915	1.635	0.042	0.16	0.099	0.48
ARID2	1.516	-0.3804	0.088	0.74	0.17	0.9
ARID3A	-1.741	-0.1372	0.023	0.84	0.062	0.94
ARID3B	-5.101	-2.111	0.00015	0.13	0.0012	0.44
ARID4B	1.003	1.08	0.32	0.34	0.45	0.65
ARID5A	-5.748	-1.72	0.00011	0.24	0.00094	0.57
ARID5B	0.5966	1.234	0.46	0.28	0.59	0.6
ARIH1	3.37	0.8912	0.03	0.52	0.076	0.77
ARIH2	2.067	4.011	0.02	0.0028	0.055	0.091
ARL1	-0.3504	-0.9815	0.73	0.4	0.81	0.69
ARL10	-1.934	1.148	0.035	0.3	0.086	0.62
ARL13B	0.1194	2.151	0.86	0.028	0.91	0.25
ARL16	1.402	-0.7116	0.04	0.29	0.095	0.61
ARL17B	-0.05551	-0.3393	0.95	0.63	0.97	0.84
ARL2	-0.6657	-0.624	0.49	0.62	0.62	0.84
ARL2BP	-0.8808	-2.081	0.28	0.11	0.41	0.41
ARL4A	-1.905	0.1093	0.17	0.93	0.28	0.97
ARL4C	9.577	-4.443	0.025	0.19	0.066	0.51
ARL4D	-1.296	-0.2189	0.18	0.88	0.3	0.95
ARL5A	-1.997	-0.263	0.0049	0.73	0.019	0.89
ARL5B	2.407	2.085	0.015	0.31	0.044	0.62
ARL6IP1	2.726	-1.828	0.19	0.28	0.31	0.6
ARL6IP4	12.01	1.699	0.0001	0.57	0.00088	0.8
ARL6IP5	4.53	2.211	0.0073	0.21	0.026	0.53
ARL6IP6	1.102	-5.95	0.46	0.0031	0.59	0.095
ARL8A	-8.973	-1.11	3.7e-06	0.63	6.5e-05	0.84
ARL8B	2.892	1.298	0.0071	0.29	0.025	0.61
ARMC1	-0.9017	-0.5858	0.28	0.47	0.41	0.74
ARMC10	0.3272	0.2181	0.73	0.86	0.81	0.95
ARMC2	-1.129	-1.523	0.25	0.082	0.38	0.38
ARMC5	-1.608	-1.43	0.14	0.18	0.25	0.5
ARMC6	-1.015	-0.1685	0.082	0.81	0.16	0.93
ARMC7	-4.599	-2.044	0.0062	0.16	0.023	0.48
ARMC8	-0.5257	0.3258	0.53	0.78	0.65	0.91
ARMC9	-3.169	-0.3662	0.0072	0.72	0.026	0.89
ARMCX1	-0.8284	-0.7653	0.45	0.45	0.58	0.73
ARMCX2	0.6789	-0.3126	0.4	0.69	0.53	0.87
ARMCX3	1.661	0.4425	0.039	0.53	0.094	0.78
ARMCX6	-2.885	-1.374	0.016	0.32	0.047	0.63
ARMH1	-6.609	-1.4	1.6e-06	0.24	3.3e-05	0.57
ARMH3	-1.074	-0.5238	0.16	0.48	0.27	0.75
ARMT1	-1.056	-2.048	0.16	0.013	0.27	0.18
ARNT	2.032	-0.4653	0.00044	0.49	0.0028	0.75
ARNT2	-2.385	0.01441	0.038	0.99	0.092	0.99
ARNTL	0.5104	0.4331	0.61	0.58	0.72	0.81
ARNTL2	1.047	3.015	0.4	0.059	0.53	0.34
ARPC1A	5.96	5.222	0.024	0.018	0.064	0.21
ARPC1B	11.24	10.79	0.044	0.011	0.1	0.17
ARPC2	5.066	5.013	0.013	0.023	0.04	0.23
ARPC3	18.52	3.857	3e-05	0.34	0.00034	0.65
ARPC4	10.37	7.046	0.00024	0.013	0.0018	0.18
ARPC5	7.007	1.805	0.00016	0.24	0.0013	0.57
ARPC5L	11.1	4.128	0.00035	0.076	0.0024	0.37
ARPIN	-0.1797	0.02626	0.79	0.97	0.86	0.99
ARPP19	1.207	1.335	0.38	0.31	0.51	0.62
ARRB1	-0.7927	-2.297	0.5	0.074	0.63	0.37
ARRB2	-0.8931	-0.2484	0.18	0.64	0.3	0.84
ARRDC1	1.318	1.377	0.3	0.31	0.43	0.62
ARRDC2	-0.7159	-0.05048	0.49	0.94	0.62	0.98
ARRDC3	4.212	1.216	0.092	0.66	0.18	0.86
ARRDC4	-0.199	-0.1213	0.81	0.92	0.87	0.97
ARSA	-2.298	-1.578	0.011	0.31	0.035	0.62
ARSD	-1.775	0.05539	0.011	0.94	0.035	0.98
ARTN	5.268	7.06	0.13	0.27	0.23	0.59
ARV1	-2.973	-0.6619	0.0025	0.36	0.011	0.66
ARVCF	0.4135	-0.4235	0.64	0.65	0.75	0.85
ASAH1	10.98	2.196	0.0031	0.053	0.013	0.32
ASAH2B	-6.877	-2.88	1.2e-07	0.0096	4.4e-06	0.16
ASAP1	0.8891	2.216	0.67	0.25	0.77	0.58
ASAP2	1.811	-0.5037	0.088	0.79	0.17	0.92
ASAP3	-4.224	-1.45	1.1e-05	0.17	0.00015	0.49
ASB1	-2.534	0.28	0.0064	0.84	0.023	0.94
ASB13	-2.927	-1.564	1.1e-06	0.34	2.5e-05	0.65
ASB6	1.097	-0.4445	0.13	0.63	0.23	0.84
ASB8	0.9008	-1.854	0.33	0.023	0.47	0.23
ASCC1	-0.5172	-0.2263	0.55	0.77	0.67	0.91
ASCC2	-1.985	-0.4003	0.0038	0.64	0.016	0.84
ASCC3	2.796	2.885	0.027	0.0014	0.07	0.062
ASDURF	-2.139	-0.617	0.07	0.53	0.15	0.78
ASF1A	-2.954	-0.7491	0.051	0.56	0.11	0.79
ASF1B	-2.962	-3.081	0.053	0.0065	0.12	0.14
ASH1L	3.124	1.608	0.013	0.31	0.04	0.62
ASH2L	-0.1127	-1.23	0.92	0.21	0.95	0.53
ASIC1	-4.543	-2.12	1e-05	0.055	0.00014	0.33
ASL	-3.44	1.392	0.022	0.3	0.06	0.62
ASMTL	-2.206	-0.3726	0.0089	0.74	0.03	0.9
ASNS	7.805	-1.205	0.065	0.68	0.14	0.87
ASNSD1	-0.2227	-0.4843	0.69	0.5	0.79	0.76
ASPDH	-4.519	-1.895	8.5e-05	0.092	0.00077	0.39
ASPH	15.23	-8.879	0.0023	0.04	0.01	0.29
ASPHD1	-2.969	-0.6895	0.0055	0.53	0.021	0.78
ASPM	-1.859	-1.622	0.0049	0.19	0.019	0.51
ASPSCR1	-2.466	0.2778	0.02	0.81	0.055	0.93
ASRGL1	0.4284	4.104	0.84	0.063	0.89	0.34
ASS1	-0.7878	11.91	0.78	4.1e-06	0.85	0.0031
ASXL1	-0.1314	-0.4455	0.88	0.74	0.92	0.9
ASXL2	1.171	2.129	0.25	0.13	0.38	0.44
ATAD1	0.2727	-1.649	0.7	0.052	0.79	0.32
ATAD2	0.63	-1.508	0.83	0.45	0.89	0.73
ATAD2B	-1.589	0.09962	0.011	0.92	0.035	0.97
ATAD3A	2.47	-0.00702	0.34	1	0.48	1
ATAD3C	-5.486	-0.2938	0.0031	0.78	0.013	0.91
ATAT1	-0.5015	-0.1624	0.42	0.75	0.55	0.9
ATE1	0.05917	0.3636	0.91	0.54	0.94	0.78
ATF1	-0.3469	0.1086	0.63	0.87	0.74	0.95
ATF2	-8.345	0.1915	4.2e-06	0.87	7.1e-05	0.95
ATF3	-4.863	-9.542	0.32	0.011	0.45	0.17
ATF4	17.1	-3.044	0.013	0.55	0.04	0.79
ATF5	5.144	1.98	0.00035	0.17	0.0024	0.49
ATF6	-0.7096	-1.639	0.22	0.019	0.35	0.21
ATF6B	1.532	-0.3588	0.28	0.77	0.41	0.91
ATF7	1.572	0.339	0.026	0.69	0.068	0.87
ATF7IP	4.876	4.609	0.00034	0.0012	0.0023	0.057
ATG101	4.466	1.741	0.0051	0.27	0.02	0.59
ATG12	-0.9333	0.3407	0.28	0.71	0.41	0.88
ATG13	0.253	0.05968	0.71	0.95	0.8	0.98
ATG14	0.1954	-0.7027	0.84	0.44	0.89	0.72
ATG16L1	0.3433	1.271	0.67	0.25	0.77	0.58
ATG2A	1.24	3.826	0.3	0.005	0.43	0.12
ATG2B	-0.4857	-1.105	0.46	0.21	0.59	0.53
ATG3	3.725	1.569	0.01	0.12	0.032	0.43
ATG4A	-2.137	0.2301	0.0019	0.8	0.009	0.92
ATG4B	5.802	-1.371	8.4e-05	0.42	0.00076	0.7
ATG4C	-0.5543	0.4478	0.4	0.44	0.53	0.72
ATG4D	0.3857	-0.8752	0.74	0.49	0.82	0.75
ATG5	-0.08295	0.7175	0.93	0.36	0.95	0.66
ATG7	-0.8602	0.312	0.25	0.72	0.38	0.89
ATG9A	7.402	2.683	4.4e-05	0.26	0.00046	0.59
ATG9B	-0.8444	-0.607	0.69	0.66	0.79	0.86
ATIC	0.9793	2.792	0.41	0.024	0.54	0.23
ATL2	3.316	-0.6079	0.006	0.68	0.022	0.87
ATL3	3.274	3.31	0.048	0.088	0.11	0.39
ATM	-1.194	-0.455	0.2	0.62	0.32	0.84
ATMIN	-2.287	0.394	0.0083	0.5	0.028	0.76
ATN1	8.835	2.047	0.0013	0.53	0.0067	0.78
ATOX1	1.658	0.6164	0.16	0.65	0.27	0.85
ATP11A	0.9122	3.32	0.36	0.0019	0.5	0.073
ATP11B	-0.6273	-1.544	0.43	0.016	0.56	0.2
ATP11C	0.369	0.7617	0.48	0.23	0.61	0.56
ATP13A1	2.902	5.131	0.0081	0.00046	0.028	0.032
ATP13A2	1.378	-1.003	0.075	0.29	0.15	0.61
ATP13A3	16.31	2.927	0.002	0.7	0.0094	0.88
ATP1A1	14.14	8.964	0.0044	0.055	0.017	0.33
ATP1B1	19.79	34.18	0.068	0.007	0.14	0.15
ATP1B3	8.837	-3.444	0.0095	0.29	0.031	0.61
ATP2A2	13.86	6.519	0.0003	0.048	0.0021	0.31
ATP2B1	1.983	2.528	0.065	0.031	0.14	0.26
ATP2B4	10.5	13.95	0.011	2.5e-05	0.035	0.007
ATP2C1	4.089	3.972	0.018	0.045	0.051	0.3
ATP4A	-6.856	-1.127	4.4e-06	0.48	7.4e-05	0.75
ATP5F1A	11.44	6.63	2.3e-05	0.019	0.00027	0.21
ATP5F1B	14.79	3.879	0.0067	0.33	0.024	0.64
ATP5F1C	10.56	9.061	0.074	0.052	0.15	0.32
ATP5F1D	2.369	2.446	0.1	0.1	0.19	0.4
ATP5IF1	16.26	-4.888	0.0063	0.34	0.023	0.65
ATP5MC1	-4.109	-3.617	0.00017	0.0027	0.0014	0.089
ATP5MC2	-3.398	2.595	0.46	0.34	0.59	0.65
ATP5MC3	22.14	17	0.0004	0.0095	0.0026	0.16
ATP5ME	1.863	-0.4387	0.47	0.83	0.6	0.93
ATP5MF	5.267	-4.227	0.15	0.22	0.26	0.55
ATP5MG	4.706	-0.3757	0.31	0.93	0.44	0.97
ATP5MJ	3.509	6.798	0.019	0.00041	0.053	0.031
ATP5MK	10.21	0.6752	4.9e-05	0.75	0.0005	0.9
ATP5PB	0.5318	1.187	0.55	0.15	0.67	0.47
ATP5PD	10.27	-0.9624	0.0011	0.68	0.0058	0.87
ATP5PF	2.651	-1.07	0.13	0.55	0.23	0.79
ATP5PO	4.927	0.1387	0.022	0.95	0.06	0.98
ATP6AP1	7.235	10.72	0.00049	0.0081	0.0031	0.15
ATP6AP1L	-3.16	-0.2404	0.0017	0.82	0.0082	0.93
ATP6AP2	5.836	2.437	0.019	0.26	0.053	0.59
ATP6V0A1	-1.948	-0.1694	0.086	0.9	0.17	0.96
ATP6V0A2	-0.6567	-4.457	0.24	0.59	0.37	0.82
ATP6V0B	21.56	16.35	1.5e-09	0.00045	2e-07	0.032
ATP6V0C	11.5	3.031	7.9e-05	0.26	0.00073	0.59
ATP6V0D1	3.325	0.3671	0.0091	0.77	0.03	0.91
ATP6V0E1	9.401	6.655	4.5e-07	0.00035	1.3e-05	0.028
ATP6V0E2	-4.367	-2.095	4e-05	0.086	0.00042	0.39
ATP6V1A	2.463	1.083	0.0054	0.34	0.02	0.65
ATP6V1B1	-0.934	-2.157	0.49	0.039	0.62	0.28
ATP6V1B2	2.273	-1.232	0.2	0.3	0.32	0.62
ATP6V1C1	-0.7598	-0.7602	0.28	0.47	0.41	0.74
ATP6V1D	5.427	2.267	1.4e-06	0.079	3e-05	0.37
ATP6V1E1	-1.38	-2.988	0.17	0.025	0.28	0.24
ATP6V1F	2.474	-0.5314	0.031	0.72	0.078	0.89
ATP6V1G1	19.99	-1	1.5e-09	0.72	2e-07	0.89
ATP6V1H	2.303	-1.096	0.047	0.35	0.11	0.65
ATP8B1	0.9361	-1.045	0.33	0.41	0.47	0.7
ATP9A	-0.6757	0.004614	0.63	1	0.74	1
ATP9B	-2.339	-0.7609	0.017	0.28	0.049	0.6
ATPAF1	-0.05292	1.603	0.95	0.18	0.97	0.5
ATPSCKMT	0.2015	1.46	0.81	0.12	0.87	0.43
ATR	-0.6731	0.5952	0.51	0.63	0.63	0.84
ATRAID	4.075	2.793	0.0026	0.065	0.012	0.35
ATRN	1.99	0.9526	0.022	0.28	0.06	0.6
ATRX	-0.1059	-1.375	0.96	0.6	0.97	0.82
ATXN1	-0.2489	-4.867	0.88	0.012	0.92	0.18
ATXN10	1.839	-0.1599	0.13	0.89	0.23	0.96
ATXN1L	-2.709	-2.497	0.02	0.082	0.055	0.38
ATXN2	0.7711	-0.8893	0.43	0.48	0.56	0.75
ATXN2L	13.39	-2.434	2e-05	0.42	0.00025	0.7
ATXN3	1.595	-1.041	0.077	0.19	0.16	0.51
ATXN7	-1.355	-1.23	0.18	0.39	0.3	0.69
ATXN7L1	-3.276	-0.1431	0.0035	0.87	0.015	0.95
ATXN7L3	1.615	0.7843	0.032	0.48	0.08	0.75
ATXN7L3B	1.485	1.981	0.13	0.073	0.23	0.36
AUH	0.6421	1.381	0.55	0.2	0.67	0.53
AUNIP	-2.368	-0.2988	0.0079	0.64	0.027	0.84
AUP1	8.226	2.32	1.1e-05	0.32	0.00015	0.63
AURKA	-5.243	-0.8979	0.00035	0.57	0.0024	0.8
AURKAIP1	-7.081	-0.05011	0.0011	0.98	0.0058	0.99
AURKB	-1.857	-2.362	0.11	0.12	0.21	0.43
AUTS2	-2.787	0.09739	0.0024	0.95	0.011	0.98
AVEN	-1.255	0.9341	0.17	0.38	0.28	0.68
AVIL	-1.159	0.5338	0.04	0.55	0.095	0.79
AVL9	0.8491	1.023	0.23	0.31	0.36	0.62
AVPI1	-2.694	-2.702	0.028	0.023	0.072	0.23
AXIN1	-1.163	-0.3181	0.083	0.79	0.17	0.92
AXIN2	-0.3979	0.6355	0.71	0.32	0.8	0.63
AXL	-2.412	-0.4813	0.033	0.64	0.082	0.84
AZI2	0.4434	-0.3324	0.62	0.78	0.73	0.91
AZIN1	8.618	-4.203	0.019	0.26	0.053	0.59
B2M	63.76	-5.644	0.00013	0.78	0.0011	0.91
B3GALNT1	-2.394	-3.309	0.012	0.04	0.037	0.29
B3GALNT2	-1.343	-1.219	0.11	0.065	0.21	0.35
B3GALT4	-2.913	-1.357	0.045	0.21	0.1	0.53
B3GALT6	-3.479	-0.3613	0.0042	0.73	0.017	0.89
B3GAT1	-8.104	-1.876	1.4e-05	0.19	0.00018	0.51
B3GAT3	-9.366	-1.422	1.2e-06	0.46	2.6e-05	0.74
B3GLCT	-1.26	-1.32	0.096	0.17	0.19	0.49
B3GNT2	0.05928	-3.642	0.96	0.0017	0.97	0.069
B3GNT3	-0.7407	-4.184	0.68	0.035	0.78	0.27
B3GNT5	-0.3407	-1.505	0.73	0.3	0.81	0.62
B3GNT6	-5.658	-1.667	3.4e-05	0.21	0.00038	0.53
B4GALNT3	-2.43	1.75	0.036	0.15	0.088	0.47
B4GALNT4	1.154	0.7065	0.18	0.62	0.3	0.84
B4GALT1	8.853	14.51	0.34	0.17	0.48	0.49
B4GALT2	7.971	1.178	0.002	0.71	0.0094	0.88
B4GALT3	-1.664	0.6026	0.11	0.58	0.21	0.81
B4GALT4	1.345	1.006	0.056	0.35	0.12	0.65
B4GALT5	10.34	2.6	0.00024	0.38	0.0018	0.68
B4GALT7	-10.66	-2.83	6.2e-07	0.23	1.6e-05	0.56
B4GAT1	-2.114	-1.228	0.084	0.15	0.17	0.47
B9D1	-0.2161	-0.4531	0.77	0.38	0.84	0.68
B9D2	-5.613	-1.812	1.7e-05	0.098	0.00022	0.4
BAALC	-3.515	-1.602	0.0012	0.37	0.0063	0.67
BABAM1	3.874	-1.388	4e-05	0.27	0.00042	0.59
BABAM2	0.9628	-1.082	0.22	0.35	0.35	0.65
BACE1	0.1276	-2.239	0.91	0.015	0.94	0.2
BACE2	9.216	3.034	0.011	0.49	0.035	0.75
BACH1	0.927	2.338	0.63	0.032	0.74	0.27
BAD	-2.596	-0.6727	0.11	0.6	0.21	0.82
BAG1	-0.2344	-1.391	0.71	0.03	0.8	0.26
BAG2	-1.057	0.2565	0.28	0.79	0.41	0.92
BAG3	0.06502	-3.455	0.94	0.00075	0.96	0.045
BAG4	-2.362	-1.287	0.024	0.23	0.064	0.56
BAG5	1.178	-1.507	0.21	0.067	0.34	0.35
BAGE3	-10.81	2.128	0.0012	0.53	0.0063	0.78
BAGE5	-15.96	-4.216	0.00082	0.26	0.0047	0.59
BAHD1	0.08269	-1.707	0.93	0.093	0.95	0.4
BAIAP2	-1.53	-0.9305	0.21	0.33	0.34	0.64
BAIAP2L1	0.1604	1.976	0.94	0.37	0.96	0.67
BAK1	-4.216	-2.276	0.053	0.26	0.12	0.59
BAMBI	-2.654	-2.379	0.018	0.059	0.051	0.34
BANF1	4.542	-1.674	0.12	0.44	0.22	0.72
BANK1	0.1221	-1.859	0.98	0.3	0.99	0.62
BANP	-1.092	0.2492	0.15	0.75	0.26	0.9
BAP1	3.855	0.8556	0.00088	0.56	0.0049	0.79
BARD1	-2.119	-0.6066	0.005	0.48	0.019	0.75
BARHL2	-3.282	0.5901	0.0077	0.58	0.027	0.81
BARX2	-2.391	1.425	0.06	0.15	0.13	0.47
BASP1	9.079	10	0.0041	0.0033	0.017	0.098
BATF3	-3.497	-0.8546	3.9e-05	0.33	0.00041	0.64
BAX	2.35	-0.4684	0.014	0.64	0.042	0.84
BAZ1A	-1.99	-0.3933	0.0084	0.68	0.029	0.87
BAZ1B	3.83	0.9518	0.022	0.55	0.06	0.79
BAZ2A	1.944	1.834	0.11	0.24	0.21	0.57
BAZ2B	0.8228	0.3216	0.46	0.8	0.59	0.92
BBIP1	-1.84	-0.6565	0.01	0.41	0.032	0.7
BBLN	1.32	-0.2407	0.14	0.78	0.25	0.91
BBS2	0.6376	-0.4931	0.15	0.23	0.26	0.56
BBS4	-1.463	-0.9773	0.032	0.26	0.08	0.59
BBX	-0.1672	-2.554	0.87	0.028	0.91	0.25
BCAM	11.61	9.83	0.25	0.11	0.38	0.41
BCAP29	2.592	2.067	0.031	0.08	0.078	0.37
BCAP31	24.1	9.005	4.2e-06	0.039	7.1e-05	0.28
BCAR1	3.113	-1.042	0.11	0.53	0.21	0.78
BCAR3	-3.1	-3.125	0.032	0.0033	0.08	0.098
BCAS2	-3.733	-0.5424	0.00083	0.67	0.0047	0.86
BCAS3	-4.656	0.7514	3.8e-06	0.52	6.6e-05	0.77
BCAS4	-1.839	-2.248	0.051	0.11	0.11	0.41
BCAT1	0.1027	-0.7331	0.94	0.7	0.96	0.88
BCAT2	3.067	3.236	0.004	0.019	0.016	0.21
BCCIP	2.488	1.303	0.21	0.39	0.34	0.69
BCKDHA	-1.444	0.3563	0.12	0.73	0.22	0.89
BCKDHB	-1.938	-0.848	0.11	0.44	0.21	0.72
BCKDK	0.6909	-0.1249	0.48	0.9	0.61	0.96
BCL10	1.757	-3.021	0.086	0.041	0.17	0.29
BCL11A	-1.674	-1.334	0.0081	0.1	0.028	0.4
BCL2A1	-2.686	-0.4823	0.011	0.71	0.035	0.88
BCL2L1	-0.3245	-0.2308	0.8	0.87	0.87	0.95
BCL2L11	2.725	0.8168	0.09	0.62	0.18	0.84
BCL2L12	0.01165	-1.933	0.99	0.12	0.99	0.43
BCL2L13	-0.2204	-0.3816	0.78	0.65	0.85	0.85
BCL2L14	-7.602	-1.357	4e-06	0.37	6.9e-05	0.67
BCL2L2	3.278	2.588	0.009	0.052	0.03	0.32
BCL3	7.063	8.618	0.019	0.0042	0.053	0.11
BCL6	3.592	4.536	0.0057	0.0097	0.021	0.16
BCL7B	-0.05826	-0.8441	0.95	0.39	0.97	0.69
BCL7C	-1.389	-1.857	0.26	0.18	0.39	0.5
BCL9	2.224	-0.1304	0.097	0.91	0.19	0.96
BCL9L	4.499	-1.735	0.25	0.45	0.38	0.73
BCLAF1	1.583	-0.1291	0.34	0.92	0.48	0.97
BCLAF3	-0.519	-0.7811	0.32	0.41	0.45	0.7
BCOR	-0.256	-0.2722	0.62	0.66	0.73	0.86
BCORL1	-0.8208	-0.8612	0.36	0.37	0.5	0.67
BCR	-2.764	0.1736	0.01	0.86	0.032	0.95
BCS1L	-1.774	0.02873	0.013	0.98	0.04	0.99
BDH2	-2.888	-1.002	0.0014	0.27	0.0071	0.59
BDP1	1.685	-0.6947	0.0054	0.28	0.02	0.6
BEAN1	-3.872	-1.623	0.0067	0.19	0.024	0.51
BECN1	0.3702	0.3555	0.65	0.68	0.75	0.87
BEGAIN	-8.831	-3.265	1.1e-09	0.083	1.6e-07	0.38
BEND3	-0.785	-0.6743	0.3	0.37	0.43	0.67
BEND7	-3.046	-2.636	0.00039	0.0078	0.0026	0.15
BEST4	-4.664	9.715	0.0045	0.00052	0.018	0.035
BET1	-0.2629	-0.1323	0.75	0.9	0.83	0.96
BET1L	3.087	0.4458	0.037	0.7	0.09	0.88
BEX2	-0.7665	-1.539	0.47	0.23	0.6	0.56
BEX3	-1.271	-1.175	0.21	0.35	0.34	0.65
BEX4	0.8718	-1.787	0.39	0.056	0.52	0.33
BFAR	0.2245	-1.255	0.81	0.14	0.87	0.45
BGLAP	-3.536	-0.3515	0.011	0.74	0.035	0.9
BGN	-0.6085	13.26	0.96	0.0049	0.97	0.12
BHLHA15	-3.732	-1.994	3.8e-05	0.13	0.00041	0.44
BHLHE40	9.087	9.963	0.11	0.033	0.21	0.27
BHLHE41	13.33	3.269	0.00011	0.55	0.00094	0.79
BHMT2	0.4193	2.18	0.63	0.17	0.74	0.49
BICD1	12.15	16.75	0.00011	2.7e-05	0.00094	0.007
BICD2	-3.703	-2.183	0.00048	0.25	0.003	0.58
BICDL1	0.3898	0.6572	0.58	0.43	0.7	0.71
BICDL2	0.3943	1.654	0.82	0.18	0.88	0.5
BICRA	0.7676	-0.6681	0.41	0.51	0.54	0.76
BICRAL	-0.4994	0.1583	0.55	0.87	0.67	0.95
BID	0.4128	-0.5689	0.82	0.7	0.88	0.88
BIK	0.1194	-3.889	0.95	0.046	0.97	0.3
BIN1	-1.756	-2.338	0.068	0.015	0.14	0.2
BIRC2	2.126	-1.677	0.15	0.21	0.26	0.53
BIRC3	-2.766	11.95	0.72	0.29	0.81	0.61
BIRC5	-1.942	-3.296	0.2	0.19	0.32	0.51
BIRC6	5.328	1.82	0.00011	0.3	0.00094	0.62
BIRC7	-1.365	-1.573	0.14	0.19	0.25	0.51
BLCAP	5.122	0.7443	0.00084	0.49	0.0047	0.75
BLM	-6.321	-1.435	6.4e-07	0.16	1.7e-05	0.48
BLMH	-1.534	0.2546	0.017	0.77	0.049	0.91
BLOC1S1	-0.2631	-0.08325	0.72	0.93	0.81	0.97
BLOC1S2	-1.825	-1.969	0.14	0.12	0.25	0.43
BLOC1S3	-3.345	-1.5	0.01	0.17	0.032	0.49
BLOC1S4	-1.427	0.6087	0.052	0.52	0.12	0.77
BLOC1S6	-0.8139	-0.0689	0.35	0.96	0.49	0.98
BLVRA	-5.376	0.9417	1.9e-05	0.55	0.00024	0.79
BLVRB	1.861	0.8348	0.23	0.52	0.36	0.77
BLZF1	0.4844	-0.07058	0.58	0.94	0.7	0.98
BMERB1	-62.68	-22.09	3.9e-09	0.011	3.8e-07	0.17
BMF	1.226	-1.726	0.19	0.27	0.31	0.59
BMI1	0.2071	-1.582	0.78	0.082	0.85	0.38
BMP1	0.4135	-1.896	0.74	0.074	0.82	0.37
BMP2K	1.306	0.6884	0.062	0.34	0.13	0.65
BMP7	-1.004	-1.158	0.32	0.29	0.45	0.61
BMP8A	-10.59	-2.4	1.3e-08	0.26	8.8e-07	0.59
BMP8B	-13.37	-3.75	7.1e-07	0.044	1.8e-05	0.3
BMPR1A	-0.9463	1.491	0.27	0.12	0.4	0.43
BMPR1B	-0.9724	-0.4598	0.14	0.51	0.25	0.76
BMPR2	4.078	2.943	0.00095	0.056	0.0052	0.33
BMS1	-2.827	0.5805	0.0044	0.64	0.017	0.84
BMT2	-2.392	-2.15	0.0026	0.027	0.012	0.25
BNC1	-3.985	-0.5834	0.00012	0.66	0.001	0.86
BNC2	-1.339	-0.7767	0.039	0.26	0.094	0.59
BNIP1	-2.969	-1.344	0.0024	0.18	0.011	0.5
BNIP2	1.72	-0.8396	0.047	0.48	0.11	0.75
BNIP3	9.132	0.6225	0.012	0.88	0.037	0.95
BNIP3L	6.893	-1.345	0.21	0.6	0.34	0.82
BOD1	0.162	0.128	0.88	0.92	0.92	0.97
BOD1L1	0.4929	0.1069	0.5	0.89	0.63	0.96
BOK	-0.2411	2.542	0.86	0.06	0.91	0.34
BOLA1	-4.155	-2.356	1.6e-05	0.026	0.00021	0.24
BOLA2B	-2.863	-5.275	0.22	0.34	0.35	0.65
BOLA3	-1.912	-3.581	0.075	0.00029	0.15	0.026
BOP1	-0.1955	0.2556	0.82	0.78	0.88	0.91
BORCS5	-1.498	0.6506	0.19	0.58	0.31	0.81
BORCS8	-4.209	-1.449	0.0001	0.24	0.00088	0.57
BPGM	-2.545	-1.947	0.0058	0.022	0.022	0.23
BPHL	-1.258	-1.629	0.096	0.15	0.19	0.47
BPIFA3	-4.977	-2.442	8.4e-05	0.011	0.00076	0.17
BPIFB2	-4.766	-1.841	0.001	0.15	0.0054	0.47
BPNT1	1.773	3.33	0.028	0.0021	0.072	0.077
BPNT2	2.583	-0.2702	0.23	0.88	0.36	0.95
BPTF	2.715	4.678	0.0059	0.0013	0.022	0.06
BRAF	-2.443	-3.24	0.017	0.0051	0.049	0.12
BRAP	1.351	-1.492	0.029	0.09	0.074	0.39
BRAT1	-1.614	-0.1779	0.092	0.87	0.18	0.95
BRCA1	-2.191	-0.5385	0.0079	0.61	0.027	0.83
BRCA2	-1.747	-1.057	0.066	0.27	0.14	0.59
BRCC3	-0.1691	2.972	0.79	0.0071	0.86	0.15
BRD1	-1.367	-1.002	0.084	0.34	0.17	0.65
BRD2	18.49	3.223	0.0022	0.42	0.01	0.7
BRD3	3.361	1.461	0.0086	0.25	0.029	0.58
BRD4	13.19	-0.3211	0.00013	0.9	0.0011	0.96
BRD7	-2.479	-2.314	0.052	0.026	0.12	0.24
BRD8	0.2089	-0.675	0.8	0.45	0.87	0.73
BRD9	0.9938	-1.628	0.21	0.3	0.34	0.62
BRF1	-2.707	-0.6723	0.0025	0.52	0.011	0.77
BRF2	-0.3951	-0.2518	0.68	0.71	0.78	0.88
BRI3	8.018	-5.717	0.0028	0.026	0.012	0.24
BRI3BP	-2.909	-0.3848	0.0018	0.76	0.0086	0.9
BRICD5	-0.1186	1.247	0.9	0.21	0.93	0.53
BRIX1	-0.4702	-0.8739	0.65	0.49	0.75	0.75
BRK1	6.086	7.43	0.056	0.0055	0.12	0.13
BRME1	-2.713	-0.4603	0.0054	0.75	0.02	0.9
BRMS1	0.8741	-1.051	0.46	0.47	0.59	0.74
BROX	0.7726	0.05595	0.45	0.95	0.58	0.98
BRPF1	-0.2953	0.6207	0.71	0.46	0.8	0.74
BRPF3	4.148	-0.2745	0.0083	0.87	0.028	0.95
BRWD1	0.7533	-2.291	0.25	0.11	0.38	0.41
BRWD3	-0.02206	-0.2114	0.98	0.88	0.99	0.95
BSCL2	4.305	0.8907	0.004	0.61	0.016	0.83
BSDC1	5.539	1.161	1.4e-05	0.38	0.00018	0.68
BSG	40.34	24.59	1.9e-10	0.0012	5.2e-08	0.057
BSPRY	-0.5694	1.828	0.37	0.015	0.51	0.2
BST2	13.11	-2.962	0.078	0.74	0.16	0.9
BTAF1	0.473	0.1395	0.68	0.91	0.78	0.96
BTBD1	1.487	-0.751	0.35	0.66	0.49	0.86
BTBD10	-1.585	-0.9889	0.11	0.48	0.21	0.75
BTBD19	-5.082	1.402	0.0014	0.42	0.0071	0.7
BTBD2	3.981	5.719	0.014	0.0014	0.042	0.062
BTBD3	-2.421	1.203	0.014	0.34	0.042	0.65
BTBD6	-7.307	-4.124	0.00011	0.035	0.00094	0.27
BTBD7	0.00873	-0.3319	0.99	0.8	0.99	0.92
BTBD9	-1.124	-0.5064	0.053	0.48	0.12	0.75
BTF3	4.203	4.589	0.25	0.28	0.38	0.6
BTF3L4	1.679	0.6455	0.044	0.52	0.1	0.77
BTG1	9.306	4.042	0.044	0.062	0.1	0.34
BTG2	-3.135	-0.6219	0.1	0.55	0.19	0.79
BTG3	0.8036	-4.388	0.71	0.086	0.8	0.39
BTN2A1	0.8375	-2.074	0.52	0.1	0.64	0.4
BTN3A1	-2.311	-3.061	0.15	0.043	0.26	0.3
BTN3A2	1.752	-2.108	0.15	0.0023	0.26	0.081
BTN3A3	-0.3438	-0.08654	0.62	0.92	0.73	0.97
BTRC	-0.04889	-0.5586	0.94	0.47	0.96	0.74
BUB1	-1.013	-2.976	0.2	0.015	0.32	0.2
BUB1B	-1.208	-2.531	0.22	0.026	0.35	0.24
BUB3	2.183	1.401	0.3	0.4	0.43	0.69
BUD13	-1.842	0.272	0.024	0.74	0.064	0.9
BUD23	-1.453	-1.602	0.092	0.16	0.18	0.48
BUD31	4.17	-1.503	0.006	0.21	0.022	0.53
BYSL	-0.4901	-0.821	0.46	0.43	0.59	0.71
BZW1	5.644	4.505	0.0094	0.087	0.031	0.39
BZW2	-2.146	2.12	0.084	0.14	0.17	0.45
C10orf88	-0.4822	-0.8328	0.36	0.33	0.5	0.64
C10orf95	-6.025	-1.899	5.1e-05	0.14	0.00051	0.45
C10orf99	-3.911	-2.551	0.0017	0.089	0.0082	0.39
C11orf1	-0.2785	-0.1702	0.67	0.8	0.77	0.92
C11orf21	-10.3	-3.729	1.9e-07	0.088	6.3e-06	0.39
C11orf24	2.344	-0.09485	0.13	0.94	0.23	0.98
C11orf49	-1.671	0.753	0.026	0.38	0.068	0.68
C11orf54	0.612	0.01051	0.38	0.99	0.51	0.99
C11orf58	12.57	0.7805	1.6e-06	0.72	3.3e-05	0.89
C11orf68	-3.226	-0.6707	0.0043	0.54	0.017	0.78
C11orf71	-1.29	-0.9779	0.34	0.37	0.48	0.67
C11orf80	1.773	-0.8437	0.13	0.59	0.23	0.82
C11orf96	-4.082	-0.09291	0.037	0.97	0.09	0.99
C12orf29	-1.223	-2.063	0.12	0.0012	0.22	0.057
C12orf4	1.235	-1.294	0.035	0.097	0.086	0.4
C12orf43	-1.798	-0.9004	0.016	0.3	0.047	0.62
C12orf57	4.704	1.463	0.088	0.55	0.17	0.79
C12orf75	0.3234	-0.2318	0.72	0.84	0.81	0.94
C12orf76	-1.715	-0.2383	0.037	0.72	0.09	0.89
C14orf119	1.523	1.348	0.12	0.26	0.22	0.59
C15orf39	4.089	0.6862	0.0046	0.69	0.018	0.87
C15orf40	1.23	0.3626	0.077	0.69	0.16	0.87
C15orf48	8.595	19.69	0.44	0.079	0.57	0.37
C15orf61	-3.367	-0.9411	0.012	0.45	0.037	0.73
C15orf62	-6.894	-5.112	6e-07	0.03	1.6e-05	0.26
C16orf70	1.765	-2.088	0.071	0.039	0.15	0.28
C16orf72	0.6118	0.3237	0.49	0.68	0.62	0.87
C16orf87	-0.5653	-2.428	0.3	0.0012	0.43	0.057
C16orf91	-3.123	-0.7137	0.044	0.44	0.1	0.72
C17orf49	-0.9639	-0.9113	0.28	0.29	0.41	0.61
C17orf50	-0.8646	-1.479	0.42	0.16	0.55	0.48
C17orf58	-2.168	-1.74	0.012	0.024	0.037	0.23
C17orf67	-3.555	-0.9598	0.00043	0.34	0.0028	0.65
C17orf75	-1.955	-0.5704	0.0056	0.56	0.021	0.79
C17orf80	-1.23	-1.721	0.072	0.021	0.15	0.22
C18orf21	-0.1114	-0.7079	0.89	0.45	0.93	0.73
C18orf25	-0.3788	-1.854	0.7	0.3	0.79	0.62
C18orf32	-0.1853	-0.7009	0.75	0.42	0.83	0.7
C18orf54	-3.088	-1.47	0.0033	0.12	0.014	0.43
C19orf12	-4.065	-0.3568	0.00062	0.73	0.0037	0.89
C19orf25	-3.328	-0.4943	8.2e-05	0.62	0.00075	0.84
C19orf33	7.679	-0.2641	0.042	0.92	0.099	0.97
C19orf38	-6.807	-1.63	1.1e-08	0.038	7.9e-07	0.28
C19orf47	-0.5701	1.218	0.55	0.29	0.67	0.61
C19orf48	0.5206	-0.7784	0.66	0.62	0.76	0.84
C19orf53	2.753	3.274	0.057	0.023	0.12	0.23
C1D	-4.902	-1.601	0.011	0.37	0.035	0.67
C1GALT1	1.755	0.2513	0.11	0.8	0.21	0.92
C1GALT1C1	-0.0009703	-0.4315	1	0.66	1	0.86
C1orf109	-2.764	-3.027	0.022	0.026	0.06	0.24
C1orf112	-0.7254	-0.9488	0.44	0.42	0.57	0.7
C1orf116	-12.38	-3.175	5.4e-07	0.18	1.5e-05	0.5
C1orf122	0.8625	4.141	0.57	0.0021	0.69	0.077
C1orf131	-0.9217	-0.1548	0.12	1	0.22	1
C1orf159	-3.508	-1.057	0.012	0.29	0.037	0.61
C1orf174	-1.296	-3.307	0.26	0.0065	0.39	0.14
C1orf198	-1.277	0.4187	0.15	0.63	0.26	0.84
C1orf210	-1.988	1.804	0.074	0.11	0.15	0.41
C1orf216	-2.414	-1.75	0.044	0.21	0.1	0.53
C1orf226	-1.105	-2.63	0.13	0.002	0.23	0.075
C1orf35	-1.971	-2.675	0.0074	0.0018	0.026	0.071
C1orf43	10.77	1.884	0.00088	0.49	0.0049	0.75
C1orf50	-3.397	-1.639	0.002	0.11	0.0094	0.41
C1orf52	1.286	-1.074	0.23	0.42	0.36	0.7
C1QB	3.776	2.48	0.1	0.13	0.19	0.44
C1QBP	1.737	2.72	0.18	0.09	0.3	0.39
C1QC	7.133	3.591	0.015	0.046	0.044	0.3
C1QL2	-10.4	-4.999	5.1e-08	0.0018	2.4e-06	0.071
C1QTNF1	-0.4767	1.358	0.58	0.14	0.7	0.45
C1R	11.74	17.38	0.078	0.045	0.16	0.3
C1RL	3.47	7.335	0.0056	0.00041	0.021	0.031
C1S	8.688	31.75	0.25	0.0071	0.38	0.15
C2	-2.446	-0.7114	0.008	0.63	0.028	0.84
C20orf173	-8.657	-1.715	3.4e-08	0.25	1.8e-06	0.58
C20orf202	-4.927	-2.537	0.00084	0.044	0.0047	0.3
C20orf27	-1.382	-0.15	0.078	0.87	0.16	0.95
C20orf96	-1.686	1.351	0.1	0.21	0.19	0.53
C21orf58	-3.375	-1.478	0.00015	0.075	0.0012	0.37
C21orf91	-1.135	-1.588	0.039	0.041	0.094	0.29
C22orf15	-5.434	-1.052	4.8e-08	0.49	2.3e-06	0.75
C22orf39	-1.51	-1.046	0.13	0.16	0.23	0.48
C2CD2	-1.42	-2.225	0.031	0.016	0.078	0.2
C2CD2L	-1.773	-1.228	0.044	0.18	0.1	0.5
C2CD3	-0.8719	0.1234	0.25	0.85	0.38	0.94
C2CD4B	-2.519	0.07256	0.016	0.95	0.047	0.98
C2CD4D	-12.72	-4.927	6.4e-08	0.027	2.8e-06	0.25
C2CD5	-1.602	-0.8714	0.12	0.47	0.22	0.74
C2orf42	-3.995	-1.264	3.6e-05	0.08	0.00039	0.37
C2orf49	0.9789	0.8379	0.15	0.39	0.26	0.69
C2orf69	-0.00727	-2.304	0.99	0.02	0.99	0.22
C2orf74	-3.219	0.6609	4.9e-06	0.55	8.1e-05	0.79
C2orf88	17.42	39.94	0.0068	0.00014	0.024	0.017
C3	43.1	85.55	0.0034	5.2e-05	0.014	0.0099
C3AR1	-1.667	-0.2691	0.11	0.77	0.21	0.91
C3orf22	-6.277	-1.929	3.5e-07	0.15	1e-05	0.47
C3orf38	-0.5765	0.7581	0.45	0.59	0.58	0.82
C3orf52	-3.329	-1.244	0.002	0.24	0.0094	0.57
C4B	-0.7232	2.164	0.79	0.15	0.86	0.47
C4BPB	-3.198	-1.415	0.0057	0.063	0.021	0.34
C4orf19	-1.909	-0.439	0.058	0.71	0.13	0.88
C4orf3	7.272	3.884	0.0038	0.16	0.016	0.48
C4orf46	-96.36	-25.68	1.2e-10	0.025	4e-08	0.24
C4orf48	-2.395	-0.0341	0.00071	0.95	0.0042	0.98
C5AR1	-1.786	-1.06	0.15	0.4	0.26	0.69
C5orf15	2.094	0.02114	0.18	0.99	0.3	0.99
C5orf22	0.07134	-0.1255	0.9	0.9	0.93	0.96
C5orf24	0.6128	-2.207	0.42	0.015	0.55	0.2
C5orf34	-3.271	-1.547	0.00012	0.1	0.001	0.4
C5orf38	-4.452	-2.619	9.2e-05	0.068	0.00082	0.35
C5orf51	-1.836	-0.3125	0.018	0.7	0.051	0.88
C6orf132	1.009	1.509	0.36	0.3	0.5	0.62
C6orf136	0.7548	-0.6628	0.25	0.2	0.38	0.53
C6orf15	-3.109	-2.158	0.012	0.0013	0.037	0.06
C6orf223	-2.341	0.7449	0.24	0.67	0.37	0.86
C6orf47	-0.5924	-0.6404	0.37	0.58	0.51	0.81
C6orf62	13.14	-6.242	0.00053	0.075	0.0033	0.37
C6orf89	-0.05697	-1.023	0.93	0.12	0.95	0.43
C7orf25	-1.642	-0.4217	0.015	0.52	0.044	0.77
C7orf26	-0.8599	-0.4702	0.16	0.59	0.27	0.82
C7orf50	-0.5245	-0.4748	0.68	0.7	0.78	0.88
C8orf33	3.803	7.617	5.1e-05	6.3e-06	0.00051	0.0035
C8orf44	-2.04	0.7545	0.0057	0.41	0.021	0.7
C8orf58	-0.1543	-1.783	0.92	0.099	0.95	0.4
C8orf74	-14.48	-1.139	1.1e-07	0.65	4.1e-06	0.85
C8orf82	-3.266	4.446	0.16	0.021	0.27	0.22
C9orf152	-5.779	0.5348	1.2e-05	0.74	0.00016	0.9
C9orf40	-7.07	-2.155	6.9e-06	0.2	0.00011	0.53
C9orf47	-0.9831	-1.836	0.44	0.16	0.57	0.48
C9orf64	-0.8278	0.01724	0.3	0.98	0.43	0.99
C9orf72	-1.967	0.3214	0.0078	0.72	0.027	0.89
C9orf78	0.7297	0.3186	0.37	0.7	0.51	0.88
C9orf85	-2.513	-1.845	0.004	0.047	0.016	0.31
CA11	-4.95	0.6875	0.013	0.54	0.04	0.78
CA12	11.82	-0.9549	0.064	0.77	0.14	0.91
CA13	-1.048	-0.7152	0.15	0.44	0.26	0.72
CA2	26.14	35.08	2.2e-05	3.2e-05	0.00026	0.0075
CA5A	-6.05	-1.669	4.3e-05	0.23	0.00045	0.56
CA8	-0.8265	0.7909	0.31	0.35	0.44	0.65
CA9	1.115	3.305	0.77	0.42	0.84	0.7
CAAP1	0.6523	1.009	0.4	0.25	0.53	0.58
CAB39	1.85	-0.1128	0.16	0.93	0.27	0.97
CABIN1	-1.705	0.4412	0.051	0.63	0.11	0.84
CABLES1	-0.7471	2.012	0.5	0.082	0.63	0.38
CABLES2	-1.625	-2.158	0.039	0.045	0.094	0.3
CACFD1	-0.9006	-0.2942	0.31	0.71	0.44	0.88
CACHD1	-0.00187	-0.4849	1	0.7	1	0.88
CACNA2D2	-5.144	-1.754	5e-05	0.25	0.0005	0.58
CACNA2D3	-0.6263	0.9756	0.45	0.32	0.58	0.63
CACNB3	-1.174	-0.8955	0.18	0.43	0.3	0.71
CACNG1	-2.511	-1.99	0.0013	0.17	0.0067	0.49
CACNG6	-6.161	-2.944	3.3e-06	0.013	5.9e-05	0.18
CACTIN	-0.6545	-0.3406	0.45	0.72	0.58	0.89
CACUL1	4.638	1.981	0.0028	0.28	0.012	0.6
CACYBP	4.485	-4.266	0.19	0.12	0.31	0.43
CAD	2.021	-0.48	0.028	0.69	0.072	0.87
CADM1	0.8818	9.452	0.78	0.0073	0.85	0.15
CADM4	1.473	-0.02675	0.013	0.98	0.04	0.99
CADPS2	-2.411	1.27	0.00095	0.18	0.0052	0.5
CALCOCO1	-0.7513	1.529	0.36	0.057	0.5	0.33
CALCOCO2	-0.9756	-1.516	0.26	0.075	0.39	0.37
CALD1	-1.61	-0.5276	0.11	0.38	0.21	0.68
CALHM2	-9.524	-1.564	7.8e-08	0.18	3.2e-06	0.5
CALM1	1.021	0.02982	0.41	0.98	0.54	0.99
CALM2	20.55	-2.981	0.00073	0.51	0.0043	0.76
CALM3	5.211	-0.3269	0.023	0.93	0.062	0.97
CALML3	-6.376	-2.202	3.3e-08	0.25	1.7e-06	0.58
CALML4	-0.7007	-1.266	0.34	0.24	0.48	0.57
CALR	88.34	26.58	0.0048	0.42	0.019	0.7
CALU	17.75	4.881	0.0076	0.33	0.027	0.64
CAMK1	-0.02429	-0.7967	0.97	0.34	0.98	0.65
CAMK1D	0.6777	2.433	0.46	0.06	0.59	0.34
CAMK2D	-2.054	-0.561	0.18	0.54	0.3	0.78
CAMK2G	-0.5488	1.284	0.57	0.36	0.69	0.66
CAMK2N1	-5.063	-1.975	0.01	0.42	0.032	0.7
CAMK2N2	-17.78	-6.214	2.7e-10	0.041	6.2e-08	0.29
CAMK4	-3.496	-1.327	0.003	0.22	0.013	0.55
CAMKK2	-0.1061	-1.162	0.86	0.26	0.91	0.59
CAMLG	-0.3173	-1.676	0.59	0.06	0.7	0.34
CAMSAP1	1.789	1.149	0.02	0.21	0.055	0.53
CAMSAP2	-0.07744	-4.01	0.91	0.58	0.94	0.81
CAMSAP3	-0.6947	-0.07867	0.57	0.95	0.69	0.98
CAMTA1	3.466	-0.1291	0.021	0.93	0.057	0.97
CAMTA2	0.4721	-1.332	0.54	0.099	0.66	0.4
CAND1	1.182	-0.02379	0.32	0.98	0.45	0.99
CANT1	2.682	-0.003875	0.072	1	0.15	1
CANX	53.62	23.09	0.005	0.066	0.019	0.35
CAP1	22.3	9.945	2.7e-07	0.08	8.4e-06	0.37
CAP2	-4.323	-0.4859	4.4e-07	0.52	1.2e-05	0.77
CAPG	7.015	1.193	0.32	0.62	0.45	0.84
CAPN1	16.17	9.041	1.5e-06	0.001	3.2e-05	0.052
CAPN10	0.1049	0.5641	0.83	0.34	0.89	0.65
CAPN14	-7.829	-1.639	6.3e-10	0.29	1.2e-07	0.61
CAPN15	3.07	-1.571	0.023	0.24	0.062	0.57
CAPN2	6.451	-0.327	0.27	0.92	0.4	0.97
CAPN5	-4.12	-1.543	5.5e-06	0.29	8.8e-05	0.61
CAPN7	1.096	1.108	0.25	0.28	0.38	0.6
CAPNS1	27.92	3.716	0.00072	0.56	0.0042	0.79
CAPRIN1	14.64	7.251	7.2e-05	0.0072	0.00067	0.15
CAPRIN2	1.819	-1.476	0.022	0.2	0.06	0.53
CAPS	-0.05989	-0.03272	0.95	0.98	0.97	0.99
CAPZA1	6.848	3.693	0.018	0.085	0.051	0.38
CAPZA2	-0.2555	-0.8119	0.79	0.38	0.86	0.68
CAPZA3	-8.865	-2.168	5.4e-07	0.17	1.5e-05	0.49
CAPZB	3.104	0.8478	0.12	0.55	0.22	0.79
CARD10	-2.038	-4.444	0.15	0.022	0.26	0.23
CARD11	-3.904	-1.241	9.4e-06	0.26	0.00014	0.59
CARD16	-2.337	1.34	0.0099	0.14	0.032	0.45
CARD19	-5.337	-3.918	0.00012	0.034	0.001	0.27
CARD6	-3.223	-0.1977	0.00075	0.82	0.0043	0.93
CARD8	0.001147	1.82	1	0.21	1	0.53
CARD9	-0.6343	-0.75	0.48	0.53	0.61	0.78
CARHSP1	4.899	0.1612	0.1	0.94	0.19	0.98
CARM1	4.666	-0.03029	0.023	0.98	0.062	0.99
CARMIL1	0.3409	-1.683	0.62	0.049	0.73	0.31
CARNMT1	-2.574	-0.2628	0.071	0.77	0.15	0.91
CARS1	5.42	2.504	0.0012	0.17	0.0063	0.49
CARS2	-0.7925	-0.7296	0.26	0.49	0.39	0.75
CASC3	-0.5908	0.6906	0.34	0.47	0.48	0.74
CASD1	-0.1353	-1.096	0.81	0.081	0.87	0.38
CASK	1.6	1.1	0.12	0.18	0.22	0.5
CASP1	-5.599	-2.427	0.00066	0.26	0.0039	0.59
CASP10	-1.958	-1.345	0.041	0.28	0.097	0.6
CASP12	-0.6488	-0.1825	0.27	0.86	0.4	0.95
CASP2	0.6284	-2.401	0.53	0.028	0.65	0.25
CASP3	-0.07926	0.09695	0.88	0.92	0.92	0.97
CASP4	-0.7472	0.9601	0.55	0.59	0.67	0.82
CASP5	-6.506	-1.635	3.8e-06	0.26	6.6e-05	0.59
CASP6	-2.383	-0.9426	0.0018	0.36	0.0086	0.66
CASP7	-0.2754	0.03681	0.65	0.96	0.75	0.98
CASP8	-0.8829	0.428	0.35	0.74	0.49	0.9
CASP8AP2	-0.9901	-0.3669	0.19	0.74	0.31	0.9
CASP9	-2.488	0.6399	0.0054	0.48	0.02	0.75
CAST	0.4164	0.6414	0.57	0.49	0.69	0.75
CASTOR2	3.376	2.857	0.0062	0.047	0.023	0.31
CASTOR3	-0.3097	-0.7871	0.64	0.35	0.75	0.65
CASZ1	0.5764	0.5205	0.42	0.61	0.55	0.83
CAT	-2.929	-2.858	0.034	0.27	0.084	0.59
CATSPER2	-1.419	-1.506	0.074	0.22	0.15	0.55
CAV1	4.056	-14.31	0.36	0.004	0.5	0.11
CAV2	3.315	-7.86	0.32	0.0036	0.45	0.1
CAV3	-5.356	-1.22	8.7e-07	0.24	2.1e-05	0.57
CAVIN1	-1.656	-0.4704	0.038	0.61	0.092	0.83
CAVIN3	-0.2505	-2.441	0.82	0.066	0.88	0.35
CBFA2T2	0.3153	-1.034	0.75	0.18	0.83	0.5
CBFB	1.143	-0.295	0.28	0.79	0.41	0.92
CBL	0.8268	1.362	0.24	0.37	0.37	0.67
CBLB	0.7195	2.158	0.37	0.0037	0.51	0.1
CBLC	-3.753	-1.707	0.0068	0.23	0.024	0.56
CBLL1	0.09972	-0.5054	0.85	0.48	0.9	0.75
CBR1	2.859	1.195	0.018	0.38	0.051	0.68
CBS	15.05	17.12	1.8e-05	0.0056	0.00023	0.13
CBWD2	4.36	0.8088	0.003	0.51	0.013	0.76
CBX1	1.056	-1.238	0.28	0.26	0.41	0.59
CBX2	-8.13	-1.841	8.8e-05	0.39	0.00079	0.69
CBX3	5.619	3.143	0.037	0.24	0.09	0.57
CBX4	2.077	-2.057	0.11	0.15	0.21	0.47
CBX5	1.277	1.472	0.52	0.42	0.64	0.7
CBX6	0.9611	0.3588	0.32	0.78	0.45	0.91
CBX7	-2.109	-0.2293	0.0019	0.82	0.009	0.93
CBX8	-1.237	-3.016	0.19	0.0011	0.31	0.055
CBY1	-2.295	-0.02297	0.01	0.98	0.032	0.99
CC2D1A	-1.437	1.482	0.13	0.1	0.23	0.4
CC2D1B	0.1289	0.3877	0.87	0.64	0.91	0.84
CCAR1	4.556	4.387	0.0093	0.0025	0.031	0.085
CCAR2	0.2497	-0.842	0.78	0.25	0.85	0.58
CCDC102A	-2.333	-0.9188	0.016	0.22	0.047	0.55
CCDC106	-0.7687	-1.354	0.52	0.29	0.64	0.61
CCDC107	-23.17	-7.633	1.4e-10	0.038	4.5e-08	0.28
CCDC112	-0.6188	-0.9884	0.34	0.24	0.48	0.57
CCDC113	1.011	-0.2844	0.72	0.65	0.81	0.85
CCDC115	-2.443	-1.483	0.02	0.1	0.055	0.4
CCDC117	0.1584	-0.9055	0.8	0.18	0.87	0.5
CCDC12	0.3369	-0.6409	0.67	0.42	0.77	0.7
CCDC120	-0.4427	-1.937	0.6	0.049	0.71	0.31
CCDC124	3.081	0.9895	0.024	0.52	0.064	0.77
CCDC127	-0.3496	-0.9039	0.63	0.32	0.74	0.63
CCDC13	-1.437	-1.039	0.22	0.44	0.35	0.72
CCDC130	0.3037	1.645	0.72	0.024	0.81	0.23
CCDC134	-1.95	-0.5166	0.0031	0.56	0.013	0.79
CCDC137	-2.636	-0.1728	0.11	0.9	0.21	0.96
CCDC138	-2.364	-0.9914	0.0015	0.29	0.0075	0.61
CCDC14	3.499	0.9231	0.12	0.52	0.22	0.77
CCDC142	-0.7653	-0.07947	0.28	0.94	0.41	0.98
CCDC157	-3.498	0.3502	0.00017	0.75	0.0014	0.9
CCDC159	-2.097	0.5846	0.02	0.63	0.055	0.84
CCDC163	-2.718	-1.249	0.032	0.17	0.08	0.49
CCDC167	-0.8535	-0.6698	0.15	0.47	0.26	0.74
CCDC17	-1.207	-1.017	0.21	0.28	0.34	0.6
CCDC174	-0.9883	-0.7647	0.14	0.44	0.25	0.72
CCDC18	-2.017	-1.21	0.011	0.11	0.035	0.41
CCDC184	-9.603	-4.84	2.5e-06	0.048	4.7e-05	0.31
CCDC186	0.2858	-0.7259	0.79	0.53	0.86	0.78
CCDC188	-2.484	-1.859	0.044	0.24	0.1	0.57
CCDC22	-1.527	-1.37	0.019	0.19	0.053	0.51
CCDC24	-2.35	1.905	0.049	0.25	0.11	0.58
CCDC25	-3.713	-1.74	2.1e-06	0.09	4.2e-05	0.39
CCDC3	-0.7977	2.694	0.25	0.011	0.38	0.17
CCDC30	-1.399	-0.7487	0.082	0.37	0.16	0.67
CCDC32	0.2828	-1.419	0.74	0.22	0.82	0.55
CCDC34	-2.145	0.1218	0.018	0.9	0.051	0.96
CCDC40	-1.356	-0.4779	0.13	0.61	0.23	0.83
CCDC43	-0.0483	-0.3949	0.94	0.61	0.96	0.83
CCDC47	2.724	2.836	0.049	0.25	0.11	0.58
CCDC50	-0.09869	0.2452	0.88	0.79	0.92	0.92
CCDC51	-2.422	-1.898	0.014	0.031	0.042	0.26
CCDC59	-1.075	-2.413	0.26	0.13	0.39	0.44
CCDC6	9.555	6.505	0.0047	0.034	0.018	0.27
CCDC61	-6.035	-0.8004	2.9e-05	0.46	0.00033	0.74
CCDC66	0.5138	-0.002861	0.39	1	0.52	1
CCDC68	-2.509	-1.437	0.00093	0.066	0.0051	0.35
CCDC71	-2.395	0.08035	0.0064	0.93	0.023	0.97
CCDC71L	0.1658	2.861	0.91	0.072	0.94	0.36
CCDC74A	0.003841	-1.604	1	0.47	1	0.74
CCDC77	-2.248	-1.435	0.012	0.18	0.037	0.5
CCDC78	-2.69	-1.958	0.0078	0.04	0.027	0.29
CCDC8	2.391	-2.037	0.048	0.16	0.11	0.48
CCDC80	1.184	0.7806	0.54	0.48	0.66	0.75
CCDC82	-0.8705	-1.333	0.44	0.24	0.57	0.57
CCDC85B	-3.729	-1.82	0.0072	0.073	0.026	0.36
CCDC85C	-1.159	0.7851	0.25	0.52	0.38	0.77
CCDC86	-6.964	-1.937	2.1e-06	0.11	4.2e-05	0.41
CCDC88A	-8.045	-4.284	4.8e-05	0.031	0.00049	0.26
CCDC88B	-6.528	-0.7779	1e-05	0.7	0.00014	0.88
CCDC88C	-0.666	-1.088	0.42	0.22	0.55	0.55
CCDC9	0.5018	-1.152	0.77	0.59	0.84	0.82
CCDC90B	-0.08339	-1.041	0.94	0.41	0.96	0.7
CCDC91	0.9269	0.9453	0.18	0.13	0.3	0.44
CCDC92	-1.764	-0.7171	0.023	0.58	0.062	0.81
CCDC93	1.572	-1.293	0.067	0.24	0.14	0.57
CCDC97	-2.774	-0.977	0.003	0.41	0.013	0.7
CCDC9B	-0.9427	0.7956	0.47	0.68	0.6	0.87
CCER2	-6.522	0.279	1.4e-05	0.82	0.00018	0.93
CCHCR1	-2.997	-0.3726	0.001	0.74	0.0054	0.9
CCL2	-2.606	10.81	0.83	0.49	0.89	0.75
CCL20	-12.4	26.39	0.47	0.22	0.6	0.55
CCL24	-13.87	-3.888	0.00026	0.11	0.0019	0.41
CCL28	1.522	-2.008	0.3	0.34	0.43	0.65
CCL3	-11.01	-3.291	1.1e-08	0.081	7.9e-07	0.38
CCL5	-1.373	-2.747	0.18	0.044	0.3	0.3
CCL8	-2.959	-2.34	0.014	0.25	0.042	0.58
CCM2	1.488	0.1947	0.15	0.85	0.26	0.94
CCN1	-6.822	-5.666	0.4	0.33	0.53	0.64
CCN2	-4.838	-0.3548	0.091	0.74	0.18	0.9
CCN3	-1.058	-0.5684	0.2	0.57	0.32	0.8
CCN4	-2.441	-0.2685	0.024	0.8	0.064	0.92
CCN5	-3.516	-1.357	0.0051	0.22	0.02	0.55
CCNA1	11.77	7.948	0.00012	0.14	0.001	0.45
CCNA2	-2.07	-2.045	0.0077	0.04	0.027	0.29
CCNB1	-1.089	-1.713	0.26	0.17	0.39	0.49
CCNB1IP1	0.2269	-0.9197	0.72	0.4	0.81	0.69
CCNB2	-2.482	-2.712	0.03	0.096	0.076	0.4
CCNC	1.221	0.6315	0.42	0.52	0.55	0.77
CCND1	-0.3583	-0.2888	0.85	0.9	0.9	0.96
CCND2	0.05981	-4.383	0.98	0.27	0.99	0.59
CCND3	-1.809	-0.1403	0.007	0.85	0.025	0.94
CCNDBP1	3.776	0.8495	0.00011	0.3	0.00094	0.62
CCNE1	-0.8464	-1.145	0.6	0.41	0.71	0.7
CCNE2	-1.765	-0.9113	0.0069	0.25	0.025	0.58
CCNF	-1.066	-5.292	0.27	0.049	0.4	0.31
CCNG1	0.1091	4.138	0.93	0.016	0.95	0.2
CCNG2	2.076	1.544	0.17	0.22	0.28	0.55
CCNH	0.3801	1.125	0.58	0.22	0.7	0.55
CCNI	10.08	5.876	0.1	0.16	0.19	0.48
CCNJL	-1.953	0.1962	0.00085	0.85	0.0048	0.94
CCNK	-0.6532	-4.211	0.6	0.0015	0.71	0.064
CCNL1	7.065	5.955	0.14	0.088	0.25	0.39
CCNL2	16.43	10.52	1.6e-08	0.022	1e-06	0.23
CCNO	-4.402	-2.558	0.00024	0.069	0.0018	0.36
CCNQ	-4.58	-2.26	0.00064	0.11	0.0038	0.41
CCNT1	1.138	-1.003	0.11	0.28	0.21	0.6
CCNT2	-0.2291	2.188	0.74	0.018	0.82	0.21
CCNY	7.022	3.369	0.01	0.17	0.032	0.49
CCNYL1	-0.2831	-1.583	0.74	0.26	0.82	0.59
CCP110	-0.2371	-1.614	0.77	0.082	0.84	0.38
CCR1	-5.031	-3.315	0.00028	0.055	0.002	0.33
CCR7	-4.253	-1.628	0.0023	0.16	0.01	0.48
CCS	-0.4628	-1.483	0.55	0.21	0.67	0.53
CCSAP	-0.6624	-1.452	0.32	0.18	0.45	0.5
CCSER2	-0.6272	-0.3639	0.33	0.7	0.47	0.88
CCT2	4.065	2.111	0.14	0.2	0.25	0.53
CCT3	7.507	7.502	0.029	0.017	0.074	0.2
CCT4	11.32	2.195	0.00071	0.26	0.0042	0.59
CCT5	6.852	2.545	0.044	0.4	0.1	0.69
CCT6A	5.299	3.174	0.03	0.071	0.076	0.36
CCT7	8.797	4.643	0.014	0.056	0.042	0.33
CCT8	3.397	-2.201	0.32	0.3	0.45	0.62
CCZ1	6.331	1.399	0.0064	0.42	0.023	0.7
CD109	0.3644	0.8532	0.69	0.39	0.79	0.69
CD14	0.4116	-0.7853	0.81	0.54	0.87	0.78
CD151	19.94	11.65	1.3e-09	0.0018	1.8e-07	0.071
CD163	-0.5196	-0.7871	0.64	0.63	0.75	0.84
CD164	7.967	-1.39	0.00035	0.39	0.0024	0.69
CD164L2	-5.435	-0.7691	2.3e-06	0.54	4.5e-05	0.78
CD200	-0.9836	-3.894	0.39	0.015	0.52	0.2
CD22	-2.16	-0.7641	0.24	0.62	0.37	0.84
CD24	10.78	1.82	0.012	0.57	0.037	0.8
CD248	-3.777	0.01024	0.028	0.99	0.072	0.99
CD27	-6.163	-1.192	0.0027	0.3	0.012	0.62
CD274	-13.58	-0.8196	5e-07	0.72	1.4e-05	0.89
CD276	5.878	1.397	0.026	0.7	0.068	0.88
CD2AP	1.105	0.9043	0.2	0.19	0.32	0.51
CD2BP2	-0.7235	0.508	0.54	0.69	0.66	0.87
CD320	-0.8295	-1.751	0.38	0.13	0.51	0.44
CD34	-3.854	-0.07603	0.0018	0.95	0.0086	0.98
CD4	-3.761	0.1454	0.0056	0.91	0.021	0.96
CD40	-7.026	-3.823	0.47	0.43	0.6	0.71
CD44	6.618	6.516	0.39	0.18	0.52	0.5
CD46	7.543	6.479	0.0011	0.0018	0.0058	0.071
CD47	43.76	63.76	0.00011	6.7e-08	0.00094	0.00071
CD53	0.2016	0.6421	0.85	0.43	0.9	0.71
CD55	13.89	7.75	0.12	0.053	0.22	0.32
CD58	-0.5052	-2.396	0.57	0.082	0.69	0.38
CD59	19.74	10.47	9.7e-06	0.074	0.00014	0.37
CD63	75.16	32.96	2.6e-06	0.023	4.9e-05	0.23
CD68	6.194	1.906	0.073	0.49	0.15	0.75
CD69	-1.714	-1.25	0.085	0.19	0.17	0.51
CD72	-3.572	-3.721	0.011	0.015	0.035	0.2
CD74	27.08	78.59	0.36	0.00013	0.5	0.016
CD79B	-18.65	-7.789	6.2e-08	0.031	2.7e-06	0.26
CD81	27.08	7.166	1.2e-07	0.24	4.4e-06	0.57
CD82	8.266	4.731	0.038	0.37	0.092	0.67
CD83	-1.986	-1.57	0.052	0.094	0.12	0.4
CD9	81.52	13.97	0.011	0.51	0.035	0.76
CD93	-2.527	-1.01	0.072	0.25	0.15	0.58
CD99	-5.602	-3.619	2.1e-05	0.053	0.00025	0.32
CDAN1	-0.3233	-0.8285	0.67	0.32	0.77	0.63
CDC123	5.048	1.954	0.00062	0.22	0.0037	0.55
CDC14B	-2.365	-0.4108	0.0053	0.7	0.02	0.88
CDC16	1.881	0.6123	0.043	0.56	0.1	0.79
CDC20	-4.707	-2.286	0.004	0.27	0.016	0.59
CDC23	0.168	-1.45	0.77	0.15	0.84	0.47
CDC25A	-0.7801	-0.2006	0.2	0.76	0.32	0.9
CDC25B	3.623	1.799	0.059	0.49	0.13	0.75
CDC26	-4.399	-0.8611	0.0032	0.4	0.014	0.69
CDC27	0.6454	0.6556	0.43	0.59	0.56	0.82
CDC34	5.741	1.212	6.1e-05	0.26	0.00059	0.59
CDC37	12.92	-2.155	0.011	0.49	0.035	0.75
CDC37L1	0.2959	-0.7813	0.63	0.33	0.74	0.64
CDC40	-2.249	2.746	0.003	0.02	0.013	0.22
CDC42	10.89	-0.2534	0.0016	0.94	0.0079	0.98
CDC42BPA	-0.285	1.943	0.75	0.14	0.83	0.45
CDC42BPB	4.231	1.025	0.0039	0.27	0.016	0.59
CDC42BPG	2.05	0.01106	0.0075	0.99	0.026	0.99
CDC42EP1	0.08607	0.799	0.98	0.62	0.99	0.84
CDC42EP2	-2.491	-0.9443	0.012	0.47	0.037	0.74
CDC42EP3	-1.023	-3.056	0.58	0.052	0.7	0.32
CDC42EP4	4.672	8.792	0.059	0.0061	0.13	0.13
CDC42EP5	-3.789	-1.35	0.029	0.35	0.074	0.65
CDC42SE1	6.719	5.443	5.5e-05	0.017	0.00054	0.2
CDC42SE2	-0.4884	0.4672	0.46	0.6	0.59	0.82
CDC45	-3.938	-2.227	0.001	0.037	0.0054	0.28
CDC5L	-0.02105	-0.2579	0.97	0.63	0.98	0.84
CDC6	-1.144	-2.262	0.28	0.012	0.41	0.18
CDC7	-2.8	-1.14	0.00044	0.22	0.0028	0.55
CDC73	2.383	0.5342	0.044	0.63	0.1	0.84
CDCA3	-2.054	-1.517	0.33	0.32	0.47	0.63
CDCA5	-3.223	-1.542	0.0092	0.17	0.031	0.49
CDCA7	-2.275	-0.7188	0.022	0.46	0.06	0.74
CDCA7L	0.3858	0.2107	0.67	0.82	0.77	0.93
CDCA8	-3.468	-2.068	0.001	0.32	0.0054	0.63
CDCP1	2.775	-0.2443	0.53	0.91	0.65	0.96
CDH1	13.95	0.2393	0.00021	0.95	0.0016	0.98
CDH11	-1.025	0.8602	0.68	0.53	0.78	0.78
CDH13	-1.717	-1.297	0.17	0.28	0.28	0.6
CDH2	0.7833	0.4105	0.29	0.74	0.42	0.9
CDH3	4.289	0.04868	0.24	0.99	0.37	0.99
CDH6	-1.358	-2.075	0.2	0.12	0.32	0.43
CDIPT	4.779	-0.9616	0.00063	0.52	0.0038	0.77
CDK1	-3.217	-2.824	0.024	0.14	0.064	0.45
CDK10	-0.3129	-0.7291	0.63	0.36	0.74	0.66
CDK11A	10.48	-2.473	7.8e-08	0.31	3.2e-06	0.62
CDK12	-0.165	-0.659	0.79	0.43	0.86	0.71
CDK13	4.225	3.022	0.0042	0.016	0.017	0.2
CDK14	-0.6779	0.111	0.3	0.9	0.43	0.96
CDK16	7.074	-0.06999	0.0044	0.97	0.017	0.99
CDK17	-0.1265	-1.407	0.87	0.21	0.91	0.53
CDK18	-0.7774	-4.498	0.8	0.082	0.87	0.38
CDK19	-0.573	-0.5878	0.41	0.75	0.54	0.9
CDK2	-0.8242	-0.3883	0.34	0.68	0.48	0.87
CDK20	-4.016	-0.9699	3.9e-05	0.28	0.00041	0.6
CDK2AP1	12.15	2.346	0.0074	0.3	0.026	0.62
CDK2AP2	-4.848	-12.21	0.13	0.005	0.23	0.12
CDK3	-2.584	-0.5669	0.0078	0.54	0.027	0.78
CDK4	1.404	-2.492	0.29	0.062	0.42	0.34
CDK5RAP1	0.4639	0.1914	0.58	0.87	0.7	0.95
CDK5RAP3	-0.8019	1.86	0.65	0.26	0.75	0.59
CDK6	-1.022	-1.775	0.3	0.28	0.43	0.6
CDK7	-3.296	-1.636	0.00037	0.18	0.0025	0.5
CDK8	-1.956	-0.554	0.0083	0.53	0.028	0.78
CDK9	-0.1496	3.536	0.92	0.016	0.95	0.2
CDKAL1	0.08795	-0.7976	0.91	0.36	0.94	0.66
CDKL4	-6.037	-1.869	1.8e-06	0.24	3.7e-05	0.57
CDKL5	-4.014	-1.175	1.9e-05	0.42	0.00024	0.7
CDKN1A	2.613	-0.0653	0.31	0.98	0.44	0.99
CDKN1B	-2.027	-2.087	0.39	0.17	0.52	0.49
CDKN1C	-1.412	-2.438	0.57	0.16	0.69	0.48
CDKN2A	5.264	-0.08309	0.0003	0.95	0.0021	0.98
CDKN2AIPNL	-5.111	-1.68	1.1e-05	0.27	0.00015	0.59
CDKN2B	1.636	0.9944	0.07	0.55	0.15	0.79
CDKN2D	-6.909	-2.173	0.00082	0.18	0.0047	0.5
CDKN3	-4.49	-1.123	5.3e-08	0.24	2.4e-06	0.57
CDON	-21.13	-0.5759	0.39	0.48	0.52	0.75
CDPF1	-4.401	-1.457	0.0005	0.34	0.0031	0.65
CDR2	-0.1943	-2.633	0.82	0.017	0.88	0.2
CDR2L	-0.06049	5.476	0.97	0.15	0.98	0.47
CDS1	-1.88	-1.558	0.03	0.017	0.076	0.2
CDS2	-1.497	-1.07	0.092	0.21	0.18	0.53
CDT1	-1.587	-0.5437	0.069	0.4	0.14	0.69
CDV3	12.91	7.303	5.4e-05	0.0064	0.00053	0.14
CDYL	-0.3142	-1.92	0.64	0.025	0.75	0.24
CDYL2	-0.8565	0.7894	0.28	0.36	0.41	0.66
CEACAM1	-0.2541	-0.5393	0.84	0.67	0.89	0.86
CEACAM16	-5.028	-2.09	3.4e-06	0.089	6e-05	0.39
CEACAM19	-5.796	-1.022	0.00014	0.54	0.0011	0.78
CEBPB	4.282	1.054	0.29	0.73	0.42	0.89
CEBPD	22.83	-2.15	0.0039	0.78	0.016	0.91
CEBPG	3.927	-3.322	0.092	0.026	0.18	0.24
CEBPZ	1.694	0.3886	0.039	0.6	0.094	0.82
CEBPZOS	-2.46	-2.126	0.017	0.091	0.049	0.39
CECR2	-0.7538	-0.1667	0.23	0.86	0.36	0.95
CEL	-7.008	-3.269	2.2e-06	0.03	4.3e-05	0.26
CELA2A	-7.338	-1.956	3.4e-09	0.14	3.6e-07	0.45
CELA3B	-6.74	-1.623	1.2e-07	0.42	4.4e-06	0.7
CELF1	6.821	2.823	0.0004	0.05	0.0026	0.31
CELF2	0.03866	0.176	0.95	0.85	0.97	0.94
CELF6	-3.939	-0.676	0.25	0.49	0.38	0.75
CELSR1	0.9195	-0.0655	0.37	0.94	0.51	0.98
CELSR2	-0.3616	2.126	0.81	0.14	0.87	0.45
CELSR3	-2.811	-1.674	0.017	0.17	0.049	0.49
CEMIP	1.627	-1.5	0.54	0.13	0.66	0.44
CEMIP2	2.005	2.389	0.097	0.21	0.19	0.53
CENATAC	0.3866	0.4187	0.61	0.55	0.72	0.79
CENPA	-2.395	-1.591	0.0035	0.067	0.015	0.35
CENPB	3.204	1.542	0.054	0.49	0.12	0.75
CENPC	-1.127	-2.138	0.19	0.045	0.31	0.3
CENPF	-0.3887	0.2315	0.61	0.71	0.72	0.88
CENPH	1.107	-0.1379	0.08	0.79	0.16	0.92
CENPI	-1.534	-1.845	0.037	0.044	0.09	0.3
CENPK	-2.995	-1.573	0.00071	0.32	0.0042	0.63
CENPL	-0.5707	-0.8939	0.52	0.39	0.64	0.69
CENPM	-0.7991	-1.123	0.26	0.19	0.39	0.51
CENPN	-0.4583	-1.594	0.62	0.067	0.73	0.35
CENPO	0.2303	0.01768	0.72	0.98	0.81	0.99
CENPP	-2.74	-1.051	0.0021	0.18	0.0097	0.5
CENPT	1.464	0.03472	0.082	0.96	0.16	0.98
CENPU	-0.7218	-1.8	0.26	0.085	0.39	0.38
CENPV	-3.996	-0.9193	0.00022	0.24	0.0017	0.57
CENPW	-0.7338	-1.543	0.86	0.76	0.91	0.9
CENPX	1.524	-3.197	0.22	0.05	0.35	0.31
CEP104	-0.6041	-0.1116	0.24	0.89	0.37	0.96
CEP120	-0.3718	-1.123	0.64	0.11	0.75	0.41
CEP135	-3.139	-1.265	0.0015	0.3	0.0075	0.62
CEP152	-0.5201	-0.4844	0.33	0.57	0.47	0.8
CEP164	-1.68	-0.6126	0.15	0.49	0.26	0.75
CEP170	-0.1848	0.4891	0.77	0.54	0.84	0.78
CEP170B	0.5409	0.6046	0.43	0.56	0.56	0.79
CEP192	-0.5471	-1.057	0.29	0.08	0.42	0.37
CEP20	-0.5668	-0.8227	0.37	0.27	0.51	0.59
CEP250	-0.251	-0.6602	0.75	0.4	0.83	0.69
CEP290	-2.411	-1.184	0.00034	0.12	0.0023	0.43
CEP295	-1.19	-0.6573	0.031	0.5	0.078	0.76
CEP295NL	-0.7661	-0.1531	0.47	0.87	0.6	0.95
CEP350	-0.5025	0.4926	0.48	0.56	0.61	0.79
CEP43	-1.408	-0.6077	0.066	0.49	0.14	0.75
CEP44	-0.7805	-0.3304	0.2	0.74	0.32	0.9
CEP55	-0.7648	-2.762	0.56	0.026	0.68	0.24
CEP57	-1.065	-0.9552	0.27	0.5	0.4	0.76
CEP57L1	-2.627	-2.381	0.026	0.032	0.068	0.27
CEP63	0.2684	-0.2949	0.67	0.76	0.77	0.9
CEP68	-3.409	-2.472	0.00024	0.018	0.0018	0.21
CEP70	-1.031	0.2074	0.11	0.79	0.21	0.92
CEP72	-0.6953	-0.7531	0.32	0.53	0.45	0.78
CEP76	-2.575	-2.155	0.049	0.16	0.11	0.48
CEP78	-2.427	-1.18	0.0097	0.2	0.032	0.53
CEP83	0.1466	-0.4048	0.83	0.6	0.89	0.82
CEP85	-5.343	-1.182	9.4e-06	0.31	0.00014	0.62
CEP89	-0.4357	-0.2327	0.46	0.77	0.59	0.91
CEP95	1.75	1.205	0.049	0.28	0.11	0.6
CEPT1	-0.7533	0.5748	0.32	0.5	0.45	0.76
CER1	-4.356	-1.516	7e-05	0.2	0.00066	0.53
CERCAM	3.066	6.282	0.17	0.017	0.28	0.2
CERK	-0.6278	0.3843	0.43	0.64	0.56	0.84
CERS2	7.779	5.01	2.3e-05	0.12	0.00027	0.43
CERS4	-1.354	1.71	0.1	0.27	0.19	0.59
CERS5	0.2988	-2.159	0.78	0.13	0.85	0.44
CERS6	-0.5695	1.726	0.46	0.12	0.59	0.43
CERT1	-0.348	0.9389	0.62	0.16	0.73	0.48
CES1	-4.935	-1.277	0.00019	0.32	0.0015	0.63
CES2	-0.5615	-1.101	0.4	0.2	0.53	0.53
CES4A	-3.617	-2.186	0.00016	0.11	0.0013	0.41
CETN2	0.4221	-0.3654	0.64	0.65	0.75	0.85
CFAP20	-0.8308	-2.185	0.44	0.05	0.57	0.31
CFAP298	-0.3966	-1.032	0.72	0.34	0.81	0.65
CFAP36	0.00255	-0.0964	1	0.91	1	0.96
CFAP44	-0.8698	0.01411	0.17	0.99	0.28	0.99
CFAP58	-11.57	-2.871	9.1e-09	0.13	7.2e-07	0.44
CFAP97	0.9268	-0.3704	0.12	0.76	0.22	0.9
CFB	49.7	133.5	0.053	0.0025	0.12	0.085
CFDP1	-0.2862	-1.254	0.75	0.31	0.83	0.62
CFH	-1.278	-0.5282	0.25	0.53	0.38	0.78
CFHR1	-20.52	-2.615	0.036	0.19	0.088	0.51
CFI	1.53	3.695	0.28	0.015	0.41	0.2
CFL1	61.88	22.22	0.0017	0.11	0.0082	0.41
CFL2	1.366	0.6314	0.22	0.62	0.35	0.84
CFLAR	6.629	8.824	0.0002	0.00018	0.0015	0.02
CGAS	-1.897	-1.294	0.12	0.34	0.22	0.65
CGB2	-20.17	-3.538	8e-06	0.31	0.00012	0.62
CGGBP1	2.278	3.179	0.1	0.0028	0.19	0.091
CGN	7.446	-3.535	0.0026	0.44	0.012	0.72
CGREF1	-3.718	-0.2272	0.00095	0.85	0.0052	0.94
CGRRF1	-0.3397	-0.7618	0.64	0.45	0.75	0.73
CHAC1	-5.137	-1.241	1.7e-06	0.4	3.5e-05	0.69
CHAF1A	-0.9585	0.715	0.31	0.61	0.44	0.83
CHAF1B	-0.9159	-1.655	0.26	0.062	0.39	0.34
CHAT	-9.089	-1.856	3.1e-08	0.085	1.7e-06	0.38
CHCHD1	-0.1957	-0.4566	0.85	0.69	0.9	0.87
CHCHD10	-2.232	1.604	0.59	0.46	0.7	0.74
CHCHD2	19.26	7.802	0.012	0.083	0.037	0.38
CHCHD3	5.012	0.8653	0.049	0.67	0.11	0.86
CHCHD4	-1.571	-0.3875	0.042	0.63	0.099	0.84
CHCHD5	-7.091	-3.055	0.0037	0.033	0.015	0.27
CHCHD7	2.692	0.9114	0.011	0.43	0.035	0.71
CHD1	0.1626	0.02412	0.8	0.96	0.87	0.98
CHD1L	0.08523	0.08923	0.91	0.92	0.94	0.97
CHD2	10.34	-0.9348	0.00054	0.7	0.0033	0.88
CHD3	1.198	5.125	0.44	1.5e-06	0.57	0.0015
CHD4	10.73	4.058	0.002	0.21	0.0094	0.53
CHD6	0.7709	0.5273	0.12	0.6	0.22	0.82
CHD7	6.466	4.2	1.9e-05	0.025	0.00024	0.24
CHD8	2.716	-1.418	0.0078	0.27	0.027	0.59
CHD9	-0.9947	-0.4122	0.073	0.65	0.15	0.85
CHDH	-1.452	-1.148	0.034	0.24	0.084	0.57
CHEK1	-1.566	-1.332	0.14	0.14	0.25	0.45
CHEK2	-1.953	-1.718	0.0053	0.015	0.02	0.2
CHERP	1.384	1.003	0.049	0.18	0.11	0.5
CHI3L1	0.9887	35.35	0.82	6.6e-05	0.88	0.012
CHIC1	-1.733	-1.679	0.021	0.13	0.057	0.44
CHIC2	1.026	-0.07943	0.32	0.95	0.45	0.98
CHID1	0.9224	5.803	0.35	0.062	0.49	0.34
CHKA	-0.7189	-1.175	0.25	0.23	0.38	0.56
CHKB	0.5109	-0.5588	0.72	0.66	0.81	0.86
CHL1	1.709	13.02	0.26	1.6e-06	0.39	0.0015
CHM	-0.4653	0.03803	0.36	0.95	0.5	0.98
CHML	-0.4817	-0.5709	0.48	0.41	0.61	0.7
CHMP1A	1.849	0.3872	0.011	0.7	0.035	0.88
CHMP1B	3.241	5.956	0.19	0.0066	0.31	0.14
CHMP2A	2.421	0.8309	0.0085	0.35	0.029	0.65
CHMP2B	-0.2977	-0.7769	0.62	0.42	0.73	0.7
CHMP3	1.653	1.237	0.29	0.36	0.42	0.66
CHMP4A	-0.5575	-1.837	0.47	0.23	0.6	0.56
CHMP4B	2.315	-1.335	0.28	0.4	0.41	0.69
CHMP4C	-0.509	-0.1595	0.48	0.85	0.61	0.94
CHMP5	0.3253	-2.439	0.87	0.028	0.91	0.25
CHMP6	-2.195	0.8642	0.021	0.4	0.057	0.69
CHMP7	-1.357	-0.9658	0.068	0.49	0.14	0.75
CHN1	-5.228	-0.2042	0.00038	0.86	0.0025	0.95
CHORDC1	-1.564	-3.055	0.32	0.0096	0.45	0.16
CHP1	-4.982	1.761	0.0025	0.24	0.011	0.57
CHPF	4.089	-0.3919	0.011	0.86	0.035	0.95
CHPF2	6.946	0.7976	0.00031	0.71	0.0022	0.88
CHRAC1	0.6063	-1.315	0.68	0.42	0.78	0.7
CHRFAM7A	-11.39	-2.745	1.8e-08	0.16	1.2e-06	0.48
CHRNA3	-5.042	0.6177	0.00042	0.56	0.0027	0.79
CHRNA5	-1.861	-1.714	0.018	0.078	0.051	0.37
CHRNB1	-3.029	-0.9889	0.01	0.49	0.032	0.75
CHRNB4	-4.58	-0.7256	0.00019	0.6	0.0015	0.82
CHST1	-9.319	-2.486	5.7e-09	0.1	5.1e-07	0.4
CHST10	-3.611	-0.4511	0.0017	0.74	0.0082	0.9
CHST12	-2.414	-1.007	0.0022	0.21	0.01	0.53
CHST14	-3.36	-0.9438	0.00096	0.39	0.0053	0.69
CHST15	7.85	4.845	0.0033	0.2	0.014	0.53
CHST3	-2.481	-1.273	0.0062	0.28	0.023	0.6
CHST7	-2.197	-0.9189	0.04	0.5	0.095	0.76
CHSY1	3.791	0.7953	0.027	0.51	0.07	0.76
CHTF18	-0.8945	-3.673	0.54	0.014	0.66	0.19
CHTF8	0.5372	2.356	0.62	0.064	0.73	0.35
CHTOP	1.423	-0.2875	0.11	0.74	0.21	0.9
CHUK	0.04281	-0.9023	0.96	0.3	0.97	0.62
CHURC1	0.9127	2.21	0.38	0.015	0.51	0.2
CIAO1	1.206	1.541	0.098	0.12	0.19	0.43
CIAO2A	1.441	-1.089	0.16	0.45	0.27	0.73
CIAO2B	0.0034	-1.19	1	0.24	1	0.57
CIAO3	-2.312	-1.251	0.00017	0.018	0.0014	0.21
CIAPIN1	-4.72	-2.004	0.00017	0.21	0.0014	0.53
CIART	-1.618	0.08118	0.091	0.93	0.18	0.97
CIB1	0.5182	5.946	0.93	0.35	0.95	0.65
CIBAR1	-2.826	-1.774	0.0034	0.17	0.014	0.49
CIC	0.4539	-0.9145	0.53	0.48	0.65	0.75
CIDEC	-4.785	-1.869	0.00025	0.31	0.0018	0.62
CIITA	-0.07051	4.762	0.98	0.00031	0.99	0.027
CILP	-5.497	-2.111	0.00043	0.19	0.0028	0.51
CILP2	-2.98	-0.959	0.0074	0.51	0.026	0.76
CINP	-2.262	-3.474	0.072	0.0019	0.15	0.073
CIP2A	-2.116	-0.7945	0.012	0.44	0.037	0.72
CIPC	-0.04347	-1.11	0.95	0.23	0.97	0.56
CIR1	-6.241	-2.806	0.00049	0.024	0.0031	0.23
CIRBP	1.621	2.675	0.46	0.06	0.59	0.34
CISD1	-0.1973	-0.754	0.84	0.5	0.89	0.76
CISD2	-12.18	-3.242	3e-10	0.078	6.5e-08	0.37
CISD3	-0.3313	-0.5257	0.67	0.62	0.77	0.84
CISH	-1.408	-0.01491	0.097	0.99	0.19	0.99
CIT	-2.284	-2.194	0.0019	0.021	0.009	0.22
CITED2	0.1892	-0.6275	0.9	0.72	0.93	0.89
CITED4	-4.682	-1.622	0.016	0.45	0.047	0.73
CIZ1	-1.431	1.185	0.16	0.27	0.27	0.59
CKAP2	-1.749	-0.8312	0.0059	0.16	0.022	0.48
CKAP2L	-1.229	-0.7729	0.047	0.19	0.11	0.51
CKAP4	15.09	0.9382	0.00035	0.7	0.0024	0.88
CKAP5	2.536	1.19	0.033	0.29	0.082	0.61
CKB	0.347	-3.171	0.86	0.17	0.91	0.49
CKLF	-1.344	-1.314	0.23	0.15	0.36	0.47
CKMT1A	-2.556	-1.538	0.096	0.33	0.19	0.64
CKS1B	-8.461	-8.968	0.0017	0.019	0.0082	0.21
CKS2	-0.6697	-2.822	0.77	0.2	0.84	0.53
CLASP1	4.599	3.692	0.00054	0.017	0.0033	0.2
CLASP2	-0.5809	0.4118	0.42	0.69	0.55	0.87
CLASRP	-0.5471	-0.1176	0.42	0.89	0.55	0.96
CLCC1	1.491	1.065	0.041	0.23	0.097	0.56
CLCF1	4.63	-2.975	0.01	0.37	0.032	0.67
CLCN2	-4.011	-2.428	0.001	0.035	0.0054	0.27
CLCN3	0.7482	-0.01794	0.28	0.98	0.41	0.99
CLCN6	-1.691	-0.8192	0.031	0.47	0.078	0.74
CLCN7	6.628	5.869	0.00013	0.0002	0.0011	0.021
CLCNKB	-5.453	-0.3903	9.4e-06	0.75	0.00014	0.9
CLDN1	5.605	3.479	0.23	0.64	0.36	0.84
CLDN10	2.535	1.725	0.21	0.77	0.34	0.91
CLDN12	-1.215	-0.5744	0.077	0.52	0.16	0.77
CLDN15	-3.585	-1.217	0.00011	0.26	0.00094	0.59
CLDN16	-2.954	-3.784	0.062	0.074	0.13	0.37
CLDN19	-8.429	-2.362	2.7e-11	0.053	1.8e-08	0.32
CLDN3	14.23	14.83	1.5e-07	0.00067	5.3e-06	0.041
CLDN4	11.65	7.117	0.012	0.19	0.037	0.51
CLDN5	-7.602	-0.03834	7.3e-06	0.98	0.00011	0.99
CLDN6	0.8001	-4.043	0.62	0.076	0.73	0.37
CLDN7	38.78	43.97	4e-07	1.6e-05	1.1e-05	0.005
CLDND1	-0.1866	-2.048	0.9	0.2	0.93	0.53
CLEC10A	-30.04	-6.511	2.8e-10	0.12	6.2e-08	0.43
CLEC11A	1.705	-1.078	0.28	0.49	0.41	0.75
CLEC12B	-8.207	-0.3972	9.7e-08	0.81	3.7e-06	0.93
CLEC16A	1.053	1.733	0.28	0.052	0.41	0.32
CLEC18A	-5.169	-1.148	0.0028	0.54	0.012	0.78
CLEC18C	-1.132	-0.7794	0.21	0.42	0.34	0.7
CLEC2B	-3.314	-0.328	0.2	0.76	0.32	0.9
CLEC4A	-3.053	-1.08	0.0018	0.44	0.0086	0.72
CLEC4E	-4.657	-1.778	1.4e-05	0.12	0.00018	0.43
CLEC7A	-2.941	-1.029	0.013	0.34	0.04	0.65
CLGN	-1.406	-2.249	0.053	0.0026	0.12	0.087
CLIC1	44.46	-24	0.0037	0.1	0.015	0.4
CLIC4	13.74	5.951	6.7e-05	0.17	0.00063	0.49
CLIC5	-0.9143	-0.6286	0.23	0.53	0.36	0.78
CLINT1	2.849	1.674	0.042	0.1	0.099	0.4
CLIP1	4.245	-0.3473	6e-05	0.78	0.00058	0.91
CLIP2	-3.516	-1.369	0.00059	0.2	0.0036	0.53
CLIP4	5.637	1.012	1e-05	0.47	0.00014	0.74
CLK1	4.292	0.8022	0.035	0.57	0.086	0.8
CLK2	0.09765	0.4749	0.92	0.69	0.95	0.87
CLK3	0.9903	-0.08206	0.4	0.95	0.53	0.98
CLK4	-0.05818	0.6542	0.95	0.39	0.97	0.69
CLMN	0.5485	0.2352	0.57	0.84	0.69	0.94
CLMP	-2.298	-0.7774	0.022	0.47	0.06	0.74
CLN3	-2.095	-1.277	0.11	0.42	0.21	0.7
CLN5	1.108	1.199	0.016	0.095	0.047	0.4
CLN6	0.5456	0.5522	0.67	0.67	0.77	0.86
CLN8	-0.174	0.7601	0.82	0.26	0.88	0.59
CLNS1A	1.975	2.643	0.27	0.19	0.4	0.51
CLOCK	0.7844	-0.3129	0.17	0.71	0.28	0.88
CLP1	-1.616	0.01251	0.057	0.99	0.12	0.99
CLPB	2.85	-0.6761	0.24	0.57	0.37	0.8
CLPP	0.04305	1.175	0.96	0.32	0.97	0.63
CLPSL1	-4.313	-1.997	0.00024	0.043	0.0018	0.3
CLPTM1	3.938	1.282	0.015	0.21	0.044	0.53
CLPTM1L	9.204	4.063	0.00025	0.065	0.0018	0.35
CLPX	3.165	2.813	0.012	0.041	0.037	0.29
CLRN2	-7.192	-1.533	5.9e-07	0.43	1.6e-05	0.71
CLRN3	-2.295	-1.525	0.0062	0.18	0.023	0.5
CLSPN	-2.819	-3.474	0.044	0.0069	0.1	0.14
CLSTN1	-1.957	1.189	0.19	0.48	0.31	0.75
CLSTN3	2.683	2.966	0.084	0.071	0.17	0.36
CLTA	19.3	3.323	0.00074	0.3	0.0043	0.62
CLTB	12.46	3.108	1.2e-06	0.21	2.6e-05	0.53
CLTC	12.55	7.137	0.00085	0.014	0.0048	0.19
CLU	14.35	-6.111	0.18	0.48	0.3	0.75
CLUAP1	-4.025	-1.558	4e-06	0.056	6.9e-05	0.33
CLUH	0.8392	0.4837	0.21	0.64	0.34	0.84
CMAS	0.2675	-2.82	0.73	0.037	0.81	0.28
CMC1	2.054	0.5185	0.0022	0.56	0.01	0.79
CMC2	0.7888	-1.635	0.23	0.017	0.36	0.2
CMIP	0.9871	-0.6411	0.2	0.46	0.32	0.74
CMPK1	-2.5	0.2998	0.00038	0.73	0.0025	0.89
CMPK2	-3.798	-9.261	0.0083	0.023	0.028	0.23
CMSS1	-3.55	-0.1061	0.00017	0.9	0.0014	0.96
CMTM1	0.3393	-1.03	0.72	0.27	0.81	0.59
CMTM3	0.1949	-1.282	0.8	0.11	0.87	0.41
CMTM4	2.962	0.01977	0.0026	0.99	0.012	0.99
CMTM6	60.73	76.7	0.00056	3.7e-05	0.0034	0.0081
CMTM7	10.01	4.283	0.0051	0.35	0.02	0.65
CMTM8	-0.1998	-0.8441	0.8	0.5	0.87	0.76
CMTR1	-0.3012	-2.593	0.72	0.051	0.81	0.32
CMTR2	-0.9803	-1.947	0.18	0.017	0.3	0.2
CNBP	22.55	17.01	0.0003	0.00051	0.0021	0.035
CNDP2	0.4326	1.691	0.5	0.096	0.63	0.4
CNEP1R1	-1.079	-1.115	0.088	0.2	0.17	0.53
CNGA1	-1.493	-1.812	0.092	0.13	0.18	0.44
CNGB1	-2.353	-0.244	0.0062	0.76	0.023	0.9
CNIH1	4.264	-0.05224	0.0098	0.97	0.032	0.99
CNIH4	3.504	0.2036	0.02	0.87	0.055	0.95
CNKSR1	1.043	-0.2489	0.12	0.77	0.22	0.91
CNKSR3	-0.8798	-0.4719	0.16	0.51	0.27	0.76
CNN2	9.917	2.45	0.021	0.43	0.057	0.71
CNN3	2.93	1.062	0.094	0.32	0.18	0.63
CNNM2	-1.87	-0.1499	0.027	0.89	0.07	0.96
CNNM3	-4.703	-0.7898	0.00039	0.71	0.0026	0.88
CNNM4	-1.619	-0.8744	0.033	0.16	0.082	0.48
CNOT1	3.048	0.5198	0.15	0.72	0.26	0.89
CNOT10	-0.2989	-1.201	0.69	0.24	0.79	0.57
CNOT11	1.876	1.516	0.15	0.29	0.26	0.61
CNOT2	1.315	0.8392	0.11	0.49	0.21	0.75
CNOT3	9.48	-3.447	2.1e-05	0.14	0.00025	0.45
CNOT4	1.196	-1.095	0.094	0.17	0.18	0.49
CNOT6	-0.4622	2.735	0.59	0.00031	0.7	0.027
CNOT6L	-0.9844	-0.6172	0.1	0.37	0.19	0.67
CNOT7	0.3188	-1.423	0.77	0.16	0.84	0.48
CNOT8	3.388	0.06177	0.092	0.98	0.18	0.99
CNOT9	-1.36	-0.1101	0.062	0.89	0.13	0.96
CNP	-0.6767	-1.361	0.31	0.078	0.44	0.37
CNPPD1	1.372	-2.101	0.37	0.13	0.51	0.44
CNPY2	-0.8624	0.5192	0.49	0.71	0.62	0.88
CNPY3	0.969	0.003043	0.4	1	0.53	1
CNRIP1	-5.502	-0.901	3.4e-08	0.46	1.8e-06	0.74
CNST	-0.9943	-0.008903	0.13	0.99	0.23	0.99
CNTROB	-0.5722	1.482	0.47	0.016	0.6	0.2
COA1	0.8021	-0.3848	0.38	0.69	0.51	0.87
COA3	-1.582	0.09528	0.0068	0.85	0.024	0.94
COA4	-1.954	-1.015	0.11	0.36	0.21	0.66
COA5	-0.3069	-0.807	0.73	0.42	0.81	0.7
COA6	-0.894	-0.8071	0.41	0.42	0.54	0.7
COA8	0.7008	-0.2173	0.38	0.74	0.51	0.9
COASY	-0.8627	-0.5856	0.27	0.46	0.4	0.74
COBL	-1.389	-3.231	0.14	0.0034	0.25	0.1
COBLL1	0.4815	-0.1406	0.35	0.78	0.49	0.91
COG1	-0.2456	-1.237	0.58	0.045	0.7	0.3
COG2	-1.221	-0.1792	0.11	0.86	0.21	0.95
COG3	1.086	-0.1864	0.082	0.77	0.16	0.91
COG4	-0.3523	-1.693	0.76	0.14	0.84	0.45
COG5	2.01	-0.9361	0.12	0.44	0.22	0.72
COG7	0.6599	-1.173	0.39	0.28	0.52	0.6
COG8	0.3862	-1.224	0.62	0.21	0.73	0.53
COIL	-7.816	-0.2135	2.2e-06	0.9	4.3e-05	0.96
COL11A2	-6.091	-1.258	4.9e-09	0.31	4.6e-07	0.62
COL12A1	-0.6523	0.9151	0.43	0.25	0.56	0.58
COL16A1	-5.769	-1.59	0.0004	0.34	0.0026	0.65
COL1A1	52.75	50.02	0.14	0.0094	0.25	0.16
COL1A2	-0.1566	45.01	1	0.021	1	0.22
COL22A1	-4.681	-2.115	5.7e-06	0.21	9e-05	0.53
COL27A1	-0.8027	-0.8232	0.39	0.5	0.52	0.76
COL3A1	83.54	99.65	0.031	0.0074	0.078	0.15
COL4A1	-9.098	4.411	0.21	0.19	0.34	0.51
COL4A2	-0.8368	6.814	0.88	0.019	0.92	0.21
COL4A5	-2.059	1.94	0.031	0.06	0.078	0.34
COL5A1	11.66	8.138	0.46	0.068	0.59	0.35
COL5A2	10.41	11.22	0.23	0.047	0.36	0.31
COL5A3	-1.386	2.061	0.47	0.069	0.6	0.36
COL6A1	30.39	18.38	0.21	0.071	0.34	0.36
COL6A2	21.6	19.96	0.26	0.041	0.39	0.29
COL6A3	0.2731	5.021	0.97	0.15	0.98	0.47
COL7A1	-5.186	0.1864	0.46	0.92	0.59	0.97
COL8A1	-5.998	0.09449	0.13	0.92	0.23	0.97
COL9A1	-2.497	-1.637	0.0084	0.089	0.029	0.39
COL9A2	-6.729	0.1565	0.0023	0.93	0.01	0.97
COLEC12	-3.045	0.2836	0.0082	0.81	0.028	0.93
COLGALT1	3.951	1.346	0.011	0.46	0.035	0.74
COLQ	-3.724	-1.693	0.00018	0.2	0.0014	0.53
COMMD1	-0.7118	-1.67	0.32	0.025	0.45	0.24
COMMD10	0.6597	0.7564	0.3	0.45	0.43	0.73
COMMD2	-2.701	-1.751	0.0013	0.076	0.0067	0.37
COMMD3	0.09065	-0.02048	0.87	0.98	0.91	0.99
COMMD4	-0.5352	1.672	0.72	0.21	0.81	0.53
COMMD5	-2.766	-0.5355	0.0092	0.48	0.031	0.75
COMMD6	2.138	0.1519	0.037	0.87	0.09	0.95
COMMD7	1.088	-0.08956	0.42	0.95	0.55	0.98
COMMD8	-0.4459	-1.198	0.48	0.14	0.61	0.45
COMMD9	0.8511	-1.125	0.21	0.17	0.34	0.49
COMP	-1.359	0.7918	0.49	0.47	0.62	0.74
COMT	2.671	-0.1875	0.13	0.9	0.23	0.96
COMTD1	-1.557	-0.5022	0.11	0.58	0.21	0.81
COP1	2.279	1.593	0.041	0.1	0.097	0.4
COPA	9.997	1.248	0.0092	0.64	0.031	0.84
COPB1	8.849	1.426	0.012	0.49	0.037	0.75
COPB2	18.26	2.743	0.00025	0.34	0.0018	0.65
COPE	5.072	3.581	0.0096	0.017	0.032	0.2
COPG1	3.989	7.196	0.13	0.0016	0.23	0.067
COPG2	-1.835	-0.7602	0.011	0.53	0.035	0.78
COPRS	-1.499	-1.264	0.032	0.25	0.08	0.58
COPS2	-0.5884	-2.359	0.62	0.019	0.73	0.21
COPS3	2.146	0.05714	0.014	0.95	0.042	0.98
COPS4	-0.209	0.4022	0.68	0.55	0.78	0.79
COPS5	5.702	1.07	0.00063	0.46	0.0038	0.74
COPS6	1.601	-0.5345	0.39	0.74	0.52	0.9
COPS7A	-2.389	0.1906	0.011	0.83	0.035	0.93
COPS7B	0.2621	-0.1374	0.76	0.87	0.84	0.95
COPS8	-0.4731	-0.9236	0.64	0.45	0.75	0.73
COPS9	-1.439	0.4322	0.23	0.76	0.36	0.9
COPZ1	2.354	0.2836	0.041	0.87	0.097	0.95
COQ10A	-3.446	-1.747	0.002	0.044	0.0094	0.3
COQ10B	-0.398	-1.207	0.58	0.22	0.7	0.55
COQ4	1.094	0.9229	0.11	0.26	0.21	0.59
COQ6	-1.879	-0.1977	0.0048	0.79	0.019	0.92
COQ7	-4.272	-2.517	2.7e-05	0.0017	0.00031	0.069
COQ8B	-1.925	0.4611	0.12	0.73	0.22	0.89
COQ9	0.8945	1.023	0.36	0.27	0.5	0.59
CORO1C	2.376	-3.122	0.12	0.0055	0.22	0.13
CORO2A	-0.3173	-0.4963	0.65	0.41	0.75	0.7
COTL1	6.985	-8.134	0.13	0.029	0.23	0.25
COX11	-0.4922	-0.3583	0.5	0.77	0.63	0.91
COX14	-1.296	-1.238	0.053	0.18	0.12	0.5
COX15	-0.03944	-1.369	0.96	0.077	0.97	0.37
COX16	0.6696	-0.0355	0.57	0.98	0.69	0.99
COX17	-2.709	0.5454	0.074	0.71	0.15	0.88
COX18	-3.932	-2.34	4.2e-07	0.11	1.2e-05	0.41
COX19	-0.163	1.538	0.82	0.049	0.88	0.31
COX20	4.552	5.416	0.0026	0.0042	0.012	0.11
COX4I1	6.023	0.527	0.074	0.83	0.15	0.93
COX5A	9.363	-0.8407	0.058	0.83	0.13	0.93
COX5B	11.23	5.859	0.0028	0.041	0.012	0.29
COX6A1	23.87	5.54	5.4e-05	0.2	0.00053	0.53
COX6A2	-10.28	-1.157	4.9e-05	0.45	0.0005	0.73
COX6B1	4.634	0.08564	0.2	0.97	0.32	0.99
COX6C	11.14	5.794	0.00083	0.038	0.0047	0.28
COX7A2	3.495	2.199	0.17	0.15	0.28	0.47
COX7A2L	8.931	4.133	0.00026	0.07	0.0019	0.36
COX7B	9.696	0.7909	0.0074	0.8	0.026	0.92
COX7C	3.043	2.438	0.039	0.12	0.094	0.43
COX8A	11.98	0.1021	0.00061	0.97	0.0037	0.99
CP	-7.621	57.66	0.71	0.0073	0.8	0.15
CPAMD8	-5.615	0.03885	2.8e-05	0.98	0.00032	0.99
CPD	13.62	29.68	0.001	7.4e-06	0.0054	0.0035
CPE	2.929	-0.03288	0.048	0.98	0.11	0.99
CPEB2	-1.185	1.578	0.028	0.093	0.072	0.4
CPEB3	-11.09	-4.648	1.5e-06	0.009	3.2e-05	0.16
CPEB4	-0.3864	1.986	0.67	0.057	0.77	0.33
CPLANE1	-1.113	-0.9883	0.28	0.32	0.41	0.63
CPLANE2	-4.161	-0.2368	0.0051	0.8	0.02	0.92
CPLX2	-13.14	-2.421	1.7e-10	0.22	4.9e-08	0.55
CPM	-1.456	-2.447	0.29	0.018	0.42	0.21
CPNE1	3.716	4.938	0.19	0.02	0.31	0.22
CPNE2	0.3709	-1.127	0.73	0.32	0.81	0.63
CPNE3	1.184	-0.5971	0.26	0.73	0.39	0.89
CPNE5	-7.106	-2.409	4.1e-07	0.035	1.2e-05	0.27
CPOX	-0.2789	2.465	0.66	0.021	0.76	0.22
CPPED1	-1.414	-1.446	0.079	0.094	0.16	0.4
CPQ	0.04065	-1.086	0.95	0.2	0.97	0.53
CPSF1	7.642	0.1268	8.1e-05	0.96	0.00074	0.98
CPSF2	1.678	1.271	0.023	0.15	0.062	0.47
CPSF3	0.4538	0.3348	0.49	0.63	0.62	0.84
CPSF4	1.354	-1.872	0.094	0.081	0.18	0.38
CPSF6	4.398	1.386	0.0083	0.22	0.028	0.55
CPSF7	2.745	-0.9886	0.041	0.56	0.097	0.79
CPT1A	0.1324	-3.462	0.91	0.001	0.94	0.052
CPT2	-1.273	0.8855	0.027	0.23	0.07	0.56
CPTP	-8.022	-1.664	2.7e-06	0.47	5e-05	0.74
CPVL	-2.727	0.1935	0.0024	0.77	0.011	0.91
CPXM1	-2.568	-0.9879	0.015	0.58	0.044	0.81
CPZ	-1.087	-1.647	0.28	0.17	0.41	0.49
CR1	-7.963	-0.7404	8e-07	0.53	2e-05	0.78
CR1L	-6.645	-2.145	0.0016	0.27	0.0079	0.59
CRABP2	-3.98	-11.8	0.48	0.00066	0.61	0.04
CRACD	-1.536	-0.5683	0.058	0.56	0.13	0.79
CRACR2B	-2.515	-0.3853	0.011	0.61	0.035	0.83
CRAMP1	-0.713	-0.1034	0.29	0.92	0.42	0.97
CRAT	-1.643	0.2962	0.04	0.74	0.095	0.9
CRB3	0.1379	-0.1774	0.83	0.73	0.89	0.89
CRBN	-1.909	-1.858	0.019	0.017	0.053	0.2
CRCP	-0.3104	-1.9	0.87	0.099	0.91	0.4
CREB1	0.5055	-0.1264	0.43	0.88	0.56	0.95
CREB3	1.998	-0.03689	0.028	0.97	0.072	0.99
CREB3L2	-0.8741	-4.801	0.66	0.018	0.76	0.21
CREB3L4	-0.8823	0.4875	0.31	0.6	0.44	0.82
CREBBP	0.93	-1.628	0.21	0.027	0.34	0.25
CREBL2	0.5392	0.4768	0.68	0.66	0.78	0.86
CREBRF	-2.358	0.2738	0.025	0.8	0.066	0.92
CREBZF	1.544	-0.4699	0.18	0.66	0.3	0.86
CREG1	5.404	0.1112	0.00088	0.93	0.0049	0.97
CRELD1	1.55	0.7259	0.15	0.34	0.26	0.65
CRELD2	-0.9307	-0.4768	0.39	0.52	0.52	0.77
CREM	-0.7533	-1.043	0.41	0.37	0.54	0.67
CRIM1	8.102	5.468	0.00018	0.0027	0.0014	0.089
CRIP1	11.94	-5.717	0.036	0.11	0.088	0.41
CRIP2	5.329	0.9897	0.23	0.74	0.36	0.9
CRIPT	6.403	1.07	1.6e-08	0.3	1e-06	0.62
[truncated: 9,225 more rows]

## Sheet: Supplementary Data 5
Drug		ID	Description	SetSize	enrichmentScore	NES	pvalue	p.adjust	qvalue	rank	leading_edge	core_enrichment
Niraparib	GO:0002181	GO:0002181	cytoplasmic translation	145	0.893953	2.24262	6.07664e-16	3.09058e-12	2.75752e-12	729	tags=61%, list=6%, signal=57%	RPS8/RPS16/RPL37A/RPL18/PABPC1/YBX1/RPL37/RPL41/RPS28/RPS6/RPS27A/RPL27A/RPL8/PKM/RPL30/RPS17/RPS3/RPS21/RPL26/RPLP1/RPS20/RPL28/RPL38/RPL18A/RPS14/RPS18/RPL35/RPLP2/RPS12/RPL39/RPL14/RPL36A/RPL35A/RPLP0/RPS15/RPS13/UBA52/RPL6/RPS7/RPL22/RPL4/RPS23/HNRNPU/RPS9/RPS2/EIF4A1/RPL29/RPL24/RPL7/FAU/RPL15/RPL9/RPS5/RPL36/RPL10A/EIF4G1/CNBP/RPS4X/RPL5/RPS3A/YBX3/RPL32/RPL11/RPL17/RPL34/RPL19/CSDE1/RPS19/…
Niraparib	GO:0050911	GO:0050911	detection of chemical stimulus involved in sensory perception of smell	58	-0.831312	-2.55719	3.55839e-09	9.04899e-06	8.07381e-06	1554	tags=88%, list=14%, signal=76%	OR2J3/OR2T8/OR4A5/OR4C6/OR2T34/OR2J2/OR4F6/OR1E1/OR7A10/OR8B2/OR5A1/OR7C1/OR56B4/OR7C2/OR4C3/OR2S2/OR2F1/OR5D16/OR51D1/OR10W1/OR5L1/OR9G9/OR9Q1/OR2A2/OR10G4/OR4B1/OR10T2/OR4C13/OR1M1/OR5H15/OR2AG1/OR2A1/OR4F17/OR4X1/OR2T27/OR2H2/OR2T35/OR4C12/OR9Q2/OR2B11/OR4A47/OR8G1/OR4F21/OR4F4/OR2M5/OR4Q3/OR5V1/OR4C46/OR9G4/SLC24A4/OR2A14
Niraparib	GO:0050907	GO:0050907	detection of chemical stimulus involved in sensory perception	74	-0.792364	-2.54407	3.05761e-08	5.18367e-05	4.62504e-05	1554	tags=77%, list=14%, signal=67%	OR2J3/OR2T8/OR4A5/TAS2R46/OR4C6/OR2T34/OR2J2/TAS2R14/OR4F6/OR1E1/OR7A10/OR8B2/RTP5/OR5A1/OR7C1/OR56B4/OR7C2/OR4C3/OR2S2/OR2F1/OR5D16/OR51D1/OR10W1/OR5L1/OR9G9/OR9Q1/OR2A2/OR10G4/OR4B1/OR10T2/OR4C13/OR1M1/OR5H15/OR2AG1/CST2/OR2A1/OR4F17/OR4X1/RTP2/OR2T27/OR2H2/OR2T35/OR4C12/OR9Q2/OR2B11/OR4A47/OR8G1/OR4F21/OR4F4/OR2M5/OR4Q3/OR5V1/TAS1R3/OR4C46/OR9G4/SLC24A4/OR2A14
Niraparib	GO:0050906	GO:0050906	detection of stimulus involved in sensory perception	94	-0.725312	-2.37343	1.50204e-07	0.000190985	0.000170403	1824	tags=70%, list=16%, signal=59%	TAS2R50/OR7E24/HPN/GRIK2/WHRN/OR2J3/OR2T8/OR4A5/TAS2R46/OR4C6/OR2T34/OR2J2/TAS2R14/OR4F6/TMEM120A/OR1E1/OR7A10/OR8B2/STRC/RTP5/OR5A1/OR7C1/OR56B4/OR7C2/OR4C3/OR2S2/OR2F1/OR5D16/OR51D1/OR10W1/OR5L1/OR9G9/OR9Q1/OR2A2/OR10G4/OR4B1/OR10T2/OR4C13/OR1M1/OR5H15/OR2AG1/CST2/OR2A1/OR4F17/OR4X1/KCNK4/RTP2/OR2T27/OR2H2/OR2T35/OR4C12/OR9Q2/OR2B11/OR4A47/OR8G1/OR4F21/OR4F4/OR2M5/OR4Q3/OR5V1/TAS1R3/OR4C46/OR9G…
Niraparib	GO:0030162	GO:0030162	regulation of proteolysis	438	0.658591	1.71593	2.24698e-06	0.00228563	0.00203931	1433	tags=23%, list=13%, signal=21%	TIMP1/SERPINE1/VEGFA/ENO1/S100A10/IFI6/CTSD/RPS3/ANXA2/HSP90AB1/SERPINA3/RPS7/SERPING1/CTSL/MYH9/SERPINB2/GSN/BCAP31/DHCR24/CSTB/RPL5/MTCH1/RPL11/APOE/GPX1/OGT/ATP5IF1/GRN/CST3/ASPH/PSMC4/CTSZ/CLU/CLDN3/SERPINB6/RACK1/ADAM9/CLDN4/VCP/IFI16/PTK2/FURIN/ITCH/LAMTOR5/APH1A/PSMC5/ANP32B/LRP1/RNF19A/PDCD6/PERP/PSME2/THBS1/WAC/CSNK1D/IL33/MMP14/RUNX1/DNAJB2/DVL1/SPON1/GLG1/UBQLN1/CD44/NFE2L2/ELOB/TP53/T…
Niraparib	GO:0051604	GO:0051604	protein maturation	382	0.665353	1.73174	4.18812e-06	0.00355013	0.00316754	1403	tags=25%, list=12%, signal=23%	SERPINE1/ENO1/S100A10/PGK1/CALR/B2M/P4HB/ANXA2/CANX/HSP90AB1/FLNA/PPIA/HSPA5/PDIA6/ERO1A/PDIA3/HSPA8/CD74/CTSL/MYH9/GSN/DHCR24/HM13/TXNDC5/DNAJC10/PDIA4/DNAJB11/OGT/GRN/HSPA9/SEC11A/ASPH/HSP90B1/LMAN1/CTSZ/CLU/CPD/ECE1/CDC37/KHSRP/SOX4/ZMPSTE24/HSPB1/TMPRSS4/C1R/DNAJA1/IFI16/FURIN/CCT4/SPCS1/PPIB/HYOU1/FKBP1A/APH1A/FBLN1/ADAM10/BACE2/SPCS2/CRYAB/CCT7/FKBP10/SNRNP70/PERP/SELENOF/THBS1/PRDX4/MMP14/…
Niraparib	GO:0009611	GO:0009611	response to wounding	362	0.666874	1.73567	6.72617e-06	0.00487895	0.00435316	1403	tags=27%, list=12%, signal=24%	TIMP1/SERPINE1/VEGFA/S100A10/COL3A1/CD9/PTPRF/ANXA2/ITGB1/PLEC/CLIC1/FLNA/PPIA/TFPI2/MACF1/SPP1/SERPING1/PDIA3/DSP/SOD2/MYH9/GNAS/SERPINB2/PABPC4/CD151/CD59/AHNAK/DDR1/IL6/APOE/GPX1/MYL12A/ANXA5/GRN/TNFRSF12A/DPYSL3/FUNDC2/LMAN1/CLDN3/CTNNA1/ANXA1/F11R/HSPB1/TMPRSS4/DAG1/COL5A1/CLDN4/PTK2/PLSCR1/PTPRS/TPM1/YAP1/RHOC/TGFB1/EPPK1/FBLN1/MDK/ITGA5/MYOF/CNN2/BNIP3/B4GALT1/FKBP10/THBS1/IL33/CERS2/IL6ST…
Niraparib	GO:0022613	GO:0022613	ribonucleoprotein complex biogenesis	429	0.6524	1.69968	7.67432e-06	0.00487895	0.00435316	1539	tags=26%, list=14%, signal=23%	RPS8/RPS16/RPS28/RPS6/RPS17/RPS21/RPL26/HSP90AB1/RPL38/RPS14/RPL35/RPS12/RPL14/RAN/RPL35A/RPLP0/RPS15/RPS13/RPL6/RPS7/RPS23/RPS9/RPL24/RPL7/SRSF5/SERBP1/RPS5/SRSF1/RPL10A/RPS4X/FBL/RPL5/RPS3A/SRSF9/DDX17/RPL11/SF1/DDX39B/EBNA1BP2/RPS19/LUC7L3/RPL7A/RPS27/ADAR/UTP11/RPS24/RPL27/SNRPB/DHX9/EIF3K/RBIS/EIF2S3B/RPS11/SNRPD2/GNL2/SF3B1/AGO2/EIF5/EIF3A/RPS25/YTHDF2/STRAP/EIF4A3/EIF3B/RPS15A/SNRNP200/EIF…
Niraparib	GO:0042060	GO:0042060	wound healing	280	0.692895	1.79128	9.71353e-06	0.00548922	0.00489766	681	tags=18%, list=6%, signal=18%	TIMP1/SERPINE1/VEGFA/S100A10/COL3A1/CD9/ANXA2/ITGB1/PLEC/CLIC1/FLNA/PPIA/TFPI2/MACF1/SERPING1/PDIA3/DSP/MYH9/GNAS/SERPINB2/PABPC4/CD151/CD59/AHNAK/DDR1/IL6/APOE/GPX1/MYL12A/ANXA5/TNFRSF12A/FUNDC2/LMAN1/CLDN3/ANXA1/F11R/HSPB1/DAG1/COL5A1/CLDN4/PTK2/PLSCR1/TPM1/YAP1/RHOC/TGFB1/EPPK1/FBLN1/ITGA5/MYOF/CNN2
Niraparib	GO:0042254	GO:0042254	ribosome biogenesis	292	0.686612	1.77791	1.1546e-05	0.00587229	0.00523945	729	tags=15%, list=6%, signal=15%	RPS8/RPS16/RPS28/RPS6/RPS17/RPS21/RPL26/RPL38/RPS14/RPL35/RPS12/RPL14/RAN/RPL35A/RPLP0/RPS15/RPS13/RPL6/RPS7/RPS23/RPS9/RPL24/RPL7/SERBP1/RPS5/RPL10A/RPS4X/FBL/RPL5/RPS3A/DDX17/RPL11/EBNA1BP2/RPS19/RPL7A/RPS27/UTP11/RPS24/RPL27/RBIS/RPS11/GNL2/EIF5/RPS25/YTHDF2
Niraparib	GO:0010951	GO:0010951	negative regulation of endopeptidase activity	72	0.832778	1.98276	1.46694e-05	0.0067826	0.00605166	602	tags=18%, list=5%, signal=17%	TIMP1/SERPINE1/VEGFA/IFI6/SERPINA3/SERPING1/SERPINB2/DHCR24/GPX1/CST3/SERPINB6/IFI16/LAMTOR5
Niraparib	GO:0009593	GO:0009593	detection of chemical stimulus	89	-0.680853	-2.2131	1.83776e-05	0.00718989	0.00641506	1554	tags=66%, list=14%, signal=58%	OR2J3/OR2T8/OR4A5/TAS2R46/OR4C6/OR2T34/OR2J2/TAS2R14/OR4F6/OR1E1/OR7A10/OR8B2/RTP5/OR5A1/OR7C1/OR56B4/OR7C2/OR4C3/OR2S2/OR2F1/OR5D16/OR51D1/OR10W1/OR5L1/OR9G9/OR9Q1/OR2A2/OR10G4/OR4B1/OR10T2/OR4C13/OR1M1/OR5H15/TLR9/OR2AG1/CST2/OR2A1/OR4F17/OR4X1/RTP2/OR2T27/OR2H2/OR2T35/OR4C12/OR9Q2/OR2B11/OR4A47/OR8G1/OR4F21/OR4F4/OR2M5/OR4Q3/OR5V1/TAS1R3/OR4C46/OR9G4/SLC24A4/NR4A1/OR2A14
Niraparib	GO:0034248	GO:0034248	regulation of amide metabolic process	391	0.646444	1.68246	1.80373e-05	0.00718989	0.00641506	1447	tags=27%, list=13%, signal=24%	PABPC1/YBX1/CALR/PKM/VIM/RPS3/RPL26/RPL38/RPS14/EIF4G2/EIF5A/HNRNPU/RPS9/SERBP1/NCL/EIF4G1/TMED10/MKNK2/CNBP/RPS4X/RPL5/APP/YBX3/IL6/ILF3/APOE/RTN4/RTN3/ATF4/OGT/RBM8A/CSDE1/HNRNPR/TNKS1BP1/CAPRIN1/CLU/EIF4A2/EIF4EBP1/RACK1/KHSRP/SOX4/EIF4H/HSPB1/TMED2/SERP1/TARDBP/TOB1/SRP9/DHX9/EIF3K/LARP4B/AGO2/EIF5/HNRNPD/CNOT3/PDK1/SHMT2/YTHDF2/EIF1/EIF4A3/AKT2/RBM3/EIF3B/EIF4G3/THBS1/LARP1/EIF3C/EIF4B/AARS1…
Niraparib	GO:0010466	GO:0010466	negative regulation of peptidase activity	78	0.821625	1.96586	2.55962e-05	0.00867882	0.00774352	602	tags=18%, list=5%, signal=17%	TIMP1/SERPINE1/VEGFA/IFI6/SERPINA3/SERPING1/SERPINB2/DHCR24/CSTB/GPX1/CST3/SERPINB6/IFI16/LAMTOR5
Niraparib	GO:0097190	GO:0097190	apoptotic signaling pathway	456	0.632176	1.64896	2.49709e-05	0.00867882	0.00774352	1486	tags=24%, list=13%, signal=22%	SERPINE1/ENO1/IFI6/KRT8/GSTP1/P4HB/DDX5/RPS3/RPL26/DDIT4/IFI27/PPIA/MUC1/KRT18/ERO1A/RPS7/EIF5A/PDIA3/GRINA/PEA15/CTNNB1/CD74/SOD2/CTSL/HNRNPK/BCAP31/MKNK2/TMBIM6/DNAJC10/LTBR/YBX3/SKIL/GNAI2/SFPQ/RPL11/NONO/GPX1/CTTN/ATF4/VDAC2/ATP5IF1/TNFRSF12A/SHISA5/CLU/IER3/CTNNA1/MIF/TMBIM1/ITGAV/RACK1/HSPB1/MCL1/CRIP1/DNAJA1/IFI16/YAP1/CD24/HYOU1/TGFB1/LGALS3/PDK1/PDCD6/BNIP3/SGPL1/PERP/SLC25A5/GHITM/THBS1…
Niraparib	GO:0045861	GO:0045861	negative regulation of proteolysis	150	0.759136	1.90757	3.01882e-05	0.00959607	0.00856192	1422	tags=27%, list=13%, signal=24%	TIMP1/SERPINE1/VEGFA/IFI6/HSP90AB1/SERPINA3/RPS7/SERPING1/SERPINB2/DHCR24/CSTB/RPL5/RPL11/GPX1/OGT/CST3/CTSZ/SERPINB6/IFI16/LAMTOR5/LRP1/THBS1/WAC/GLG1/CD44/TP53/TLK2/EIF3H/GIPC1/PICALM/RAF1/SERPINH1/DDRGK1/SERPINE2/AKT1/USP9X/DNAJB6/PRNP/SIAH2/PLAUR/NOP53
Niraparib	GO:0061450	GO:0061450	trophoblast cell migration	12	0.948087	1.82189	4.71888e-05	0.0141178	0.0125963	28	tags=25%, list=0%, signal=25%	TIMP1/VEGFA/CALR
Niraparib	GO:0006417	GO:0006417	regulation of translation	350	0.654979	1.70401	5.12944e-05	0.0144935	0.0129316	1495	tags=27%, list=13%, signal=25%	PABPC1/YBX1/CALR/PKM/VIM/RPS3/RPL26/RPL38/RPS14/EIF4G2/EIF5A/HNRNPU/RPS9/SERBP1/NCL/EIF4G1/MKNK2/CNBP/RPS4X/RPL5/APP/YBX3/IL6/ILF3/ATF4/OGT/RBM8A/CSDE1/HNRNPR/TNKS1BP1/CAPRIN1/EIF4A2/EIF4EBP1/RACK1/KHSRP/SOX4/EIF4H/HSPB1/TMED2/SERP1/TARDBP/TOB1/SRP9/DHX9/EIF3K/LARP4B/AGO2/EIF5/HNRNPD/CNOT3/SHMT2/YTHDF2/EIF1/EIF4A3/AKT2/RBM3/EIF3B/EIF4G3/THBS1/LARP1/EIF3C/EIF4B/AARS1/EIF2AK2/SYNCRIP/SAMD4B/GSPT1/E…
Niraparib	GO:0007608	GO:0007608	sensory perception of smell	71	-0.680747	-2.16239	6.38527e-05	0.0148097	0.0132137	1801	tags=82%, list=16%, signal=69%	DRD2/OR7E24/OBP2B/ADCY3/OR2J3/OR2T8/OR4A5/OR4C6/OR2T34/PDE4A/OR2J2/OR4F6/SLC6A3/OR1E1/OR7A10/OR8B2/OMP/OR5A1/OR7C1/OR56B4/OR7C2/OR4C3/OR2S2/OR2F1/OR5D16/OR51D1/OR10W1/OR5L1/OR9G9/OR9Q1/OR2A2/OR10G4/OR4B1/OR10T2/OR4C13/OR1M1/OR5H15/OR2AG1/OR2A1/OR4F17/OR4X1/OR2T27/OR2H2/OR2T35/OR4C12/OR9Q2/OR2B11/OR4A47/OR8G1/OR4F21/OR4F4/OR2M5/OR4Q3/OR5V1/OR4C46/OR9G4/SLC24A4/OR2A14
Niraparib	GO:1901798	GO:1901798	positive regulation of signal transduction by p53 class mediator	23	0.916221	1.92514	6.40607e-05	0.0148097	0.0132137	307	tags=35%, list=3%, signal=34%	RPL37/DDX5/RPL26/RPS20/RPS15/RPS7/EIF5A/RPL11
Niraparib	GO:0051346	GO:0051346	negative regulation of hydrolase activity	130	0.759175	1.88887	6.17546e-05	0.0148097	0.0132137	697	tags=18%, list=6%, signal=17%	TIMP1/SERPINE1/VEGFA/IFI6/ANGPTL4/SERPINA3/SERPING1/SERPINB2/DHCR24/CSTB/TMBIM6/GPX1/ATP5IF1/CST3/ANXA1/SERPINB6/BICD1/TMED2/IFI16/LAMTOR5/FKBP1A/LRP1/LGALS3
Niraparib	GO:0051235	GO:0051235	maintenance of location	227	0.688889	1.76631	6.34746e-05	0.0148097	0.0132137	585	tags=11%, list=5%, signal=11%	FTH1/TMSB10/CALR/TMSB4X/PLIN2/C3/FLNA/HSPA5/ERO1A/KDELR1/CYBA/HNRNPU/GSN/TXN/CALM2/IL6/APOE/HSP90B1/HILPDA/RER1/ITGAV/NPC2/TMED2/NBL1/SRI/NFKBIA
Niraparib	GO:0006096	GO:0006096	glycolytic process	69	0.825628	1.95453	7.12839e-05	0.0151062	0.0134783	420	tags=19%, list=4%, signal=18%	ALDOA/ENO1/LDHA/PGK1/TPI1/PKM/DDIT4/GPI/ENO2/PFKP/APP/OGT/IER3
Niraparib	GO:0007566	GO:0007566	embryo implantation	38	0.871711	1.94831	6.94128e-05	0.0151062	0.0134783	310	tags=24%, list=3%, signal=23%	TIMP1/VEGFA/CALR/BSG/SPP1/RPL29/TRIM28/STC2/DDR1
Niraparib	GO:0052547	GO:0052547	regulation of peptidase activity	202	0.7166	1.82985	8.05246e-05	0.0163819	0.0146165	1403	tags=26%, list=12%, signal=23%	TIMP1/SERPINE1/VEGFA/IFI6/CTSD/RPS3/SERPINA3/SERPING1/CTSL/SERPINB2/GSN/BCAP31/DHCR24/CSTB/MTCH1/GPX1/GRN/CST3/ASPH/CLDN3/SERPINB6/RACK1/CLDN4/VCP/IFI16/FURIN/LAMTOR5/APH1A/ANP32B/LRP1/PDCD6/PERP/PSME2/THBS1/CD44/NDUFA13/HMGB1/PICALM/PSMA3/F3/FAM162A/CYCS/LAPTM5/RAF1/SERPINH1/DDRGK1/SERPINE2/AKT1/STAT3/DNAJB6/SIAH2/NCSTN/PLAUR
Niraparib	GO:0006091	GO:0006091	generation of precursor metabolites and energy	364	0.64046	1.66706	8.45013e-05	0.0165298	0.0147484	1566	tags=28%, list=14%, signal=25%	ALDOA/ENO1/LDHA/PGK1/TPI1/PKM/PLEC/ACADVL/DDIT4/NDUFS5/PPP1CB/CYBA/GPI/ENO2/PFKP/SOD2/COX6A1/APP/MDH2/CHCHD2/POR/OGT/NDUFB9/ATP5IF1/ASPH/ATP5F1B/IER3/AK4/GFPT1/COX8A/PHGDH/VCP/ATP5F1A/PGAM4/COX5B/COX6C/CYC1/ATP5F1C/ATP5PD/DEGS1/COX7B/PPP1CC/PFKL/IDH1/COX5A/SHMT2/SDHA/BNIP3/NDUFB4/COX7A2L/AKT2/GHITM/TALDO1/UQCRC1/UQCRHL/UGP2/DHRS3/RB1CC1/IL6ST/STK40/P4HA2/MACROH2A1/PPP2CA/TP53/NDUFA13/NDUFS6/UQCRB…
Niraparib	GO:0048144	GO:0048144	fibroblast proliferation	79	0.796583	1.90768	8.98869e-05	0.016932	0.0151073	520	tags=20%, list=5%, signal=19%	FTH1/S100A6/COL3A1/GSTP1/CTNNB1/CD74/SOD2/IFI30/PRDX1/FOSL2/GPX1/DAZAP1/MIF/LZTS2/ZMPSTE24/MORF4L1
Niraparib	GO:0052548	GO:0052548	regulation of endopeptidase activity	180	0.725042	1.84137	0.000103022	0.0187131	0.0166965	1510	tags=28%, list=13%, signal=24%	TIMP1/SERPINE1/VEGFA/IFI6/CTSD/RPS3/SERPINA3/SERPING1/SERPINB2/GSN/BCAP31/DHCR24/MTCH1/GPX1/CST3/ASPH/SERPINB6/RACK1/VCP/IFI16/FURIN/LAMTOR5/APH1A/ANP32B/PDCD6/PERP/PSME2/THBS1/CD44/NDUFA13/HMGB1/PICALM/PSMA3/F3/FAM162A/CYCS/LAPTM5/RAF1/SERPINH1/SERPINE2/AKT1/STAT3/DNAJB6/SIAH2/NCSTN/PLAUR/LGMN/MYC/ARL6IP5/NRDC
Niraparib	GO:0016032	GO:0016032	viral process	338	0.644003	1.67502	0.000114708	0.0201174	0.0179494	1619	tags=33%, list=14%, signal=29%	PABPC1/IFITM3/CFL1/P4HB/CTSB/DDX5/CANX/ITGB1/IFITM1/HSP90AB1/IFI27/PPIA/BSG/RAN/PCBP1/HSPA8/CD81/CD74/TFRC/CTSL/GSN/RAB1A/SLC52A2/SLC3A2/SLPI/TRIM28/SLC1A5/ILF3/SCARB2/APOE/VAMP8/RAB7A/ISG15/CSDE1/CSNK2B/RESF1/CD55/BST2/ITGAV/PCBP2/ADAR/F11R/BICD1/TARDBP/TMPRSS4/DAG1/VCP/NECTIN2/IFI16/FURIN/LY6E/ITCH/PLSCR1/LAMTOR5/SPCS1/LAMP1/DHX9/VAPA/LGALS1/PPIB/ITGA5/EIF3A/DEK/RAB1B/JPT2/MX1/CTBP1/EIF3B/LARP1…
Niraparib	GO:0042273	GO:0042273	ribosomal large subunit biogenesis	67	0.80733	1.90674	0.000146654	0.0238315	0.0212632	391	tags=21%, list=3%, signal=20%	RPL26/RPL38/RPL35/RPL14/RPL35A/RPLP0/RPL6/RPL24/RPL7/RPL10A/RPL5/RPL11/EBNA1BP2/RPL7A
Niraparib	GO:0006735	GO:0006735	NADH regeneration	13	0.937363	1.82266	0.000159867	0.0238315	0.0212632	182	tags=46%, list=2%, signal=45%	ENO1/PGK1/TPI1/PKM/ENO2/PFKP
Niraparib	GO:0061621	GO:0061621	canonical glycolysis	13	0.937363	1.82266	0.000159867	0.0238315	0.0212632	182	tags=46%, list=2%, signal=45%	ENO1/PGK1/TPI1/PKM/ENO2/PFKP
Niraparib	GO:0061718	GO:0061718	glucose catabolic process to pyruvate	13	0.937363	1.82266	0.000159867	0.0238315	0.0212632	182	tags=46%, list=2%, signal=45%	ENO1/PGK1/TPI1/PKM/ENO2/PFKP
Niraparib	GO:0019058	GO:0019058	viral life cycle	246	0.690791	1.77814	0.000140758	0.0238315	0.0212632	1421	tags=32%, list=13%, signal=29%	PABPC1/IFITM3/P4HB/CTSB/DDX5/ITGB1/IFITM1/HSP90AB1/IFI27/PPIA/BSG/PCBP1/HSPA8/CD81/CD74/TFRC/CTSL/GSN/RAB1A/SLC52A2/SLC3A2/SLPI/TRIM28/SLC1A5/ILF3/SCARB2/APOE/VAMP8/RAB7A/ISG15/CSNK2B/RESF1/CD55/BST2/ITGAV/PCBP2/ADAR/F11R/TMPRSS4/DAG1/VCP/NECTIN2/IFI16/FURIN/LY6E/ITCH/PLSCR1/LAMTOR5/SPCS1/LAMP1/VAPA/LGALS1/PPIB/ITGA5/DEK/RAB1B/JPT2/MX1/CTBP1/LARP1/EIF2AK2/CD46/WWP1/DDB1/TRIM25/GRK2/HMGB1/SNX3/CLD…
Niraparib	GO:0050878	GO:0050878	regulation of body fluid levels	212	0.685753	1.75294	0.000163999	0.0238315	0.0212632	1297	tags=25%, list=12%, signal=22%	SERPINE1/VEGFA/COL3A1/CD9/ANXA2/SCNN1A/CLIC1/FLNA/PPIA/TFPI2/CYBA/GPI/SERPING1/PDIA3/MYH9/GNAS/SERPINB2/PABPC4/CD59/GNAI2/FOSL2/DDR1/IL6/APOE/MYL12A/VAMP8/ANXA5/FUNDC2/LMAN1/F11R/HSPB1/PLSCR1/FBLN1/COPA/ADM/NPR1/THBS1/IL6ST/PDGFRA/EMP2/NME1/NFE2L2/PRDX2/TLN1/ANO1/F3/CSRP1/VCL/HIF1A/VKORC1/NCOR2/SERPINE2
Niraparib	GO:0006898	GO:0006898	receptor-mediated endocytosis	172	0.71418	1.81127	0.000173787	0.0245523	0.0219064	1102	tags=26%, list=10%, signal=24%	SERPINE1/VEGFA/CD9/CD63/B2M/ANXA2/CANX/ITGB1/C3/ARF1/CD81/TFRC/CTSL/HNRNPK/CAP1/CLTA/SCARB2/APOE/CTTN/CXCL16/EZR/HGS/CLU/ITGAV/CLTC/CLTB/BICD1/GRB2/ITCH/FLOT1/LRP1/FNBP1L/AP2M1/PI4KB/M6PR/ADM/PDLIM7/ARF6/PPP3R1/IGF2R/PPT1/RAC1/GRK2/SDCBP/DNM2
Niraparib	GO:0043086	GO:0043086	negative regulation of catalytic activity	309	0.655749	1.70116	0.000183051	0.025162	0.0224504	697	tags=13%, list=6%, signal=13%	TIMP1/SERPINE1/VEGFA/IFI6/GSTP1/PPIA/ANGPTL4/SERPINA3/RPS7/HNRNPU/SERPING1/SERPINB2/DHCR24/CSTB/TMBIM6/RPL5/UCHL1/GNAI2/RPL11/APOE/GPX1/ATP5IF1/ERRFI1/CST3/EIF4A2/ANXA1/TMBIM1/SERPINB6/PRKAR1A/ADAR/HSPB1/BICD1/TMED2/YWHAG/DNAJA1/IFI16/LAMTOR5/ATP2B4/FKBP1A/LRP1/LGALS3
Niraparib	GO:0006826	GO:0006826	iron ion transport	37	0.878043	1.95936	0.000196691	0.0256505	0.0228862	206	tags=11%, list=2%, signal=11%	FTH1/LCN2/B2M/TFRC
Niraparib	GO:1901163	GO:1901163	regulation of trophoblast cell migration	11	0.950184	1.80618	0.000193411	0.0256505	0.0228862	28	tags=27%, list=0%, signal=27%	TIMP1/VEGFA/CALR
Niraparib	GO:0019725	GO:0019725	cellular homeostasis	495	0.597073	1.55827	0.000202557	0.0257551	0.0229796	1509	tags=22%, list=13%, signal=20%	FTH1/ALDOA/CALR/B2M/GSTP1/SCNN1A/FLNA/SLC34A2/ARF1/ERO1A/YWHAE/CYBA/LOX/GRINA/SOD2/CA2/TFRC/BCAP31/TXN/MT2A/TMBIM6/ATP6V0B/PRDX1/APP/CALM2/STC2/ATP6V1G1/ATP1B1/IL6/APOE/GPX1/RTN4/RAB7A/ATF4/ATP13A3/GRN/LAMP2/SLC39A7/HSP90B1/ATP5F1B/FUNDC2/ATP1A1/MT1G/ATP2A2/CLIC4/PRDX5/RACK1/SOX4/MCL1/ATP6V0C/SRI/ATP2B4/FKBP1A/ATP6V0E1/BNIP3/TCIRG1/ATP1B3/TMEM165/SLC12A7/GHITM/SLC39A14/TMCO1/PRDX4/TAOK1/ATP6AP1/O…
Niraparib	GO:0051651	GO:0051651	maintenance of location in cell	147	0.74107	1.86067	0.000213588	0.0260195	0.0232155	644	tags=13%, list=6%, signal=12%	FTH1/TMSB10/CALR/TMSB4X/FLNA/HSPA5/ERO1A/KDELR1/CYBA/HNRNPU/GSN/TXN/CALM2/APOE/HSP90B1/RER1/TMED2/SRI/FKBP1A
Niraparib	GO:0010608	GO:0010608	post-transcriptional regulation of gene expression	430	0.619496	1.61389	0.000214868	0.0260195	0.0232155	1447	tags=27%, list=13%, signal=24%	PABPC1/YBX1/CALR/PKM/VIM/RPS3/RPL26/RPL38/RPS14/RAN/EIF4G2/EIF5A/HNRNPU/RPS9/SERBP1/NCL/EIF4G1/MKNK2/CNBP/RPS4X/RPL5/APP/YBX3/PABPC4/IL6/ILF3/FUS/ATF4/OGT/RBM8A/CSDE1/HNRNPR/TNKS1BP1/CAPRIN1/EIF4A2/EIF4EBP1/CDC37/RACK1/KHSRP/ADAR/SOX4/TIAL1/EIF4H/ZMPSTE24/HSPB1/TMED2/SERP1/TARDBP/TOB1/SRP9/DHX9/TGFB1/EIF3K/LARP4B/AGO2/EIF5/HNRNPD/CNOT3/HNRNPA0/SHMT2/YTHDF2/ALKBH5/HNRNPC/MATR3/THRAP3/EIF1/EIF4A3/A…
Niraparib	GO:0045807	GO:0045807	positive regulation of endocytosis	94	0.78457	1.91044	0.000254203	0.0296473	0.0264522	692	tags=18%, list=6%, signal=17%	SERPINE1/VEGFA/CALR/CD63/B2M/ANXA2/CD47/C3/CYBA/HNRNPK/CD151/APOE/CLU/BICD1/CDC42/FLOT1/LRP1
Niraparib	GO:2001233	GO:2001233	regulation of apoptotic signaling pathway	289	0.665603	1.72347	0.000256484	0.0296473	0.0264522	1486	tags=27%, list=13%, signal=24%	SERPINE1/ENO1/IFI6/GSTP1/P4HB/RPS3/RPL26/PPIA/MUC1/RPS7/EIF5A/PDIA3/GRINA/PEA15/CTNNB1/CD74/SOD2/CTSL/HNRNPK/BCAP31/TMBIM6/LTBR/YBX3/SKIL/GNAI2/SFPQ/RPL11/NONO/GPX1/CTTN/ATF4/VDAC2/TNFRSF12A/CLU/IER3/CTNNA1/MIF/TMBIM1/ITGAV/RACK1/HSPB1/MCL1/DNAJA1/YAP1/HYOU1/LGALS3/SLC25A5/GHITM/THBS1/RB1CC1/LMNA/CFLAR/UBQLN1/CD44/NFE2L2/TP53/PRDX2/NDUFA13/NCK1/PPP1CA/ERP29/RAF1/HIF1A/ARHGEF2/TRAP1/BIRC6/PTTG1IP/…
Niraparib	GO:0016052	GO:0016052	carbohydrate catabolic process	119	0.743272	1.83916	0.000281949	0.0297076	0.0265061	420	tags=13%, list=4%, signal=12%	ALDOA/ENO1/LDHA/PGK1/TPI1/PKM/DDIT4/PPP1CB/GPI/ENO2/PFKP/APP/SCARB2/OGT/IER3
Niraparib	GO:0031589	GO:0031589	cell-substrate adhesion	227	0.664283	1.70322	0.000275582	0.0297076	0.0265061	1114	tags=19%, list=10%, signal=18%	SERPINE1/VEGFA/S100A10/CALR/COL3A1/CD63/TACSTD2/P4HB/ITGB1/COL1A1/FLNA/ITGB8/MACF1/CTNNB1/ACTN4/RAB1A/ZYX/ACTN1/DDR1/CTTN/MYADM/ITGAV/ADAM9/DAG1/BCAM/PTK2/CDC42/HSD17B12/FBLN1/MDK/ITGA5/ITGA3/LAMC1/THBS1/PPFIA1/MMP14/RCC2/JUP/EMP2/LDB1/RAC1/CD44/FZD7/TLN1
Niraparib	GO:0040017	GO:0040017	positive regulation of locomotion	377	0.614194	1.59874	0.000285534	0.0297076	0.0265061	1395	tags=23%, list=12%, signal=20%	SERPINE1/VEGFA/MMP7/S100A11/CALR/TMSB4X/ITGB1/COL1A1/PFN1/AKIRIN1/CD47/FLNA/HSPA5/CLDN7/GPI/CD74/SOD2/ACTN4/APP/CD151/GNAI2/IL6/PTP4A1/RTN4/GRN/CXCL16/ATP5F1B/CLDN3/MYADM/ANXA1/TPBG/ITGAV/RACK1/ADAM9/LAMC2/HSPB1/CLDN4/SPARC/PTK2/ATP5F1A/PGAM4/CDC42/RHOC/TGFB1/MYO1C/MDK/ITGA5/AGO2/LGALS3/ADAM10/RAB11A/PDCD6/AAMP/WASHC1/AKT2/SEMA4B/RDX/ITGA3/THBS1/MMP14/ARF6/PDGFRA/RAC1/NFE2L2/SDCBP/FAM83H/VEGFB/MM…
Niraparib	GO:0030036	GO:0030036	actin cytoskeleton organization	480	0.599898	1.56535	0.000264565	0.0297076	0.0265061	1490	tags=23%, list=13%, signal=21%	ALDOA/S100A10/KRT8/TMSB10/CALR/TACSTD2/CFL1/TMSB4X/TPM4/ITGB1/PFN1/TAGLN2/PLEC/CD47/FLNA/ARF1/KRT19/RAN/TPM3/MYH9/ACTN4/MARCKSL1/GSN/CAP1/ZYX/ACTN1/MSRB1/ARPC3/SPTAN1/ACTR3/CTTN/EZR/HSP90B1/DPYSL3/CLDN3/ACTR2/MYADM/ANXA1/BST2/INPPL1/PRKAR1A/F11R/GRB2/PRKCI/ARPC1B/IQGAP1/ARPC5L/TPM1/CDC42/DSTN/RHOC/MYO1C/ARPC4/PDLIM4/CNN2/SPTBN1/LRP1/NCKAP1/PDLIM1/WASHC1/SYNPO/RDX/RAB13/FLNB/ADD3/FSCN1/PPFIA1/SHC1…
Niraparib	GO:0044092	GO:0044092	negative regulation of molecular function	496	0.593265	1.54847	0.000292053	0.0297076	0.0265061	1406	tags=19%, list=13%, signal=17%	TIMP1/SERPINE1/VEGFA/IFI6/PTPRF/B2M/GSTP1/TMSB4X/FLNA/PPIA/ANGPTL4/SERPINA3/RPS7/YWHAE/HNRNPU/SERPING1/SERPINB2/DHCR24/CSTB/TMBIM6/SLPI/RPL5/CALM2/SLC6A9/UCHL1/GNAI2/RPL11/APOE/IRAK1/GPX1/ATP5IF1/ERRFI1/CST3/ATP2A2/EIF4A2/ANXA1/TLE5/TMBIM1/SERPINB6/ITGAV/RACK1/PRKAR1A/ADAR/HSPB1/BICD1/TMED2/YWHAG/DNAJA1/IFI16/ITCH/SRI/NFKBIA/LAMTOR5/ATP2B4/FKBP1A/LRP1/LGALS3/BHLHE40/WASHC1/RDX/SLC39A14/THBS1/MIDN…
Niraparib	GO:0007186	GO:0007186	G protein-coupled receptor signaling pathway	383	-0.399954	-1.48508	0.000290369	0.0297076	0.0265061	1905	tags=39%, list=17%, signal=34%	GPR161/CCL8/NPFF/APOA1/RGS14/TAS2R50/BCAR3/DRD2/OR7E24/TENM1/ADGRB1/ADCYAP1R1/GPR132/ADCY8/ADCY5/TAS2R19/PDGFRB/ADCY3/S1PR2/OR2J3/ADGRF5/LGR5/APLP1/OR2T8/HCAR1/OR4A5/PTHLH/RIMS2/TAS2R46/ADA/BHLHA15/GNG11/EDNRA/OR4C6/P2RY4/OR2T34/PTPN6/PDE4A/OR2J2/TAS2R14/FZD9/OR4F6/NMUR1/RGS2/TYRO3/GNA15/XCL1/RGS16/CCR7/OR1E1/GPHB5/P2RY11/CXCR3/OR7A10/GPR19/S1PR3/P2RY2/GPR27/GRK5/MRGPRX4/OR8B2/RGS3/GABBR1/NLRP6/C…
Niraparib	GO:0006090	GO:0006090	pyruvate metabolic process	87	0.799813	1.93642	0.000330899	0.0329991	0.0294428	715	tags=21%, list=6%, signal=20%	ALDOA/ENO1/LDHA/PGK1/TPI1/PKM/DDIT4/GPI/ENO2/PFKP/APP/SLC16A3/OGT/IER3/PGAM4/LDHB/PFKL/PDK1
Niraparib	GO:0006479	GO:0006479	protein methylation	65	-0.644974	-2.02379	0.000345816	0.0331853	0.029609	2	tags=3%, list=0%, signal=3%	EEF2KMT/PRMT8
Niraparib	GO:0008213	GO:0008213	protein alkylation	65	-0.644974	-2.02379	0.000345816	0.0331853	0.029609	2	tags=3%, list=0%, signal=3%	EEF2KMT/PRMT8
Niraparib	GO:0006364	GO:0006364	rRNA processing	203	0.684736	1.7484	0.000354201	0.0333605	0.0297654	550	tags=13%, list=5%, signal=12%	RPS8/RPS16/RPS28/RPS6/RPS17/RPS21/RPL26/RPS14/RPL35/RPL14/RPL35A/RPS15/RPS7/RPL7/RPL10A/FBL/RPL5/DDX17/RPL11/EBNA1BP2/RPS19/RPL7A/RPS27/UTP11/RPS24/RPL27
Niraparib	GO:0034975	GO:0034975	protein folding in endoplasmic reticulum	11	0.942751	1.79205	0.000403541	0.0373165	0.033295	393	tags=73%, list=4%, signal=70%	CALR/P4HB/CANX/HSPA5/ERO1A/PDIA3/DNAJC10/HSP90B1
Niraparib	GO:0030155	GO:0030155	regulation of cell adhesion	477	0.597684	1.55925	0.000439537	0.0399194	0.0356174	1537	tags=24%, list=14%, signal=21%	SERPINE1/VEGFA/S100A10/TGFBI/SPINT2/CALR/CD9/TACSTD2/B2M/P4HB/RPS3/COL1A1/CD47/FLNA/MUC1/CLDN7/MACF1/PPP1CB/EPCAM/CD81/CD74/TFRC/ACTN4/DDR1/IL6/IRAK1/IGFBP2/ATP5F1B/AP3D1/CDH1/CD55/MYADM/ANXA1/ITGAV/PRKAR1A/ADAM9/SOX4/F11R/DAG1/ADGRG1/PTK2/ITCH/TPM1/CDC42/CD24/MYO10/LGALS1/TGFB1/HSD17B12/FLOT1/FBLN1/MDK/ITGA5/LGALS3/YTHDF2/FXYD5/ADAM10/TNFRSF21/RDX/ITGA3/LAMC1/THBS1/CD164/MMP14/RUNX1/CD46/IL6ST/R…
Niraparib	GO:0036293	GO:0036293	response to decreased oxygen levels	219	0.665363	1.70369	0.000457992	0.0408657	0.0364617	1492	tags=30%, list=13%, signal=27%	VEGFA/ENO1/PGK1/SLC2A1/P4HB/DDIT4/ANGPTL4/ERO1A/NDRG1/PLOD2/SOD2/TFRC/TMBIM6/STC2/CHCHD2/FOSL2/NONO/IRAK1/ATF4/CBS/HSP90B1/HILPDA/CLDN3/RAD21/AK4/SOX4/CD24/HYOU1/TGFB1/PLOD1/GATA6/PDLIM1/PDK1/ALKBH5/BNIP3/LOXL2/CRYAB/HP1BP3/ADM/THBS1/MMP14/NPEPPS/BNIP3L/LMNA/CFLAR/UBQLN1/NFE2L2/TP53/CAPN2/VEGFB/MMP2/TM9SF4/FAM162A/ZFP36L1/HIF1A/PHB2/LONP1/SLC11A2/HSF1/CXCR4/AKT1/NOP53/HSPG2/SMAD4/MYC/DNMT3A
Rucaparib	GO:0042026	GO:0042026	protein refolding	22	-0.923382	-2.44561	7.53124e-08	0.000383039	0.000349449	307	tags=55%, list=3%, signal=53%	DNAJA4/HSPA8/B2M/DNAJA1/HSPD1/HSPB1/HSP90AA1/HSPA5/HSPA1B/HSPA6/CRYAB/HSPA1A
Rucaparib	GO:0061620	GO:0061620	glycolytic process through glucose-6-phosphate	15	0.950112	1.97427	3.07025e-06	0.00214096	0.00195322	58	tags=33%, list=1%, signal=33%	ENO1/PKM/PGK1/TPI1/PFKP
Rucaparib	GO:0030198	GO:0030198	extracellular matrix organization	182	0.721943	1.96568	1.61474e-06	0.00214096	0.00195322	950	tags=25%, list=8%, signal=24%	MMP7/COL3A1/SPINT2/COL1A1/COL1A2/ELF3/ITGB1/APP/SULF1/ERO1A/FBLN1/CYP1B1/DAG1/SPINT1/B4GALT1/HSD17B12/P4HA1/COL5A2/MMP2/LRP1/DDR1/CFLAR/BCL3/COL5A1/ANXA2/SLC39A8/LOX/COL4A2/FSCN1/DNAJB6/ITGB3/TNFRSF1A/FLOT1/PXDN/PTX3/TGFB1/TGFBI/LAMC1/ADAM10/COL4A1/WASHC1/VHL/LAMB2/MMP9/CLASP1/TNFRSF11B
Rucaparib	GO:0043062	GO:0043062	extracellular structure organization	182	0.721943	1.96568	1.61474e-06	0.00214096	0.00195322	950	tags=25%, list=8%, signal=24%	MMP7/COL3A1/SPINT2/COL1A1/COL1A2/ELF3/ITGB1/APP/SULF1/ERO1A/FBLN1/CYP1B1/DAG1/SPINT1/B4GALT1/HSD17B12/P4HA1/COL5A2/MMP2/LRP1/DDR1/CFLAR/BCL3/COL5A1/ANXA2/SLC39A8/LOX/COL4A2/FSCN1/DNAJB6/ITGB3/TNFRSF1A/FLOT1/PXDN/PTX3/TGFB1/TGFBI/LAMC1/ADAM10/COL4A1/WASHC1/VHL/LAMB2/MMP9/CLASP1/TNFRSF11B
Rucaparib	GO:0045229	GO:0045229	external encapsulating structure organization	184	0.717636	1.95556	3.77849e-06	0.00214096	0.00195322	950	tags=25%, list=8%, signal=23%	MMP7/COL3A1/SPINT2/COL1A1/COL1A2/ELF3/ITGB1/APP/SULF1/ERO1A/FBLN1/CYP1B1/DAG1/SPINT1/B4GALT1/HSD17B12/P4HA1/COL5A2/MMP2/LRP1/DDR1/CFLAR/BCL3/COL5A1/ANXA2/SLC39A8/LOX/COL4A2/FSCN1/DNAJB6/ITGB3/TNFRSF1A/FLOT1/PXDN/PTX3/TGFB1/TGFBI/LAMC1/ADAM10/COL4A1/WASHC1/VHL/LAMB2/MMP9/CLASP1/TNFRSF11B
Rucaparib	GO:0006735	GO:0006735	NADH regeneration	13	0.954563	1.93938	3.78857e-06	0.00214096	0.00195322	58	tags=38%, list=1%, signal=38%	ENO1/PKM/PGK1/TPI1/PFKP
Rucaparib	GO:0061621	GO:0061621	canonical glycolysis	13	0.954563	1.93938	3.78857e-06	0.00214096	0.00195322	58	tags=38%, list=1%, signal=38%	ENO1/PKM/PGK1/TPI1/PFKP
Rucaparib	GO:0061718	GO:0061718	glucose catabolic process to pyruvate	13	0.954563	1.93938	3.78857e-06	0.00214096	0.00195322	58	tags=38%, list=1%, signal=38%	ENO1/PKM/PGK1/TPI1/PFKP
Rucaparib	GO:0001944	GO:0001944	vasculature development	481	0.601646	1.71434	2.82669e-06	0.00214096	0.00195322	1084	tags=20%, list=10%, signal=19%	COL3A1/C3/SOD2/PKM/CD47/PGK1/TNFAIP2/COL1A1/COL1A2/CHI3L1/SERPINE1/ITGB8/ITGB1/SULF1/FN1/BSG/SPARC/SAT1/CYP1B1/GRN/DAG1/SPINT1/B4GALT1/ATP2B4/EFNA1/NPR1/LIF/LDLR/ITGAV/CTNNB1/VEGFA/MMP2/SOX17/CCL2/IL1B/FLNA/LRP1/THBS1/PLPP3/CFLAR/THBS2/COL5A1/SOX4/APOE/ANXA2/SOCS3/GATA6/LOX/DCN/COL4A2/NOTCH3/GPX1/ITGB3/NCL/CLIC4/CIB1/PTGS2/NIBAN2/PXDN/STAT3/NUS1/HEG1/ZC3H12A/XDH/TGFB1/TGFBI/MEIS1/PDCD6/EGLN1/AGO2…
Rucaparib	GO:0001568	GO:0001568	blood vessel development	459	0.595739	1.69664	8.44512e-06	0.00429519	0.00391854	1084	tags=20%, list=10%, signal=19%	COL3A1/C3/PKM/CD47/PGK1/TNFAIP2/COL1A1/COL1A2/CHI3L1/SERPINE1/ITGB8/ITGB1/SULF1/FN1/BSG/SPARC/SAT1/CYP1B1/GRN/DAG1/SPINT1/B4GALT1/ATP2B4/EFNA1/NPR1/LDLR/ITGAV/CTNNB1/VEGFA/MMP2/SOX17/CCL2/IL1B/FLNA/LRP1/THBS1/PLPP3/CFLAR/THBS2/COL5A1/SOX4/APOE/ANXA2/SOCS3/GATA6/LOX/DCN/COL4A2/NOTCH3/GPX1/ITGB3/NCL/CLIC4/CIB1/PTGS2/NIBAN2/PXDN/STAT3/NUS1/HEG1/ZC3H12A/XDH/TGFB1/TGFBI/MEIS1/PDCD6/EGLN1/AGO2/NFE2L2/P…
Rucaparib	GO:0061615	GO:0061615	glycolytic process through fructose-6-phosphate	17	0.943721	1.99243	1.55914e-05	0.00720887	0.00657672	58	tags=29%, list=1%, signal=29%	ENO1/PKM/PGK1/TPI1/PFKP
Rucaparib	GO:0032787	GO:0032787	monocarboxylic acid metabolic process	378	0.603688	1.71072	1.74948e-05	0.00741488	0.00676465	718	tags=11%, list=6%, signal=11%	ENO1/C3/CD74/SCD/PKM/PGK1/TPI1/PTGS1/PFKP/APP/FADS2/RBP1/CYP1B1/GPX4/GPI/DDIT4/HSD17B12/DBI/DEGS1/PGAM4/IL1B/OGT/ELOVL1/FASN/PDK1/SREBF1/LPIN1/TP53/IDH1/GPX1/LDHB/FADS3/TNFRSF1A/PTGS2/STAT3/ALDOA/ECI1/AKT2/HADHA/INSIG1/SLC38A1
Rucaparib	GO:0048514	GO:0048514	blood vessel morphogenesis	400	0.599301	1.69976	2.6934e-05	0.0105374	0.00961338	1084	tags=22%, list=10%, signal=20%	COL3A1/C3/PKM/CD47/PGK1/TNFAIP2/CHI3L1/SERPINE1/ITGB8/ITGB1/SULF1/FN1/BSG/SPARC/SAT1/CYP1B1/GRN/DAG1/B4GALT1/ATP2B4/EFNA1/NPR1/LDLR/ITGAV/CTNNB1/VEGFA/MMP2/SOX17/CCL2/IL1B/FLNA/LRP1/THBS1/THBS2/SOX4/APOE/ANXA2/GATA6/LOX/DCN/COL4A2/NOTCH3/GPX1/ITGB3/NCL/CLIC4/CIB1/PTGS2/NIBAN2/PXDN/STAT3/NUS1/HEG1/ZC3H12A/XDH/TGFB1/TGFBI/MEIS1/PDCD6/EGLN1/AGO2/NFE2L2/PLXND1/YAP1/EPAS1/MDK/COL4A1/CHD7/TYMP/BTG1/VHL…
Rucaparib	GO:0006007	GO:0006007	glucose catabolic process	18	0.926714	1.96692	4.62307e-05	0.0158719	0.0144801	58	tags=28%, list=1%, signal=28%	ENO1/PKM/PGK1/TPI1/PFKP
Rucaparib	GO:0051607	GO:0051607	defense response to virus	231	-0.480617	-1.81931	4.99313e-05	0.0158719	0.0144801	769	tags=20%, list=7%, signal=19%	NMB/FBXL2/BST2/OASL/DDX60L/IFI16/TRIM5/NT5C3A/APOBEC3G/UNC93B1/GBP1/HERC5/SAMHD1/PMAIP1/CD40/TLR9/RTP4/IFIH1/ZC3HAV1/SHFL/PLSCR1/TRAF3IP2/ZCCHC3/HSPA8/ISG20/STAT2/USP18/IFIT2/DDX60/TRIM22/IRF7/IFI44L/EIF2AK2/ITCH/STAT1/OAS3/OAS2/IFI6/OAS1/RSAD2/IFIT3/MX1/IFIT1/IFI27/HSP90AA1/ISG15
Rucaparib	GO:0140546	GO:0140546	defense response to symbiont	231	-0.480617	-1.81931	4.99313e-05	0.0158719	0.0144801	769	tags=20%, list=7%, signal=19%	NMB/FBXL2/BST2/OASL/DDX60L/IFI16/TRIM5/NT5C3A/APOBEC3G/UNC93B1/GBP1/HERC5/SAMHD1/PMAIP1/CD40/TLR9/RTP4/IFIH1/ZC3HAV1/SHFL/PLSCR1/TRAF3IP2/ZCCHC3/HSPA8/ISG20/STAT2/USP18/IFIT2/DDX60/TRIM22/IRF7/IFI44L/EIF2AK2/ITCH/STAT1/OAS3/OAS2/IFI6/OAS1/RSAD2/IFIT3/MX1/IFIT1/IFI27/HSP90AA1/ISG15
Rucaparib	GO:0031109	GO:0031109	microtubule polymerization or depolymerization	95	-0.630607	-2.11099	5.94184e-05	0.0169231	0.0154391	816	tags=13%, list=7%, signal=12%	MZT1/KIF18A/STMN1/FES/NDEL1/HAUS1/CAMSAP2/FKBP4/BMERB1/HSPA1B/CRYAB/HSPA1A
Rucaparib	GO:0046365	GO:0046365	monosaccharide catabolic process	35	0.865192	2.00799	6.27594e-05	0.0169231	0.0154391	58	tags=14%, list=1%, signal=14%	ENO1/PKM/PGK1/TPI1/PFKP
Rucaparib	GO:0019320	GO:0019320	hexose catabolic process	29	0.884302	2.00404	6.65478e-05	0.0169231	0.0154391	58	tags=17%, list=1%, signal=17%	ENO1/PKM/PGK1/TPI1/PFKP
Rucaparib	GO:2000146	GO:2000146	negative regulation of cell motility	202	0.672705	1.84649	6.51808e-05	0.0169231	0.0154391	742	tags=15%, list=7%, signal=15%	TIMP1/COL3A1/CD74/SPINT2/IGFBP3/SERPINE1/TACSTD2/CALR/SULF1/IGFBP5/TPM1/FBLN1/CYP1B1/DAG1/CLDN3/ATP2B4/CCL2/DPYSL3/OGT/LRP1/THBS1/CTNNA1/APOE/DCN/CLIC4/NBL1/STAT3/TGFB1/CERS2/SINHCAF/NFE2L2
Rucaparib	GO:0032728	GO:0032728	positive regulation of interferon-beta production	32	-0.794919	-2.25642	8.49158e-05	0.019631	0.0179095	445	tags=28%, list=4%, signal=27%	HMGB2/TLR9/IFIH1/IRF7/OAS3/OAS2/OAS1/HSP90AA1/ISG15
Rucaparib	GO:0040013	GO:0040013	negative regulation of locomotion	227	0.650613	1.79801	8.41009e-05	0.019631	0.0179095	742	tags=14%, list=7%, signal=13%	TIMP1/COL3A1/CD74/SPINT2/IGFBP3/SERPINE1/TACSTD2/CALR/SULF1/IGFBP5/TPM1/FBLN1/CYP1B1/DAG1/CLDN3/ATP2B4/CCL2/DPYSL3/OGT/LRP1/THBS1/CTNNA1/APOE/DCN/CLIC4/NBL1/ST6GAL1/STAT3/TGFB1/CERS2/SINHCAF/NFE2L2
Rucaparib	GO:0009611	GO:0009611	response to wounding	362	0.598548	1.69301	9.91481e-05	0.0219247	0.020002	1001	tags=19%, list=9%, signal=18%	TIMP1/COL3A1/PTPRF/SOD2/SDC4/PDIA3/PPIA/SPP1/SERPINE1/MACF1/ITGB1/FN1/TPM1/TMPRSS4/FBLN1/GRN/DAG1/CLDN3/B4GALT1/CD9/SERPING1/FUNDC2/CD151/PTPRS/VEGFA/MMP2/DPYSL3/CD59/FLNA/MYL12A/THBS1/DDR1/PLPP3/CFLAR/CTNNA1/F11R/COL5A1/APOE/ANXA2/ZFP36L2/CSRP1/CLDN4/PROS1/FZD7/GPX1/CD44/ITGB3/IL6ST/CHMP1B/STAT3/TFPI2/TGFB1/CERS2/LMAN1/LNPK/NEO1/NFE2L2/SCRIB/YAP1/MDK/PABPC4/LAMB2/SLC12A2/VCL/CLASP1/INHBB/SRSF6/M…
Rucaparib	GO:0009266	GO:0009266	response to temperature stimulus	108	-0.587954	-2.00314	0.000106563	0.0225825	0.0206022	821	tags=20%, list=7%, signal=19%	KCNK4/SLC52A3/NR2F6/CHORDC1/EPHB1/BAG3/EIF2B5/RBBP7/CXCR4/HMOX1/DNAJA4/GMPR/SOD1/DNAJA1/DNAJB1/HSPD1/HSPB1/HSP90AA1/HSPA1B/HSPA6/CRYAB/HSPA1A
Rucaparib	GO:0009408	GO:0009408	response to heat	76	-0.657841	-2.15367	0.000116478	0.0232988	0.0212557	515	tags=18%, list=5%, signal=18%	BAG3/EIF2B5/RBBP7/HMOX1/DNAJA4/SOD1/DNAJA1/DNAJB1/HSPB1/HSP90AA1/HSPA1B/HSPA6/CRYAB/HSPA1A
Rucaparib	GO:0010273	GO:0010273	detoxification of copper ion	11	-0.908133	-2.06528	0.000128571	0.0232988	0.0212557	497	tags=64%, list=4%, signal=61%	MT1F/MT1X/MT1G/MT1M/MT1HL1/MT1E/MT2A
Rucaparib	GO:1990169	GO:1990169	stress response to copper ion	11	-0.908133	-2.06528	0.000128571	0.0232988	0.0212557	497	tags=64%, list=4%, signal=61%	MT1F/MT1X/MT1G/MT1M/MT1HL1/MT1E/MT2A
Rucaparib	GO:0006509	GO:0006509	membrane protein ectodomain proteolysis	38	0.846399	1.98128	0.000132848	0.0232988	0.0212557	471	tags=18%, list=4%, signal=18%	MMP7/TIMP1/DAG1/IL1B/APH1A/APOE/RBMX
Rucaparib	GO:0001501	GO:0001501	skeletal system development	317	0.595383	1.67674	0.000129933	0.0232988	0.0212557	1269	tags=17%, list=11%, signal=16%	TIMP1/COL3A1/TGM2/COL1A1/COL1A2/CHI3L1/ITGB8/SULF1/CBS/BGN/CTNNB1/COL5A2/MMP2/ATP6AP1/SLC39A1/SLC39A14/VCAN/HOXD1/ZMPSTE24/FAM20C/TP53/ANXA2/LOX/CD44/EBP/TLE5/RPS6KA3/ACP5/RPL13/TGFB1/PLXNB1/TGFBI/RPL38/INSIG1/LNPK/MDK/CHD7/GJA1/FST/MMP9/TWSG1/TNFRSF11B/FOSL2/DHRS3/HIF1A/SKI/SGPL1/LOXL2/BMPR2/DYNC2I1/LAMA5/HEXB/PBX1/ATG9A
Rucaparib	GO:0006096	GO:0006096	glycolytic process	69	0.77604	1.93392	0.00013929	0.0236143	0.0215435	289	tags=14%, list=3%, signal=14%	ENO1/PKM/PGK1/TPI1/PFKP/APP/GPI/DDIT4/PGAM4/OGT
Rucaparib	GO:1901652	GO:1901652	response to peptide	334	0.601627	1.69861	0.000179038	0.0293738	0.0267979	1393	tags=23%, list=12%, signal=21%	TIMP1/COL3A1/PKM/COL1A1/CTSD/CA2/VIM/ICAM1/APP/BSG/IGFBP5/SCNN1A/CYP1B1/SLC2A1/DAG1/ASS1/MYO1C/MMP2/IL1B/SLC39A14/RAB13/OGT/LRP1/AHCYL1/PRKCI/CFLAR/SREBF1/NONO/LPIN1/TP53/RBM4/SOCS3/CYFIP1/NCK1/PRKAR1A/SORT1/NUCKS1/ITGB3/NCL/PTGS2/ANO1/STAT3/AKT2/LRP6/EPRS1/HADHA/INSIG1/NFE2L2/NFKBIA/STC2/GRB2/GJA1/MMP9/EIF2B3/FOSL2/INHBB/SRSF6/EIF4EBP2/ANXA1/SP1/PTPN2/HSF1/ADIPOR1/PRKDC/ARHGEF2/SCNN1B/STAT6/SCAP…
Rucaparib	GO:0032481	GO:0032481	positive regulation of type I interferon production	56	-0.692558	-2.15633	0.000196449	0.0295778	0.0269841	445	tags=23%, list=4%, signal=22%	HMGB2/TLR9/IFIH1/ZC3HAV1/ZCCHC3/IRF7/STAT1/OAS3/OAS2/HSPD1/OAS1/HSP90AA1/ISG15
Rucaparib	GO:0035966	GO:0035966	response to topologically incorrect protein	136	-0.545574	-1.91389	0.000197728	0.0295778	0.0269841	697	tags=18%, list=6%, signal=17%	ATF4/HSPB8/SDF2L1/DNAJB9/FBXO6/BAG3/NCK2/XBP1/CREB3L2/HSPA8/MANF/CLU/DNAJA1/HERPUD1/PPP1R15A/EIF2AK2/HSPH1/DNAJB1/ATF3/HSPD1/HSPB1/HSP90AA1/HSPA5/HSPA6/HSPA1A
Rucaparib	GO:0006090	GO:0006090	pyruvate metabolic process	87	0.748856	1.91268	0.000186551	0.0295778	0.0269841	619	tags=16%, list=6%, signal=15%	ENO1/PKM/PGK1/TPI1/PFKP/APP/GPI/DDIT4/PGAM4/OGT/PDK1/LDHB/STAT3/ALDOA
Rucaparib	GO:0001525	GO:0001525	angiogenesis	344	0.593028	1.67587	0.000204524	0.0297202	0.027114	1084	tags=22%, list=10%, signal=21%	C3/PKM/CD47/PGK1/TNFAIP2/CHI3L1/SERPINE1/ITGB8/ITGB1/SULF1/FN1/BSG/SPARC/SAT1/CYP1B1/GRN/DAG1/B4GALT1/ATP2B4/EFNA1/NPR1/ITGAV/CTNNB1/VEGFA/MMP2/SOX17/CCL2/IL1B/FLNA/THBS1/THBS2/ANXA2/GATA6/DCN/COL4A2/NOTCH3/GPX1/ITGB3/NCL/CLIC4/CIB1/PTGS2/NIBAN2/PXDN/STAT3/NUS1/ZC3H12A/TGFB1/TGFBI/MEIS1/PDCD6/EGLN1/AGO2/NFE2L2/PLXND1/EPAS1/MDK/COL4A1/TYMP/BTG1/VHL/HGS/GTF2I/ATP5F1B/ADGRG1/SLC12A2/VEGFB/HS6ST1/WAR…
Rucaparib	GO:0045807	GO:0045807	positive regulation of endocytosis	94	0.732719	1.88651	0.00021723	0.0306898	0.0279986	633	tags=20%, list=6%, signal=19%	C3/CD47/CYBA/CD63/SERPINE1/CALR/HNRNPK/BICD1/CD151/VEGFA/CCL2/IL1B/LRP1/TUB/APOE/ANXA2/PPT1/FLOT1/PTX3
Rucaparib	GO:0010968	GO:0010968	regulation of microtubule nucleation	17	-0.878316	-2.20612	0.000238493	0.0316458	0.0288708	13	tags=18%, list=0%, signal=18%	HAUS1/HSPA1B/HSPA1A
Rucaparib	GO:0033209	GO:0033209	tumor necrosis factor-mediated signaling pathway	78	-0.620561	-2.03375	0.000242664	0.0316458	0.0288708	242	tags=12%, list=2%, signal=11%	TRAF3IP2/H2BC11/STAT1/GSTP1/ACTN4/KRT8/HSPA1B/TMSB4X/HSPA1A
Rucaparib	GO:0006986	GO:0006986	response to unfolded protein	118	-0.55367	-1.90925	0.00023741	0.0316458	0.0288708	697	tags=19%, list=6%, signal=18%	ATF4/HSPB8/DNAJB9/FBXO6/BAG3/NCK2/XBP1/CREB3L2/HSPA8/MANF/DNAJA1/HERPUD1/PPP1R15A/EIF2AK2/HSPH1/DNAJB1/ATF3/HSPD1/HSPB1/HSP90AA1/HSPA5/HSPA6/HSPA1A
Rucaparib	GO:0031110	GO:0031110	regulation of microtubule polymerization or depolymerization	68	-0.645873	-2.07092	0.000269594	0.0342789	0.0312729	66	tags=9%, list=1%, signal=9%	HAUS1/CAMSAP2/FKBP4/BMERB1/HSPA1B/HSPA1A
Rucaparib	GO:0031112	GO:0031112	positive regulation of microtubule polymerization or depolymerization	29	-0.777022	-2.15893	0.000279234	0.0346387	0.0316012	13	tags=10%, list=0%, signal=10%	FES/HSPA1B/HSPA1A
Rucaparib	GO:0030336	GO:0030336	negative regulation of cell migration	195	0.653001	1.7874	0.000289688	0.0350798	0.0320036	960	tags=17%, list=9%, signal=16%	TIMP1/COL3A1/CD74/IGFBP3/SERPINE1/TACSTD2/CALR/SULF1/IGFBP5/TPM1/CYP1B1/DAG1/CLDN3/ATP2B4/CCL2/DPYSL3/OGT/LRP1/THBS1/APOE/DCN/CLIC4/NBL1/STAT3/TGFB1/CERS2/SINHCAF/NFE2L2/GJA1/ADGRG1/VCL/CLASP1/PTPRK
Rucaparib	GO:0006959	GO:0006959	humoral immune response	114	0.700968	1.83808	0.000310304	0.0367024	0.0334839	493	tags=18%, list=4%, signal=18%	CFB/WFDC2/C3/SLPI/S100A9/C1S/CXCL5/PI3/C1R/GPI/SERPING1/CCL2/IL1B/CD59/BCL3/IGHG4/CD55/C1RL/CD81/GATA6/CD46
Rucaparib	GO:0010466	GO:0010466	negative regulation of peptidase activity	78	0.752346	1.90044	0.000322755	0.0373076	0.034036	585	tags=18%, list=5%, signal=17%	SERPINA3/TIMP1/DHCR24/SERPINE1/SERPING1/VEGFA/LRP1/THBS1/SERPINB6/SERPINB1/GPX1/DNAJB6/CD44/RPS6KA3
Rucaparib	GO:0033619	GO:0033619	membrane protein proteolysis	49	0.817653	1.96848	0.000339969	0.0375887	0.0342925	471	tags=16%, list=4%, signal=16%	MMP7/TIMP1/DAG1/IL1B/APH1A/HM13/APOE/RBMX
Rucaparib	GO:0010951	GO:0010951	negative regulation of endopeptidase activity	72	0.754428	1.88976	0.000333399	0.0375887	0.0342925	585	tags=18%, list=5%, signal=17%	SERPINA3/TIMP1/DHCR24/SERPINE1/SERPING1/VEGFA/THBS1/SERPINB6/SERPINB1/GPX1/DNAJB6/CD44/RPS6KA3
Rucaparib	GO:0090083	GO:0090083	regulation of inclusion body assembly	14	-0.864191	-2.07597	0.000366368	0.0388197	0.0354156	307	tags=36%, list=3%, signal=35%	DNAJA4/CLU/DNAJB1/HSPA1B/HSPA1A
Rucaparib	GO:0044283	GO:0044283	small molecule biosynthetic process	376	0.569294	1.61375	0.000361023	0.0388197	0.0354156	803	tags=11%, list=7%, signal=10%	ENO1/CD74/SCD/PGK1/DHCR24/TPI1/PTGS1/DHCR7/FADS2/RBP1/GPX4/CBS/GPI/ATP2B4/HSD17B12/DEGS1/FDPS/NNMT/ASS1/IL1B/SLC39A14/OGT/ELOVL1/FASN/SREBF1/CYP51A1/APOE/FADS3/EBP/PTGS2/PSAT1/NUS1/SLC25A11/H6PD/CHST15/INSIG1/SLC38A1/PHGDH/KDM3A/IDI1
Rucaparib	GO:0031113	GO:0031113	regulation of microtubule polymerization	48	-0.702631	-2.1233	0.000395207	0.0394122	0.0359561	781	tags=15%, list=7%, signal=14%	STMN1/FES/HAUS1/CAMSAP2/FKBP4/HSPA1B/HSPA1A
Rucaparib	GO:0050907	GO:0050907	detection of chemical stimulus involved in sensory perception	74	-0.628682	-2.05533	0.000382116	0.0394122	0.0359561	3223	tags=73%, list=29%, signal=52%	TAS2R46/OR7C2/OR51D1/OR1L8/OR2F1/OR2S2/TAS2R5/OR2J3/OR2A4/OR9Q1/OR2T34/OR2J2/RTP5/OR4F6/OR8U9/OR2AG1/OR56B4/OR8G1/CST2/TAS2R4/OR1M1/OR10G4/PLCB2/RTP2/OR2A2/OR7C1/OR4C13/OR10T2/OR4X1/OR1E1/OR4F17/OR4B1/OR2H2/OR2A1/OR10W1/OR2T27/OR2M5/OR5V1/OR5H15/OR9G9/OR9Q2/TAS2R20/OR5L1/OR4F21/OR4Q3/OR9G4/OR2A14/SLC24A4/RTP4/OR4A47/OR4F4/OR4C46/TAS1R3/OR2T35
Rucaparib	GO:0016052	GO:0016052	carbohydrate catabolic process	119	0.700382	1.83986	0.000389636	0.0394122	0.0359561	619	tags=13%, list=6%, signal=13%	ENO1/PKM/PGK1/TPI1/PFKP/APP/GPI/DDIT4/PGAM4/SCARB2/GK5/OGT/TP53/MAN2B1/STAT3/ALDOA
Rucaparib	GO:0071417	GO:0071417	cellular response to organonitrogen compound	401	0.563313	1.59789	0.000420674	0.0411452	0.0375371	742	tags=14%, list=7%, signal=13%	COL3A1/TGM2/PKM/COL1A1/COL1A2/CTSD/CA2/VIM/ICAM1/APP/IGFBP5/SCNN1A/COL6A1/CYP1B1/ATP2B4/AGRN/ASS1/MYO1C/CTNNB1/COL5A2/MMP2/IL1B/LARP1/FLNA/SLC39A14/RAB13/OGT/LRP1/AHCYL1/PRKCI/HNRNPD/CFLAR/CTNNA1/SREBF1/NONO/LPIN1/DIAPH1/TP53/RBM4/SOCS3/CYFIP1/NCK1/PRKAR1A/NUCKS1/ITGB3/NCL/PTGS2/ANO1/STAT3/AKT2/EPRS1/ITPR2/INSIG1/LAMTOR1/NFE2L2
Rucaparib	GO:0045648	GO:0045648	positive regulation of erythrocyte differentiation	26	-0.806753	-2.19514	0.000438938	0.0421214	0.0384277	445	tags=23%, list=4%, signal=22%	HMGB2/ZNF16/STAT1/HSPA1B/ISG15/HSPA1A
Rucaparib	GO:0007162	GO:0007162	negative regulation of cell adhesion	173	0.639587	1.73646	0.000448309	0.0422241	0.0385214	785	tags=17%, list=7%, signal=16%	CD74/SPINT2/COL1A1/SDC4/CLDN7/MUC1/SERPINE1/TACSTD2/EPCAM/FBLN1/CYP1B1/CD9/ASS1/VEGFA/MMP2/THBS1/RCC2/FZD7/PRKAR1A/MAP4K4/ZC3H12A/TGFB1/LAPTM5/PLXNB1/TGFBI/SCRIB/PLXND1/BCL6/ADAM10/MDK
Rucaparib	GO:0034340	GO:0034340	response to type I interferon	68	-0.630889	-2.02287	0.000464724	0.0428782	0.0391181	450	tags=22%, list=4%, signal=21%	SAMHD1/IFIH1/SP100/SHFL/STAT2/USP18/IRF7/STAT1/OAS3/OAS2/OAS1/MX1/IFIT1/IFI27/ISG15
Rucaparib	GO:0051216	GO:0051216	cartilage development	125	0.690031	1.82117	0.000472115	0.0428782	0.0391181	785	tags=13%, list=7%, signal=12%	TIMP1/COL3A1/COL1A1/CHI3L1/ITGB8/SULF1/CBS/BGN/CTNNB1/SLC39A14/ZMPSTE24/CD44/TGFB1/TGFBI/LNPK/MDK
Rucaparib	GO:0051346	GO:0051346	negative regulation of hydrolase activity	130	0.682712	1.80812	0.000518065	0.0454289	0.0414452	633	tags=15%, list=6%, signal=15%	SERPINA3/TIMP1/DHCR24/SERPINE1/BICD1/TMBIM6/SERPING1/VEGFA/SLC39A14/LRP1/THBS1/SERPINB6/RCC2/SERPINB1/GPX1/DNAJB6/CD44/SORT1/RPS6KA3/PTX3
Rucaparib	GO:0052548	GO:0052548	regulation of endopeptidase activity	180	0.650737	1.77086	0.000517073	0.0454289	0.0414452	876	tags=18%, list=8%, signal=17%	SERPINA3/TIMP1/S100A9/DHCR24/CTSD/SERPINE1/GSN/S100A8/EFNA1/SERPING1/BIRC3/RACK1/VEGFA/THBS1/BCAP31/APH1A/SERPINB6/SERPINB1/GPX1/DNAJB6/CD44/RPS6KA3/STAT3/NLRP2/XDH/LAPTM5/PERP/PDCD6/AIFM1/MTCH1/DDX3X/PSME2
Rucaparib	GO:0052547	GO:0052547	regulation of peptidase activity	202	0.636976	1.74842	0.00052921	0.0456197	0.0416192	876	tags=18%, list=8%, signal=17%	SERPINA3/TIMP1/S100A9/DHCR24/CTSD/SERPINE1/GSN/GRN/CLDN3/S100A8/EFNA1/SERPING1/BIRC3/RACK1/VEGFA/LRP1/THBS1/BCAP31/APH1A/SERPINB6/SERPINB1/CLDN4/GPX1/DNAJB6/CD44/RPS6KA3/STAT3/NLRP2/XDH/LAPTM5/PERP/PDCD6/AIFM1/MTCH1/DDX3X/PSME2
Rucaparib	GO:0007020	GO:0007020	microtubule nucleation	39	-0.73246	-2.15342	0.00056864	0.0466304	0.0425413	13	tags=13%, list=0%, signal=13%	MZT1/NDEL1/HAUS1/HSPA1B/HSPA1A
Rucaparib	GO:0070841	GO:0070841	inclusion body assembly	18	-0.821691	-2.08701	0.000577609	0.0466304	0.0425413	515	tags=33%, list=5%, signal=32%	BAG3/DNAJA4/CLU/DNAJB1/HSPA1B/HSPA1A
Rucaparib	GO:0050906	GO:0050906	detection of stimulus involved in sensory perception	94	-0.582178	-1.94882	0.000570952	0.0466304	0.0425413	3223	tags=67%, list=29%, signal=48%	TAS2R46/OR7C2/OR51D1/OR1L8/OR2F1/OR2S2/TAS2R5/OR2J3/OR2A4/OR9Q1/OR2T34/GRIK2/WHRN/OR2J2/RTP5/OR4F6/OR8U9/OR2AG1/OR56B4/OR8G1/CST2/TAS2R4/OR1M1/OR10G4/PLCB2/RTP2/OR2A2/OR7C1/OR4C13/OR10T2/BACE1/OR4X1/OR1E1/OR4F17/OR4B1/OR2H2/OR2A1/OR10W1/OR2T27/KCNK4/OR2M5/OR5V1/HPN/NR2F6/OR5H15/OR9G9/OR9Q2/TAS2R20/EPHB1/OR5L1/OR4F21/OR4Q3/OR9G4/CXCR4/OR2A14/SERPINE2/SLC24A4/RTP4/OR4A47/OR4F4/OR4C46/TAS1R3/OR2T35
Rucaparib	GO:0002753	GO:0002753	cytosolic pattern recognition receptor signaling pathway	101	-0.557298	-1.89194	0.000565057	0.0466304	0.0425413	375	tags=16%, list=3%, signal=15%	TLR9/IFIH1/ZCCHC3/HSPA8/RTN4/DDX60/IRF7/EIF2AK2/ITCH/OAS3/SLC15A3/CAV1/OAS1/RSAD2/HSPA1B/HSPA1A
Rucaparib	GO:0048771	GO:0048771	tissue remodeling	96	0.721571	1.86191	0.000630137	0.0471305	0.0429976	964	tags=26%, list=9%, signal=24%	TIMP1/SPP1/ELF3/IGFBP5/CTHRC1/CBS/TFRC/LIF/CTNNB1/TMBIM1/MMP2/RAB3D/FLNA/CAPN1/RAB7A/TP53/ITGB3/ACP5/TGFB1/EPAS1/MDK/CHD7/GJA1/TNFRSF11B/FOSL2
Rucaparib	GO:0043434	GO:0043434	response to peptide hormone	286	0.597901	1.67458	0.000628185	0.0471305	0.0429976	1498	tags=24%, list=13%, signal=21%	TIMP1/COL3A1/PKM/COL1A1/CTSD/CA2/BSG/IGFBP5/SCNN1A/CYP1B1/SLC2A1/DAG1/ASS1/MYO1C/IL1B/SLC39A14/RAB13/OGT/AHCYL1/PRKCI/CFLAR/SREBF1/NONO/LPIN1/RBM4/SOCS3/CYFIP1/NCK1/PRKAR1A/SORT1/NUCKS1/ITGB3/NCL/PTGS2/STAT3/AKT2/LRP6/EPRS1/HADHA/INSIG1/NFE2L2/STC2/GRB2/EIF2B3/INHBB/SRSF6/EIF4EBP2/ANXA1/SP1/PTPN2/HSF1/ADIPOR1/PRKDC/SCNN1B/STAT6/SCAP/GSK3B/ATP2B1/PARP1/NCOA2/GDF15/INHBA/ZFP36L1/TYK2/RAF1/IDE/INSIG…
Rucaparib	GO:0040017	GO:0040017	positive regulation of locomotion	377	0.564736	1.60037	0.00060237	0.0471305	0.0429976	839	tags=15%, list=7%, signal=14%	MMP7/CD74/SOD2/CD47/COL1A1/S100A11/CLDN7/ICAM1/SERPINE1/ITGB1/APP/CALR/CCL20/FN1/PFN1/IGFBP5/AKIRIN1/SPARC/CYP1B1/GRN/GPI/CLDN3/LAMC2/PGAM4/CXCL16/ITGAV/CD151/RACK1/MYO1C/VEGFA/MMP2/IL1B/FLNA/THBS1/PLPP3/TPBG/CLDN4/PTP4A1/ARTN/ATP5F1A/ITGB3/MAP4K4/CIB1/PTGS2/STAT3/NUS1/ZC3H12A/AKT2/TGFB1/PDCD6/AGO2/NFE2L2/ADAM10/MDK/CCAR1/WASHC1/FAM83H
Rucaparib	GO:2000147	GO:2000147	positive regulation of cell motility	371	0.563359	1.59582	0.000603057	0.0471305	0.0429976	839	tags=15%, list=7%, signal=14%	MMP7/CD74/SOD2/CD47/COL1A1/S100A11/CLDN7/ICAM1/SERPINE1/ITGB1/APP/CALR/CCL20/FN1/PFN1/IGFBP5/AKIRIN1/SPARC/CYP1B1/GRN/GPI/CLDN3/LAMC2/PGAM4/CXCL16/ITGAV/CD151/RACK1/MYO1C/VEGFA/MMP2/IL1B/FLNA/THBS1/PLPP3/CLDN4/PTP4A1/ATP5F1A/ITGB3/MAP4K4/CIB1/PTGS2/STAT3/NUS1/ZC3H12A/AKT2/TGFB1/PDCD6/AGO2/NFE2L2/ADAM10/MDK/CCAR1/WASHC1/FAM83H
Rucaparib	GO:0034330	GO:0034330	cell junction organization	435	0.546424	1.55299	0.000624618	0.0471305	0.0429976	1020	tags=18%, list=9%, signal=17%	PTPRF/C3/SDC4/CLDN7/MACF1/ITGB1/APP/FN1/PFN1/CFL1/ARF1/DAG1/CLDN3/CD9/EFNA1/LSR/AGRN/MYO1C/CTNNB1/PTPRS/VEGFA/IL1B/FLNA/RAB13/OGT/THBS1/PRKCI/EIF4G1/TPBG/CTNNA1/F11R/SYNPO/THBS2/LZTS3/ARF4/RCC2/APOE/CAPRIN1/CTNND1/CLDN4/CTTN/FSCN1/SDF4/CYFIP1/SORT1/ITGB3/FLOT1/SIPA1L1/PARD3/MAP4K4/TJP3/TUBB/HEG1/SRGN/TGFB1/PLXNB1/PERP/EGLN1/FARP1/PLXND1/LAMC1/ADD1/ADAM10/COL4A1/CHD4/GJA1/VHL/CTBP2/LAMB2/WDR1/DBN1…
Rucaparib	GO:0007608	GO:0007608	sensory perception of smell	71	-0.619219	-2.00388	0.000670953	0.0490176	0.0447192	3219	tags=70%, list=29%, signal=51%	OR7C2/OR51D1/OR1L8/OR2F1/OR2S2/OR2J3/OR2A4/OR9Q1/OR2T34/OR2J2/OR4F6/OR8U9/OR2AG1/OR56B4/OR8G1/OR1M1/OR10G4/OR2A2/OMP/OR7C1/OR4C13/ADCY3/OR10T2/OBP2B/OR4X1/OR1E1/OR4F17/OR4B1/OR2H2/SLC6A3/OR2A1/OR10W1/OR2T27/OR2M5/OR5V1/OR5H15/OR9G9/OR9Q2/OR5L1/OR4F21/OR4Q3/B3GNT2/OR9G4/OR2A14/SLC24A4/OR4A47/OR4F4/OR4C46/OR2T35/B2M
Rucaparib	GO:0034728	GO:0034728	nucleosome organization	95	-0.578198	-1.93555	0.0006781	0.0490176	0.0447192	730	tags=31%, list=7%, signal=29%	H2BC4/H2BC6/H2BC9/ASF1B/H4C13/H2BC3/TSPYL2/H2BC10/H4C9/H4C4/H3C4/HMGB2/H3C2/H2BC7/H4C6/H2BC13/H3C11/H3C15/H2BC8/H2BC17/H2BC11/H3C7/RSF1/H3C13/H3C3/H3C10/H4C15/H4C12/HMGA1
Rucaparib	GO:0006006	GO:0006006	glucose metabolic process	137	0.659174	1.75329	0.000684281	0.0490176	0.0447192	645	tags=12%, list=6%, signal=12%	ENO1/PKM/PGK1/TPI1/PFKP/IGFBP3/GPI/NNMT/SLC39A14/OGT/PDK1/ZMPSTE24/TP53/IGFBP4/SLC25A11/H6PD/AKT2
Rucaparib	GO:0032608	GO:0032608	interferon-beta production	46	-0.701472	-2.10489	0.000712592	0.0496472	0.0452935	445	tags=20%, list=4%, signal=19%	HMGB2/TLR9/IFIH1/IRF7/OAS3/OAS2/OAS1/HSP90AA1/ISG15
Rucaparib	GO:0032648	GO:0032648	regulation of interferon-beta production	46	-0.701472	-2.10489	0.000712592	0.0496472	0.0452935	445	tags=20%, list=4%, signal=19%	HMGB2/TLR9/IFIH1/IRF7/OAS3/OAS2/OAS1/HSP90AA1/ISG15

## Sheet: Supplementary Data 6
Analysis Type:	PANTHER Overrepresentation Test (Released 20240807)
Annotation Version and Release Date:	GO Ontology database DOI: 10.5281/zenodo.14083199 Released 2024-11-03
Analyzed List:	Client Text Box Input (Homo sapiens)
Reference List:	Homo sapiens (all genes in database)
Test Type:	FISHER
Correction:	FDR
GO cellular component complete	Homo sapiens - REFLIST (20580)	Input (109)	expected	over/under	fold Enrichment	raw P-value	FDR
oncostatin-M receptor complex (GO:0005900)	2	2	0.01	+	> 100	2.78e-05	0.00555
myelin sheath abaxonal region (GO:0035748)	6	2	0.03	+	62.94	0.000411	0.0249
azurophil granule membrane (GO:0035577)	58	4	0.31	+	13.02	0.000253	0.0202
phagocytic vesicle membrane (GO:0030670)	82	4	0.43	+	9.21	0.000948	0.0462
primary lysosome (GO:0005766)	154	7	0.82	+	8.58	1.8e-05	0.004
azurophil granule (GO:0042582)	154	7	0.82	+	8.58	1.8e-05	0.0045
pigment granule (GO:0048770)	111	5	0.59	+	8.5	0.000312	0.0201
melanosome (GO:0042470)	111	5	0.59	+	8.5	0.000312	0.0208
endoplasmic reticulum protein-containing complex (GO:0140534)	118	5	0.62	+	8	0.000414	0.0243
phagocytic vesicle (GO:0045335)	145	6	0.77	+	7.81	0.000123	0.0154
tertiary granule (GO:0070820)	164	6	0.87	+	6.91	0.00024	0.02
endocytic vesicle membrane (GO:0030666)	207	6	1.1	+	5.47	0.000826	0.0434
membrane raft (GO:0045121)	292	8	1.55	+	5.17	0.000164	0.0173
membrane microdomain (GO:0098857)	294	8	1.56	+	5.14	0.000172	0.0172
endoplasmic reticulum lumen (GO:0005788)	314	8	1.66	+	4.81	0.000269	0.0206
endocytic vesicle (GO:0030139)	357	9	1.89	+	4.76	0.000119	0.0159
lysosomal membrane (GO:0005765)	450	10	2.38	+	4.2	0.00014	0.0155
lytic vacuole membrane (GO:0098852)	450	10	2.38	+	4.2	0.00014	0.0164
vacuolar membrane (GO:0005774)	494	10	2.62	+	3.82	0.000296	0.0219
lysosome (GO:0005764)	772	14	4.09	+	3.42	5.74e-05	0.00955
lytic vacuole (GO:0000323)	772	14	4.09	+	3.42	5.74e-05	0.0104
extracellular exosome (GO:0070062)	2102	37	11.13	+	3.32	1.71e-11	3.42e-08
extracellular membrane-bounded organelle (GO:0065010)	2132	37	11.29	+	3.28	2.59e-11	1.29e-08
extracellular organelle (GO:0043230)	2132	37	11.29	+	3.28	2.59e-11	1.73e-08
extracellular vesicle (GO:1903561)	2131	37	11.29	+	3.28	2.56e-11	2.55e-08
vacuole (GO:0005773)	869	14	4.6	+	3.04	0.000199	0.0173
cell surface (GO:0009986)	908	14	4.81	+	2.91	0.000312	0.0215
secretory granule (GO:0030141)	908	14	4.81	+	2.91	0.000312	0.0222
secretory vesicle (GO:0099503)	1093	15	5.79	+	2.59	0.000641	0.0366
cytoplasmic vesicle membrane (GO:0030659)	1254	16	6.64	+	2.41	0.000915	0.0457
organelle subcompartment (GO:0031984)	1560	19	8.26	+	2.3	0.000695	0.0385
extracellular space (GO:0005615)	3258	39	17.26	+	2.26	4.21e-07	0.00014
endoplasmic reticulum (GO:0005783)	2085	25	11.04	+	2.26	8.12e-05	0.0125
vesicle (GO:0031982)	4020	47	21.29	+	2.21	1.65e-08	6.57e-06
intracellular vesicle (GO:0097708)	2556	28	13.54	+	2.07	0.000188	0.017
cytoplasmic vesicle (GO:0031410)	2548	28	13.5	+	2.07	0.000184	0.0175
endomembrane system (GO:0012505)	4827	44	25.57	+	1.72	9.16e-05	0.0131
extracellular region (GO:0005576)	4301	39	22.78	+	1.71	0.000332	0.0207
membrane (GO:0016020)	9775	75	51.77	+	1.45	7.66e-06	0.00218
membrane-bounded organelle (GO:0043227)	13333	87	70.62	+	1.23	0.000827	0.0423
organelle (GO:0043226)	14211	91	75.27	+	1.21	0.000805	0.0434

## Sheet: Supplementary Data 7
Time point	protein_accession	gene	description	negLogpval_total	qval_total	Log2_total	negLogpval_hi-v-lo	qval__hi-v-lo	Log2_hi-v-lo
1h	P05120	SERPINB2	Plasminogen activator inhibitor 2	0.0224933	1	0.0135508	8.70256	0	2.22328
1h	P14635	CCNB1	G2/mitotic-specific cyclin-B1	0.0626316	1	0.00676751	10.9171	0	1.97549
1h	Q12834	CDC20	Cell division cycle protein 20 homolog	0.220653	1	-0.0465729	10.4981	0	1.7929
1h	P02751	FN1	Fibronectin	0.0211756	1	0.0163765	5.22096	0.000115108	1.78319
1h	O14965	AURKA	Aurora kinase A	0.198105	1	0.0241894	9.6032	0	1.60555
1h	Q9BXS4	TMEM59	Transmembrane protein 59	0.0308719	1	-0.00957358	6.0634	0.000155844	1.43184
1h	O60487	MPZL2	Myelin protein zero-like protein 2	0.507325	1	0.121611	4.2913	0.00040625	1.29233
1h	Q8WWI1	LMO7	LIM domain only protein 7	0.00325051	1	-0.00183618	4.86669	0.000153846	1.27413
1h	O60635	TSPAN1	Tetraspanin-1	0.309406	1	0.111947	2.63298	0.00772824	1.27169
1h	P20248	CCNA2	Cyclin-A2	0.0378922	1	-0.0067488	7.90339	0	1.22177
1h	Q8NC42	RNF149	E3 ubiquitin-protein ligase RNF149	0.534777	1	0.105841	6.29568	0.000125	1.20364
1h	Q9BT67	NDFIP1	NEDD4 family-interacting protein 1	0.459798	1	-0.114946	6.99377	0	1.20293
1h	Q9Y287	ITM2B	Integral membrane protein 2B	0.290332	1	-0.129273	2.77509	0.00601887	1.16322
1h	Q63HM9	PLCXD3	PI-PLC X domain-containing protein 3	0.18636	1	-0.0706419	4.97695	0.000147239	1.10915
1h	O95067	CCNB2	G2/mitotic-specific cyclin-B2	0.506527	1	-0.0366595	9.83867	0	1.10363
1h	P08670	VIM	Vimentin	0.0220776	1	-0.0124048	4.12067	0.0005	1.09044
1h	Q4L180	FILIP1L	Filamin A-interacting protein 1-like	0.628037	1	-0.114512	3.95515	0.000826347	1.07526
1h	Q9H0R8	GABARAPL1	Gamma-aminobutyric acid receptor-associated protein-like 1	0.037152	1	0.0160198	5.99325	0.000142857	1.07481
1h	Q9NQ84	GPRC5C	G-protein coupled receptor family C group 5 member C	0.199223	1	-0.0663751	5.74027	0.00016	1.04993
1h	Q5FBB7	SGO1	Shugoshin 1	1.65588	1	-0.417022	4.56177	0.000256881	1.0472
1h	P00918	CA2	Carbonic anhydrase 2	0.00522161	1	0.00153732	6.06328	0.000153846	1.03611
1h	Q9C002	NMES1	Normal mucosa of esophagus-specific gene 1 protein	0.0423135	1	-0.0194602	3.61222	0.00139013	1.02572
1h	O43567	RNF13	E3 ubiquitin-protein ligase RNF13	0.536911	1	0.104101	7.05176	0	1.02448
1h	Q9ULW0	TPX2	Targeting protein for Xklp2	0.461147	1	0.0296967	9.59625	0	1.01154
1h	P30408	TM4SF1	Transmembrane 4 L6 family member 1	0.203251	1	-0.0984113	3.12769	0.0031875	0.98541
1h	Q96M94	KLHL15	Kelch-like protein 15	0.0292784	1	-0.0205984	2.19952	0.0170252	0.979999
1h	Q8WWK9	CKAP2	Cytoskeleton-associated protein 2	0.256491	1	-0.0286329	7.31702	0	0.960496
1h	Q03405	PLAUR	Urokinase plasminogen activator surface receptor	0.76049	1	0.190956	5.50606	0.000145455	0.949393
1h	Q6UX65	DRAM2	DNA damage-regulated autophagy modulator protein 2	1.07782	1	-0.431436	3.15734	0.00306667	0.927283
1h	P09601	HMOX1	Heme oxygenase 1	0.0319402	1	0.0202367	2.67444	0.00719387	0.912948
1h	Q96IR2	ZNF845	Zinc finger protein 845	0.0394253	1	0.0159248	2.41905	0.0114928	0.903385
1h	Q8N448	LNX2	Ligand of Numb protein X 2	0.0399375	1	0.0348216	2.67463	0.00719298	0.888312
1h	P02511	CRYAB	Alpha-crystallin B chain	0.00638928	1	-0.00236225	3.90524	0.000896552	0.882929
1h	Q5TEJ8	THEMIS2	Protein THEMIS2	0.0850009	1	0.0554219	3.5662	0.00153448	0.875469
1h	Q8IYA6	CKAP2L	Cytoskeleton-associated protein 2-like	0.708445	1	-0.117224	9.02316	0	0.864147
1h	Q6P4F7	ARHGAP11A	Rho GTPase-activating protein 11A	0.228117	1	-0.0515383	2.90006	0.00481971	0.861161
1h	Q9C0H2	TTYH3	Protein tweety homolog 3	0.472419	1	-0.0982808	3.9693	0.000797583	0.850366
1h	O75330	HMMR	Hyaluronan mediated motility receptor	0.218986	1	-0.0266583	7.85534	0	0.842188
1h	P31431	SDC4	Syndecan-4	0.69217	1	-0.20768	4.48874	0.000298246	0.82269
1h	P15260	IFNGR1	Interferon gamma receptor 1	0.784459	1	-0.0973191	7.74741	0	0.813232
1h	Q9UN19	DAPP1	Dual adapter for phosphotyrosine and 3-phosphotyrosine and 3-phosphoinositide	0.367938	1	-0.0814406	5.71666	0.000158416	0.811037
1h	Q8N3V7	SYNPO	Synaptopodin	0.074793	1	-0.0262998	3.7988	0.00103704	0.809452
1h	Q08AF3	SLFN5	Schlafen family member 5	0.127107	1	-0.0602156	4.1465	0.000507042	0.806937
1h	Q9BXS6	NUSAP1	Nucleolar and spindle-associated protein 1	0.0812038	1	0.00644302	8.70094	0	0.801016
1h	Q9H4H8	FAM83D	Protein FAM83D	0.383548	1	0.0747781	6.24356	0.000119403	0.780394
1h	Q9NQW6	ANLN	Anillin	0.469566	1	-0.0573828	7.76574	0	0.778487
1h	Q6PCE3	PGM2L1	Glucose 1,6-bisphosphate synthase	0.249714	1	0.0815924	5.05655	0.000128205	0.776858
1h	Q14195	DPYSL3	Dihydropyrimidinase-related protein 3	0.0149548	1	0.00628877	3.96763	0.000792793	0.771945
1h	O60637	TSPAN3	Tetraspanin-3	0.541714	1	0.0963082	8.14386	0	0.765736
1h	Q86VI4	LAPTM4B	Lysosomal-associated transmembrane protein 4B	0.174879	1	0.027542	4.54372	0.000271493	0.762876
1h	O60361	NME2P1	Putative nucleoside diphosphate kinase	0.0373988	1	-0.025666	2.50975	0.00972859	0.761941
1h	O43663	PRC1	Protein regulator of cytokinesis 1	0.569361	1	-0.032763	7.88373	0	0.751608
1h	Q9BW19	KIFC1	Kinesin-like protein KIFC1	0.0517435	1	0.00363851	7.6149	0	0.75157
1h	O14879	IFIT3	Interferon-induced protein with tetratricopeptide repeats 3	0.0753971	1	0.0226245	4.46097	0.000291845	0.748069
1h	P07093	SERPINE2	Glia-derived nexin	0.789854	1	-0.183044	4.96104	0.000143713	0.74743
1h	Q96AZ6	ISG20	Interferon-stimulated gene 20 kDa protein	0.0256808	1	-0.0153972	3.18243	0.00292857	0.742034
1h	P17301	ITGA2	Integrin alpha-2	0.0015331	1	-0.000383377	6.30296	0.000126984	0.741439
1h	P36897	TGFBR1	TGF-beta receptor type-1	NaN	NaN	NaN	2.14379	0.0186958	0.741275
1h	O95379	TNFAIP8	Tumor necrosis factor alpha-induced protein 8	0.0238579	1	-0.00690258	5.07796	0.00012987	0.738693
1h	P09603	CSF1	Macrophage colony-stimulating factor 1	0.151458	1	-0.0339952	6.47532	0.000153846	0.733255
1h	Q9NYZ3	GTSE1	G2 and S phase-expressed protein 1	0.640323	1	0.0857126	5.38083	0.000131148	0.731203
1h	Q9H190	SDCBP2	Syntenin-2	0.19077	1	-0.0700529	6.03802	0.000151899	0.730656
1h	P08962	CD63	CD63 antigen	0.222074	1	0.0253094	8.60542	0	0.730607
1h	P02144	MB	Myoglobin	0.0560778	1	0.0330163	2.02873	0.0232646	0.721962
1h	O14896	IRF6	Interferon regulatory factor 6	0.827619	1	-0.0834311	7.31726	0	0.714602
1h	Q53EU6	GPAT3	Glycerol-3-phosphate acyltransferase 3	0.684944	1	-0.259417	2.41737	0.0114941	0.70964
1h	P06396	GSN	Gelsolin	0.134428	1	0.0530291	3.85987	0.000988764	0.699768
1h	P33897	ABCD1	ATP-binding cassette sub-family D member 1	2.52767	0.814333	-0.350253	5.27973	0.000120301	0.696147
1h	Q14764	MVP	Major vault protein	0.00973606	1	0.00374389	4.29056	0.000404669	0.686573
1h	O00311	CDC7	Cell division cycle 7-related protein kinase	0.686678	1	0.466234	1.91924	0.0284087	0.67673
1h	P05362	ICAM1	Intercellular adhesion molecule 1	0.4088	1	-0.0701405	6.02141	0.00015	0.660589
1h	Q8N511	TMEM199	Transmembrane protein 199	0.383671	1	0.0832354	3.22424	0.00271572	0.658643
1h	O75496	GMNN	Geminin	0.351428	1	-0.133632	2.62857	0.00779259	0.657645
1h	Q13751	LAMB3	Laminin subunit beta-3	0.00719282	1	-0.0029999	4.27258	0.000398467	0.65664
1h	Q9NZA1	CLIC5	Chloride intracellular channel protein 5	0.135132	1	0.0444179	3.91348	0.000878613	0.637249
1h	Q96GD4	AURKB	Aurora kinase B	0.556466	1	0.0600964	6.18105	0.000111111	0.63607
1h	Q9NQX7	ITM2C	Integral membrane protein 2C	0.0466903	1	-0.0155661	5.78778	0.000129032	0.635549
1h	P12109	COL6A1	Collagen alpha-1(VI) chain	0.583133	1	-0.122115	4.04789	0.000642623	0.633489
1h	P04183	TK1	Thymidine kinase, cytosolic	0.00766448	1	0.00224209	4.96467	0.000144578	0.626853
1h	P53350	PLK1	Serine/threonine-protein kinase PLK1	0.197179	1	-0.0283129	6.13365	0.000105263	0.626398
1h	P21580	TNFAIP3	Tumor necrosis factor alpha-induced protein 3	0.618985	1	0.0613238	7.87798	0	0.623956
1h	Q8TCE6	DENND10	DENN domain-containing protein 10	0.101361	1	0.0399542	2.91189	0.0046911	0.62352
1h	P48436	SOX9	Transcription factor SOX-9	0.586428	1	0.145208	4.89606	0.000158192	0.621383
1h	O95833	CLIC3	Chloride intracellular channel protein 3	0.143894	1	0.0716852	3.3365	0.00224497	0.621275
1h	Q9Y6A5	TACC3	Transforming acidic coiled-coil-containing protein 3	0.0530434	1	0.0110197	4.57014	0.000260465	0.621035
1h	Q96NY8	NECTIN4	Nectin-4	0.0402404	1	-0.0202109	3.16525	0.00304334	0.620124
1h	Q7Z4F1	LRP10	Low-density lipoprotein receptor-related protein 10	0.250178	1	-0.08675	4.14134	0.000505263	0.615929
1h	Q9BTX3	TMEM208	Transmembrane protein 208	0.201137	1	-0.0868257	2.91293	0.00469201	0.612219
1h	Q6ZSS7	MFSD6	Major facilitator superfamily domain-containing protein 6	0.647242	1	0.131004	3.85919	0.000997199	0.592791
1h	O14558	HSPB6	Heat shock protein beta-6	0.422587	1	0.263592	4.47413	0.000294372	0.588869
1h	Q14511	NEDD9	Enhancer of filamentation 1	0.337705	1	-0.0331154	7.07606	0	0.588318
1h	P50749	RASSF2	Ras association domain-containing protein 2	0.263589	1	-0.070176	1.7252	0.0407376	0.585999
1h	Q9HB90	RRAGC	Ras-related GTP-binding protein C	0.0583312	1	-0.0154287	3.49211	0.00165714	0.585993
1h	Q9Y653	ADGRG1	Adhesion G-protein coupled receptor G1	0.224354	1	0.0576137	3.19329	0.0028918	0.584784
1h	A6NKT7	RGPD3	RanBP2-like and GRIP domain-containing protein 3	NaN	NaN	NaN	1.77136	0.0373408	0.583649
1h	P84157	MXRA7	Matrix-remodeling-associated protein 7	0.543376	1	-0.176344	3.79036	0.00102618	0.583567
1h	Q7Z404	TMC4	Transmembrane channel-like protein 4	0.132891	1	0.0889971	1.9377	0.0276263	0.583127
1h	O94855	SEC24D	Protein transport protein Sec24D	0.0631222	1	-0.0119257	7.9794	0	0.579881
1h	Q13501	SQSTM1	Sequestosome-1	0.248191	1	0.021812	9.17381	0	0.578299
1h	O15075	DCLK1	Serine/threonine-protein kinase DCLK1	0.0471492	1	0.014262	3.4262	0.0018646	0.574177
1h	Q9BXJ1	C1QTNF1	Complement C1q tumor necrosis factor-related protein 1	0.0868514	1	0.0403841	3.9916	0.000767802	0.57402
1h	P53801	PTTG1IP	Pituitary tumor-transforming gene 1 protein-interacting protein	0.114911	1	0.0368298	5.47045	0.000142857	0.571196
1h	Q9NXJ5	PGPEP1	Pyroglutamyl-peptidase 1	0.303854	1	0.162017	1.76841	0.0375844	0.564739
1h	Q8WXI7	MUC16	Mucin-16	0.194343	1	-0.0638636	3.25148	0.00260481	0.561016
1h	P25686	DNAJB2	DnaJ homolog subfamily B member 2	0.067309	1	-0.0182774	3.44738	0.00179528	0.558861
1h	Q9HBF4	ZFYVE1	Zinc finger FYVE domain-containing protein 1	0.165329	1	0.0417091	3.61291	0.00139326	0.552956
1h	P05161	ISG15	Ubiquitin-like protein ISG15	0.664558	1	0.0764434	9.47514	0	0.543017
1h	P49454	CENPF	Centromere protein F	1.0253	1	-0.0656859	5.85612	0.000131868	0.540354
1h	Q1L5Z9	LONRF2	LON peptidase N-terminal domain and RING finger protein 2	0.529668	1	-0.0726118	4.20829	0.000426471	0.536875
1h	O43934	MFSD11	UNC93-like protein MFSD11	NaN	NaN	NaN	2.45535	0.0106518	0.526024
1h	Q8NI22	MCFD2	Multiple coagulation factor deficiency protein 2	0.194046	1	0.08963	2.38021	0.0123633	0.520164
1h	Q9Y2T3	GDA	Guanine deaminase	0.0764681	1	0.0220641	4.04911	0.000644737	0.519663
1h	Q8WWA1	TMEM40	Transmembrane protein 40	0.307345	1	-0.0645825	3.07945	0.00347748	0.518982
1h	Q8TCT8	SPPL2A	Signal peptide peptidase-like 2A	0.0597724	1	0.0194572	2.20353	0.0168834	0.516417
1h	P00749	PLAU	Urokinase-type plasminogen activator	0.739928	1	-0.0747293	4.57151	0.000261682	0.516371
1h	P32456	GBP2	Guanylate-binding protein 2	0.410237	1	0.125926	1.69218	0.0431682	0.515998
1h	Q8NCD3	HJURP	Holliday junction recognition protein	0.817001	1	-0.092997	3.82708	0.00102426	0.513802
1h	Q14108	SCARB2	Lysosome membrane protein 2	0.0325154	1	0.00686705	5.61384	0.000150943	0.511448
1h	P31350	RRM2	Ribonucleoside-diphosphate reductase subunit M2	0.0800608	1	-0.030829	2.08552	0.020761	0.510772
1h	P42685	FRK	Tyrosine-protein kinase FRK	0.0921132	1	-0.0310862	2.18875	0.0173961	0.509575
1h	O14493	CLDN4	Claudin-4	0.244592	1	-0.102246	2.1487	0.0185444	0.508307
1h	Q8TBY9	CFAP251	Cilia- and flagella-associated protein 251	0.0452041	1	-0.0196048	1.8351	0.033215	0.508045
1h	Q9H8V3	ECT2	Protein ECT2	0.202612	1	-0.0202875	5.69166	0.00015534	0.507242
1h	P26012	ITGB8	Integrin beta-8	0.314482	1	-0.0542451	4.79949	0.000149733	0.505152
1h	P02794	FTH1	Ferritin heavy chain	0.37009	1	0.0686327	3.51497	0.00159175	0.504932
1h	A6NHL2	TUBAL3	Tubulin alpha chain-like 3	0.94515	1	0.193782	1.94688	0.0271365	0.504325
1h	Q14807	KIF22	Kinesin-like protein KIF22	0.434753	1	-0.0427452	5.75797	0.000163265	0.503904
1h	O95832	CLDN1	Claudin-1	0.167771	1	-0.0219476	7.80251	0	0.503713
1h	O14763	TNFRSF10B	Tumor necrosis factor receptor superfamily member 10B	0.254335	1	-0.028307	8.6416	0	0.4982
1h	Q9UHC7	MKRN1	E3 ubiquitin-protein ligase makorin-1	0.619706	1	-0.0931206	1.94587	0.0271777	0.492751
1h	Q96HE7	ERO1A	ERO1-like protein alpha	0.0314526	1	0.00621939	4.49761	0.000299559	0.488574
1h	Q13113	PDZK1IP1	PDZK1-interacting protein 1	0.353039	1	0.0444974	5.15864	0.000136054	0.486511
1h	Q8NFJ5	GPRC5A	Retinoic acid-induced protein 3	0.0657439	1	-0.0206132	2.80627	0.00568319	0.485577
1h	O43278	SPINT1	Kunitz-type protease inhibitor 1	0.273961	1	-0.0525835	1.8739	0.0308534	0.48529
1h	Q969Q5	RAB24	Ras-related protein Rab-24	0.304452	1	0.0623709	2.32362	0.0136577	0.482978
1h	P48307	TFPI2	Tissue factor pathway inhibitor 2	0.0159522	1	-0.00687897	2.69119	0.00693805	0.481964
1h	P16035	TIMP2	Metalloproteinase inhibitor 2	0.109805	1	0.0386238	3.06643	0.00353778	0.479974
1h	Q9NRX5	SERINC1	Serine incorporator 1	0.491842	1	-0.0744157	3.56593	0.00153118	0.478156
1h	Q8WXI4	ACOT11	Acyl-coenzyme A thioesterase 11	0.194469	1	-0.0391941	2.66156	0.00733116	0.475928
1h	Q8IV08	PLD3	5'-3' exonuclease PLD3	0.509796	1	0.071492	3.80051	0.00103979	0.47548
1h	Q12929	EPS8	Epidermal growth factor receptor kinase substrate 8	0.0994432	1	-0.0147185	5.76833	0.000166667	0.471915
1h	P08842	STS	Steryl-sulfatase	0.41878	1	0.139377	2.46714	0.0104465	0.471684
1h	O00560	SDCBP	Syntenin-1	1.22061	1	-0.127109	3.56018	0.00152991	0.46585
1h	Q96PD2	DCBLD2	Discoidin, CUB and LCCL domain-containing protein 2	0.0405138	1	-0.00818574	3.73496	0.00111	0.462075
1h	P27487	DPP4	Dipeptidyl peptidase 4	0.512269	1	0.0793525	3.93407	0.00087574	0.457443
1h	P48200	IREB2	Iron-responsive element-binding protein 2	0.0265921	1	0.00881839	2.63726	0.0076887	0.453311
1h	O43657	TSPAN6	Tetraspanin-6	0.153079	1	-0.0579251	2.54325	0.00919803	0.452565
1h	Q9ULV0	MYO5B	Unconventional myosin-Vb	0.065162	1	0.0124664	5.27156	0.000119403	0.449706
1h	P25445	FAS	Tumor necrosis factor receptor superfamily member 6	0.0304816	1	-0.00782537	5.25207	0.000116788	0.449364
1h	P32455	GBP1	Guanylate-binding protein 1	0.066408	1	-0.0191627	3.72761	0.00116129	0.448819
1h	P08134	RHOC	Rho-related GTP-binding protein RhoC	0.143703	1	-0.0359943	3.46799	0.001736	0.448785
1h	Q8N357	SLC35F6	Solute carrier family 35 member F6	0.00298106	1	0.00045979	4.70133	0.00018	0.446478
1h	Q02487	DSC2	Desmocollin-2	0.206994	1	-0.0391246	3.45829	0.00175842	0.44558
1h	O95297	MPZL1	Myelin protein zero-like protein 1	0.461606	1	-0.0693431	5.09404	0.000130719	0.443392
1h	Q13332	PTPRS	Receptor-type tyrosine-protein phosphatase S	0.119724	1	0.0390507	2.66037	0.00735792	0.440211
1h	Q13509	TUBB3	Tubulin beta-3 chain	0.0813434	1	0.0166422	3.93491	0.000878338	0.439706
1h	Q9GZV4	EIF5A2	Eukaryotic translation initiation factor 5A-2	0.0174882	1	-0.00950766	2.32172	0.013687	0.438357
1h	Q9NUM4	TMEM106B	Transmembrane protein 106B	0.410393	1	0.0499694	3.83221	0.00100541	0.437295
1h	Q86SQ0	PHLDB2	Pleckstrin homology-like domain family B member 2	0.0843418	1	0.01236	5.14486	0.000134228	0.436894
1h	Q96FF9	CDCA5	Sororin	0.47668	1	-0.0691758	3.3149	0.00228571	0.435849
1h	P09455	RBP1	Retinol-binding protein 1	0.0400969	1	0.00994897	3.71381	0.00118735	0.432649
1h	O94808	GFPT2	Glutamine--fructose-6-phosphate aminotransferase [isomerizing] 2	0.303837	1	0.0761592	3.85104	0.001	0.430965
1h	Q7Z7M9	GALNT5	Polypeptide N-acetylgalactosaminyltransferase 5	0.157039	1	-0.030888	3.09252	0.00336874	0.428367
1h	P07602	PSAP	Prosaposin	0.322836	1	0.0407429	6.25584	0.000121212	0.425953
1h	Q9Y6X5	ENPP4	Bis(5'-adenosyl)-triphosphatase ENPP4	0.0192416	1	-0.00607133	3.38074	0.00209848	0.423983
1h	P05067	APP	Amyloid-beta precursor protein	0.218771	1	-0.00861788	9.48271	0	0.420164
1h	Q9NY26	SLC39A1	Zinc transporter ZIP1	0.204733	1	-0.0368277	4.67391	0.000197044	0.41674
1h	P11279	LAMP1	Lysosome-associated membrane glycoprotein 1	0.723959	1	-0.0480547	7.28663	0	0.416002
1h	Q92597	NDRG1	Protein NDRG1	0.200635	1	0.0526502	3.23439	0.00270508	0.415767
1h	Q14194	CRMP1	Dihydropyrimidinase-related protein 1	0.0293615	1	-0.00617516	4.80934	0.000151351	0.415283
1h	Q9ULR3	PPM1H	Protein phosphatase 1H	0.0297718	1	-0.00913858	2.17893	0.0176807	0.414955
1h	Q96CX2	KCTD12	BTB/POZ domain-containing protein KCTD12	0.712418	1	0.12425	3.45234	0.00177075	0.41453
1h	Q86T03	PIP4P1	Type 1 phosphatidylinositol 4,5-bisphosphate 4-phosphatase	1.76485	1	0.138378	7.92763	0	0.414296
1h	Q14802	FXYD3	FXYD domain-containing ion transport regulator 3	0.118509	1	-0.0397872	1.75153	0.0388123	0.408257
1h	A0A075B767	PPIAL4H	Peptidyl-prolyl cis-trans isomerase A-like 4H	0.169624	1	-0.0598447	2.86896	0.00502915	0.406823
1h	Q06481	APLP2	Amyloid beta precursor like protein 2	0.223233	1	0.026903	5.57499	0.000149533	0.404026
1h	Q13277	STX3	Syntaxin-3	0.66143	1	-0.0571448	3.92431	0.000896755	0.402233
1h	Q96RF0	SNX18	Sorting nexin-18	0.130407	1	-0.0199237	3.74961	0.0011038	0.401113
1h	Q5SW79	CEP170	Centrosomal protein of 170 kDa	0.207707	1	-0.0373739	4.35553	0.000354839	0.400691
1h	Q8N565	MREG	Melanoregulin	0.59752	1	0.0603269	4.81945	0.000152174	0.394593
1h	P45877	PPIC	Peptidyl-prolyl cis-trans isomerase C	0.000124774	0.999691	4.41074e-05	2.73431	0.00640909	0.394105
1h	Q8IZT6	ASPM	Abnormal spindle-like microcephaly-associated protein	0.0177784	1	-0.00275922	3.59715	0.00144493	0.393151
1h	P61225	RAP2B	Ras-related protein Rap-2b	0.0313236	1	-0.00781512	3.57103	0.00153247	0.392965
1h	P11137	MAP2	Microtubule-associated protein 2	0.0540304	1	-0.0133032	3.3311	0.00223593	0.392947
1h	Q6ZRK6	CCDC73	Coiled-coil domain-containing protein 73	0.0545944	1	-0.0247534	1.78177	0.0365468	0.391504
1h	Q9NQS7	INCENP	Inner centromere protein	0.499492	1	0.0334576	4.08207	0.000573379	0.391103
1h	Q13641	TPBG	Trophoblast glycoprotein	0.0598984	1	0.00722647	6.36852	0.000135593	0.390474
1h	Q9Y4J8	DTNA	Dystrobrevin alpha	0.290157	1	-0.0397414	4.26035	0.000410646	0.389737
1h	Q3MIN7	RGL3	Ral guanine nucleotide dissociation stimulator-like 3	0.0108325	1	0.00349295	1.73519	0.0400282	0.389162
1h	P57768	SNX16	Sorting nexin-16	0.293408	1	-0.0896388	2.00175	0.0244251	0.386271
1h	O15460	P4HA2	Prolyl 4-hydroxylase subunit alpha-2	0.0302286	1	0.00746632	3.35432	0.00220074	0.384701
1h	Q9C040	TRIM2	Tripartite motif-containing protein 2	0.231461	1	-0.0487061	3.51615	0.00159504	0.384139
1h	P31949	S100A11	Protein S100-A11	0.0369189	1	0.00776911	2.81599	0.00559512	0.383919
1h	Q96HC4	PDLIM5	PDZ and LIM domain protein 5	0.12335	1	-0.0165906	5.43179	0.000140351	0.38386
1h	P56945	BCAR1	Breast cancer anti-estrogen resistance protein 1	0.20862	1	-0.0228285	6.77472	0.000170213	0.382397
1h	P14621	ACYP2	Acylphosphatase-2	0.0633495	1	0.00886714	7.15281	0	0.381502
1h	Q9Y666	SLC12A7	Solute carrier family 12 member 7	0.13525	1	-0.0168213	3.98074	0.000797546	0.380793
1h	Q15262	PTPRK	Receptor-type tyrosine-protein phosphatase kappa	0.194954	1	-0.0416108	3.59986	0.00144	0.380472
1h	Q969L2	MAL2	Protein MAL2	0.302578	1	-0.0554628	2.55664	0.0089592	0.379054
1h	Q96AQ6	PBXIP1	Pre-B-cell leukemia transcription factor-interacting protein 1	0.0389524	1	0.0163103	1.63858	0.047483	0.377437
1h	O94985	CLSTN1	Calsyntenin-1	0.938324	1	0.148401	1.71714	0.0412864	0.37741
1h	O60566	BUB1B	Mitotic checkpoint serine/threonine-protein kinase BUB1 beta	0.188723	1	-0.0381669	3.27834	0.00248252	0.377396
1h	P35555	FBN1	Fibrillin-1	0.197564	1	0.0622989	2.98001	0.00417729	0.375648
1h	Q96KC8	DNAJC1	DnaJ homolog subfamily C member 1	0.334937	1	-0.0541503	4.18717	0.000457143	0.373405
1h	Q16739	UGCG	Ceramide glucosyltransferase	0.289606	1	-0.0373498	4.05281	0.000649007	0.373258
1h	Q9UKK3	PARP4	Protein mono-ADP-ribosyltransferase PARP4	0.140209	1	-0.0143684	4.88798	0.000155556	0.373079
1h	Q96HH9	GRAMD2B	GRAM domain-containing protein 2B	0.319761	1	0.0369662	7.42335	0	0.36901
1h	O00221	NFKBIE	NF-kappa-B inhibitor epsilon	0.45713	1	0.0726973	6.79095	0.000177778	0.369005
1h	Q8NI77	KIF18A	Kinesin-like protein KIF18A	0.0092554	1	-0.00162864	3.3497	0.00219926	0.368595
1h	P08648	ITGA5	Integrin alpha-5	0.280903	1	-0.0883034	3.44015	0.00185098	0.368436
1h	Q8IWE4	DCUN1D3	DCN1-like protein 3	1.34431	1	-0.174047	1.67473	0.0444132	0.367191
1h	O75382	TRIM3	Tripartite motif-containing protein 3	0.0619436	1	-0.0174074	1.65	0.0464234	0.366284
1h	Q9UDY4	DNAJB4	DnaJ homolog subfamily B member 4	0.204189	1	-0.0272471	4.37138	0.000341463	0.365677
1h	Q01995	TAGLN	Transgelin	0.408852	1	-0.0956464	2.43079	0.0112	0.364612
1h	P04083	ANXA1	Annexin A1	0.0582626	1	0.00752687	5.93058	0.000136364	0.362959
1h	O15484	CAPN5	Calpain-5	0.343507	1	0.0798736	2.25997	0.0153109	0.361847
1h	Q8IV36	HID1	Protein HID1	0.135823	1	-0.0299006	2.65607	0.00742549	0.360799
1h	Q9Y2H1	STK38L	Serine/threonine-protein kinase 38-like	0.552315	1	0.0841762	4.86219	0.000153005	0.359437
1h	Q9UN81	L1RE1	LINE-1 retrotransposable element ORF1 protein	0.329846	1	-0.0681615	2.76074	0.00612311	0.358785
1h	Q9UI42	CPA4	Carboxypeptidase A4	0.0171762	1	-0.00242352	5.17945	0.000112676	0.358335
1h	O95235	KIF20A	Kinesin-like protein KIF20A	0.179082	1	0.0153512	5.26887	0.000118519	0.356221
1h	Q99666	RGPD6	RANBP2-like and GRIP domain-containing protein 5/6	0.795342	1	-0.1666	3.1236	0.00320872	0.355672
1h	P20962	PTMS	Parathymosin	0.211648	1	-0.0317639	3.39199	0.00201898	0.355598
1h	Q86XA9	HEATR5A	HEAT repeat-containing protein 5A	0.376318	1	0.0580015	2.77777	0.00601183	0.355227
1h	O95786	RIGI	Antiviral innate immune response receptor RIG-I	0.160946	1	0.0201713	5.42766	0.000137931	0.355203
1h	Q9UKF7	PITPNC1	Cytoplasmic phosphatidylinositol transfer protein 1	0.378688	1	-0.0608741	3.51012	0.00162963	0.355045
1h	Q9UJ70	NAGK	N-acetyl-D-glucosamine kinase	0.121967	1	-0.0118212	6.1849	0.000112676	0.354935
1h	Q63HN8	RNF213	E3 ubiquitin-protein ligase RNF213	0.0631304	1	-0.0165391	2.43626	0.0110623	0.353986
1h	Q9BQE4	SELENOS	Selenoprotein S	0.454449	1	-0.19313	2.10551	0.0200255	0.351936
1h	Q8IWE2	FAM114A1	Protein NOXP20	0.208193	1	0.0319577	2.7151	0.00667267	0.351099
1h	Q01082	SPTBN1	Spectrin beta chain, non-erythrocytic 1	0.0447804	1	0.00829268	3.83679	0.001	0.350045
1h	Q14116	IL18	Interleukin-18	0.182521	1	-0.0183113	6.43152	0.000142857	0.349907
1h	P07476	IVL	Involucrin	0.171252	1	0.0158617	4.22731	0.000434457	0.349032
1h	Q9BS40	LXN	Latexin	0.233764	1	-0.0495969	3.56175	0.00153319	0.348913
1h	Q96FX8	PERP	p53 apoptosis effector related to PMP-22	0.410739	1	0.132187	1.73521	0.0400499	0.348901
1h	P12830	CDH1	Cadherin-1	0.0588311	1	-0.0202359	1.88591	0.0302384	0.348031
1h	Q14134	TRIM29	Tripartite motif-containing protein 29	0.0300856	1	-0.00681472	2.85509	0.0052015	0.347787
1h	Q99943	AGPAT1	1-acyl-sn-glycerol-3-phosphate acyltransferase alpha	0.348942	1	0.208864	2.30417	0.0140905	0.347671
1h	Q969T3	SNX21	Sorting nexin-21	0.278128	1	0.0618352	1.73534	0.0400607	0.346529
1h	O95171	SCEL	Sciellin	0.138305	1	-0.0361452	2.12654	0.0192588	0.344907
1h	Q9UKJ5	CHIC2	Cysteine-rich hydrophobic domain-containing protein 2	0.658561	1	0.222762	3.03472	0.0037295	0.343084
1h	Q96KN1	LRATD2	Protein LRATD2	0.147182	1	-0.0201061	3.66706	0.00132075	0.342923
1h	P32004	L1CAM	Neural cell adhesion molecule L1	0.172244	1	0.042074	2.52629	0.00947368	0.342516
1h	O43291	SPINT2	Kunitz-type protease inhibitor 2	0.0217963	1	-0.00287271	5.7996	0.000130435	0.342306
1h	Q49AR2	C5orf22	UPF0489 protein C5orf22	1.18914	1	0.122109	3.36068	0.00216015	0.342259
1h	Q9UK22	FBXO2	F-box only protein 2	0.00746813	1	0.00208402	2.35072	0.0129743	0.341762
1h	P41212	ETV6	Transcription factor ETV6	0.0881194	1	-0.0408239	1.77818	0.0368483	0.341571
1h	O60673	REV3L	DNA polymerase zeta catalytic subunit	0.598203	1	0.131841	1.71676	0.0413049	0.341268
1h	Q8TDX7	NEK7	Serine/threonine-protein kinase Nek7	0.440783	1	0.0508798	4.71374	0.000182741	0.341219
1h	Q9P1F3	ABRACL	Costars family protein ABRACL	0.223691	1	-0.0249298	3.97375	0.000787879	0.341134
1h	Q7LG56	RRM2B	Ribonucleoside-diphosphate reductase subunit M2 B	0.0210542	1	-0.004053	2.73828	0.00639086	0.340846
1h	Q13772	NCOA4	Nuclear receptor coactivator 4	1.22183	1	-0.180955	2.12045	0.0194831	0.340821
1h	Q13488	TCIRG1	V-type proton ATPase 116 kDa subunit a 3	0.0509403	1	-0.0100149	2.77142	0.00604935	0.340783
1h	Q15173	PPP2R5B	Serine/threonine-protein phosphatase 2A 56 kDa regulatory subunit beta isoform	0.301464	1	0.0729622	3.78025	0.00103896	0.340629
1h	Q9NVZ3	NECAP2	Adaptin ear-binding coat-associated protein 2	0.0262579	1	0.00562799	3.11948	0.00324224	0.340178
1h	Q6ZN28	MACC1	Metastasis-associated in colon cancer protein 1	0.254552	1	-0.0885236	2.2045	0.0168626	0.338079
1h	O15118	NPC1	NPC intracellular cholesterol transporter 1	0.165259	1	0.0261068	3.68814	0.0012823	0.337931
1h	P09525	ANXA4	Annexin A4	0.0965578	1	0.0192778	3.78693	0.00103394	0.33779
1h	P13473	LAMP2	Lysosome-associated membrane glycoprotein 2	0.154426	1	-0.0168066	4.76498	0.000167539	0.337675
1h	P17900	GM2A	Ganglioside GM2 activator	1.43791	1	-0.13114	3.52259	0.0016	0.33726
1h	O15121	DEGS1	Sphingolipid delta(4)-desaturase DES1	0.225098	1	0.0331522	2.94224	0.004448	0.336194
1h	Q70IA6	MOB2	MOB kinase activator 2	0.435276	1	-0.0539892	3.75642	0.00107143	0.335716
1h	Q16864	ATP6V1F	V-type proton ATPase subunit F	0.481589	1	-0.0726633	2.49963	0.00990019	0.334053
1h	P04179	SOD2	Superoxide dismutase [Mn], mitochondrial	0.720439	1	0.0750709	2.35799	0.0128401	0.333866
1h	P07711	CTSL	Procathepsin L	0.179229	1	-0.0290647	4.57752	0.000262911	0.333686
1h	P15408	FOSL2	Fos-related antigen 2	0.0670105	1	0.012097	3.2692	0.00252083	0.330496
1h	Q15052	ARHGEF6	Rho guanine nucleotide exchange factor 6	0.423665	1	-0.114024	1.66658	0.045095	0.328582
1h	Q9UGL1	KDM5B	Lysine-specific demethylase 5B	1.01208	1	-0.146087	1.91026	0.0288985	0.327605
1h	P29590	PML	Protein PML	0.143872	1	-0.0191455	4.80196	0.000150538	0.327385
1h	Q16773	KYAT1	Kynurenine--oxoglutarate transaminase 1	0.306251	1	-0.0678936	1.8782	0.0306098	0.326019
1h	Q14680	MELK	Maternal embryonic leucine zipper kinase	0.433256	1	0.0787876	2.3969	0.011968	0.325719
1h	P36952	SERPINB5	Serpin B5	0.240645	1	0.0247486	5.74254	0.000161616	0.323267
1h	P04350	TUBB4A	Tubulin beta-4A chain	0.200072	1	-0.0615473	2.88475	0.00492545	0.322832
1h	Q8TBX8	PIP4K2C	Phosphatidylinositol 5-phosphate 4-kinase type-2 gamma	0.74874	1	0.0592549	6.40112	0.000137931	0.322762
1h	P15104	GLUL	Glutamine synthetase	0.0792228	1	-0.0204082	2.15499	0.0184041	0.322306
1h	O14495	PLPP3	Phospholipid phosphatase 3	0.103201	1	-0.0268682	4.96663	0.000145455	0.322126
1h	Q9BYX4	IFIH1	Interferon-induced helicase C domain-containing protein 1	0.0924398	1	0.014464	3.41653	0.00189189	0.321591
1h	P52566	ARHGDIB	Rho GDP-dissociation inhibitor 2	0.391624	1	0.0463513	3.68514	0.00128266	0.320059
1h	P09486	SPARC	SPARC	0.781918	1	0.094311	2.46327	0.010486	0.319081
1h	Q8WVV4	POF1B	Protein POF1B	0.00528556	1	0.0017103	1.86632	0.0312295	0.318106
1h	P08581	MET	Hepatocyte growth factor receptor	0.335235	1	0.0432788	3.4973	0.00165235	0.317672
1h	Q53QV2	LBH	Protein LBH	0.102714	1	0.0282576	1.80658	0.0350131	0.317251
1h	P01034	CST3	Cystatin-C	0.103598	1	-0.0171582	2.01065	0.0240718	0.316047
1h	O00194	RAB27B	Ras-related protein Rab-27B	0.149394	1	-0.0279732	3.4599	0.0017381	0.315965
1h	Q9H920	RNF121	E3 ubiquitin ligase RNF121	1.1237	1	0.189713	2.73284	0.0064109	0.315667
1h	Q14573	ITPR3	Inositol 1,4,5-trisphosphate receptor type 3	0.145658	1	-0.0213269	3.35429	0.00219666	0.315312
1h	Q9P1Z2	CALCOCO1	Calcium-binding and coiled-coil domain-containing protein 1	0.0826975	1	-0.0220916	1.6773	0.0442329	0.314758
1h	O43299	AP5Z1	AP-5 complex subunit zeta-1	0.464313	1	-0.0517311	2.70531	0.00677542	0.311655
1h	Q8IY95	TMEM192	Transmembrane protein 192	0.0112447	1	0.0019846	2.91609	0.00464567	0.311281
1h	Q9H2V7	SPNS1	Protein spinster homolog 1	0.125311	1	0.0181916	3.09313	0.00337291	0.309356
1h	Q16625	OCLN	Occludin	0.244564	1	-0.0307775	3.2641	0.00253287	0.309106
1h	Q01196	RUNX1	Runt-related transcription factor 1	0.561166	1	-0.0870082	3.32076	0.00228777	0.308879
1h	Q01432	AMPD3	AMP deaminase 3	0.363037	1	-0.0676529	1.73645	0.0400065	0.308486
1h	Q9H6K4	OPA3	Optic atrophy 3 protein	0.159709	1	-0.0377395	1.98142	0.0253515	0.308248
1h	Q96MT7	CFAP44	Cilia- and flagella-associated protein 44	0.113286	1	0.0151588	3.96788	0.000795181	0.307562
1h	Q8IZV5	RDH10	Retinol dehydrogenase 10	0.196326	1	0.0542188	2.11126	0.0198346	0.307561
1h	O15427	SLC16A3	Monocarboxylate transporter 4	0.946243	1	-0.0993999	2.56593	0.00882897	0.306403
1h	Q4G0X4	KCTD21	BTB/POZ domain-containing protein KCTD21	0.73554	1	0.175823	1.63902	0.0474386	0.305853
1h	Q03519	TAP2	Antigen peptide transporter 2	0.0882679	1	0.014859	3.40275	0.00196183	0.305413
1h	Q96CV9	OPTN	Optineurin	0.289309	1	0.0444881	2.84802	0.00530348	0.303801
1h	O94921	CDK14	Cyclin-dependent kinase 14	0.0854473	1	0.0220581	1.62012	0.049369	0.303788
1h	Q9H0H5	RACGAP1	Rac GTPase-activating protein 1	0.315626	1	0.020998	6.55224	0.000156863	0.301144
1h	Q13813	SPTAN1	Spectrin alpha chain, non-erythrocytic 1	0.0318512	1	0.00604129	3.31964	0.00227549	0.299055
1h	Q6NT16	SLC18B1	MFS-type transporter SLC18B1	0.499545	1	-0.0865484	2.95584	0.00434688	0.298935
1h	P27482	CALML3	Calmodulin-like protein 3	0.108619	1	-0.0184441	2.88018	0.00495019	0.297711
1h	P51798	CLCN7	H(+)/Cl(-) exchange transporter 7	0.406847	1	0.0552722	3.86119	0.00099435	0.296905
1h	Q9Y2H0	DLGAP4	Disks large-associated protein 4	0.440985	1	0.044054	3.97849	0.000795107	0.296749
1h	Q53TN4	CYBRD1	Plasma membrane ascorbate-dependent reductase CYBRD1	0.255529	1	0.0677562	1.92721	0.0281351	0.296562
1h	P29350	PTPN6	Tyrosine-protein phosphatase non-receptor type 6	0.158165	1	-0.0207226	2.83687	0.00541235	0.29606
1h	P04062	GBA1	Lysosomal acid glucosylceramidase	0.0608112	1	-0.00815523	4.11001	0.000512111	0.296035
1h	P28799	GRN	Progranulin	0.0466327	1	-0.0144539	1.71236	0.0417021	0.295866
1h	O43295	SRGAP3	SLIT-ROBO Rho GTPase-activating protein 3	0.174806	1	-0.0331072	3.77716	0.00103359	0.294337
1h	Q8NFW8	CMAS	N-acylneuraminate cytidylyltransferase	0.0503945	1	-0.00737298	4.92045	0.00016185	0.294165
1h	P49356	FNTB	Protein farnesyltransferase subunit beta	0.210164	1	-0.039637	4.12336	0.000501742	0.293584
1h	O00115	DNASE2	Deoxyribonuclease-2-alpha	0.155713	1	-0.0290428	2.81339	0.0056253	0.293321
1h	O76054	SEC14L2	SEC14-like protein 2	0.174844	1	0.0350015	2.11386	0.0197457	0.293277
1h	Q9Y3E0	GOLT1B	Vesicle transport protein GOT1B	0.267206	1	0.0427525	2.52567	0.00947225	0.292755
1h	P12532	CKMT1B	Creatine kinase U-type, mitochondrial	0.0268221	1	-0.00276589	7.31398	0	0.292752
1h	P52732	KIF11	Kinesin-like protein KIF11	0.233982	1	0.0182934	4.42812	0.000315353	0.291819
1h	Q9UI12	ATP6V1H	V-type proton ATPase subunit H	0.108388	1	-0.0164168	3.03573	0.00372911	0.2903
1h	Q0VGL1	LAMTOR4	Ragulator complex protein LAMTOR4	0.328785	1	0.0835276	3.93527	0.000880952	0.289549
1h	Q9NUJ3	TCP11L1	T-complex protein 11-like protein 1	0.330431	1	-0.0504658	3.51865	0.00159336	0.289102
1h	Q9H871	RMND5A	E3 ubiquitin-protein transferase RMND5A	0.201812	1	-0.0590627	1.66792	0.0449647	0.28725
1h	Q93096	PTP4A1	Protein tyrosine phosphatase type IVA 1	0.117921	1	0.0267345	1.97063	0.0258098	0.287121
1h	Q06210	GFPT1	Glutamine--fructose-6-phosphate aminotransferase [isomerizing] 1	0.130386	1	0.0140512	5.86755	0.000133333	0.287027
1h	Q9UKL6	PCTP	Phosphatidylcholine transfer protein	0.18522	1	0.0234256	3.28056	0.00248155	0.285751
1h	P08174	CD55	Complement decay-accelerating factor	0.180755	1	-0.0381285	2.79192	0.00588462	0.28562
1h	Q6ZV73	FGD6	FYVE, RhoGEF and PH domain-containing protein 6	0.0222008	1	-0.00390959	2.5237	0.00951603	0.28523
1h	Q8IUC4	RHPN2	Rhophilin-2	0.288213	1	-0.0180509	7.19422	0	0.285017
1h	Q15398	DLGAP5	Disks large-associated protein 5	0.274497	1	0.0267067	3.14727	0.0031406	0.28367
1h	Q16787	LAMA3	Laminin subunit alpha-3	0.093136	1	-0.030015	2.13612	0.0189347	0.282495
1h	Q92882	OSTF1	Osteoclast-stimulating factor 1	0.0835181	1	0.00777256	5.47525	0.000144144	0.282151
1h	Q13643	FHL3	Four and a half LIM domains protein 3	0.343012	1	0.0878434	1.93101	0.0279222	0.281813
1h	Q16831	UPP1	Uridine phosphorylase 1	0.193358	1	-0.0325832	2.16783	0.0180403	0.2817
1h	Q8IV56	PRR15	Proline-rich protein 15	0.856643	1	0.262461	2.11048	0.0198462	0.281471
1h	Q9H3U5	MFSD1	Major facilitator superfamily domain-containing protein 1	0.205532	1	0.0233873	2.04399	0.0225309	0.280731
1h	P11117	ACP2	Lysosomal acid phosphatase	0.185642	1	-0.0112524	7.07497	0	0.280485
1h	P07311	ACYP1	Acylphosphatase-1	0.0242302	1	0.00506461	2.61788	0.00786583	0.280425
1h	P35914	HMGCL	Hydroxymethylglutaryl-CoA lyase, mitochondrial	0.239536	1	0.0476294	2.71661	0.00666065	0.280403
1h	Q13325	IFIT5	Interferon-induced protein with tetratricopeptide repeats 5	0.393144	1	-0.0377824	2.44237	0.0108813	0.280073
1h	P06756	ITGAV	Integrin alpha-V	0.113113	1	-0.0231891	2.26096	0.0153066	0.280054
1h	Q9Y672	ALG6	Dolichyl pyrophosphate Man9GlcNAc2 alpha-1,3-glucosyltransferase	0.191018	1	-0.0498279	1.67842	0.0442065	0.279853
1h	O00469	PLOD2	Procollagen-lysine,2-oxoglutarate 5-dioxygenase 2	0.0485778	1	-0.00720787	3.29477	0.00239576	0.279575
1h	Q5T0D9	TPRG1L	Tumor protein p63-regulated gene 1-like protein	0.534417	1	-0.0675765	3.40671	0.00194264	0.279545
1h	Q7Z3C6	ATG9A	Autophagy-related protein 9A	0.256395	1	-0.0443268	2.95381	0.00434548	0.279408
1h	Q16352	INA	Alpha-internexin	0.0575467	1	-0.0113149	3.05331	0.00360704	0.279342
1h	Q9H8W4	PLEKHF2	Pleckstrin homology domain-containing family F member 2	0.119848	1	0.0312878	3.08504	0.00344327	0.278989
1h	Q9UGQ3	SLC2A6	Solute carrier family 2, facilitated glucose transporter member 6	0.63754	1	-0.0736736	2.49095	0.0100076	0.278523
1h	Q9Y6K8	AK5	Adenylate kinase isoenzyme 5	NaN	NaN	NaN	1.65583	0.046001	0.278073
1h	P04792	HSPB1	Heat shock protein beta-1	0.0441275	1	-0.0103817	2.85407	0.0052	0.277804
1h	Q7L523	RRAGA	Ras-related GTP-binding protein A	0.894843	1	0.124376	2.58478	0.00845855	0.277008
1h	Q86X02	CDR2L	Cerebellar degeneration-related protein 2-like	0.382453	1	-0.0513611	3.02867	0.00377714	0.276543
1h	P61769	B2M	Beta-2-microglobulin	0.328977	1	-0.0319808	6.17338	0.000108108	0.276489
1h	O94925	GLS	Glutaminase kidney isoform, mitochondrial	0.032455	1	-0.00314522	6.46472	0.000150943	0.276107
1h	Q86WN1	FCHSD1	F-BAR and double SH3 domains protein 1	0.410857	1	-0.0495856	2.43937	0.0109789	0.27519
1h	P55011	SLC12A2	Solute carrier family 12 member 2	0.154124	1	-0.0198469	3.57729	0.00150435	0.274606
1h	Q7Z406	MYH14	Myosin-14	0.074545	1	-0.0129881	3.13484	0.00315987	0.274435
1h	Q02952	AKAP12	A-kinase anchor protein 12	0.0362275	1	-0.00998402	1.89341	0.0298832	0.274072
1h	P61421	ATP6V0D1	V-type proton ATPase subunit d 1	0.0873294	1	-0.0126488	4.56696	0.000259259	0.273833
1h	P61018	RAB4B	Ras-related protein Rab-4B	0.206482	1	-0.0466604	1.87569	0.030801	0.273535
1h	Q5K651	SAMD9	Sterile alpha motif domain-containing protein 9	0.0788215	1	-0.0172428	1.71747	0.0412657	0.273284
1h	P49754	VPS41	Vacuolar protein sorting-associated protein 41 homolog	0.502372	1	0.0431314	4.35343	0.000352	0.272595
1h	Q86WV6	STING1	Stimulator of interferon genes protein	0.142963	1	-0.0299152	2.34323	0.0130875	0.270712
1h	Q7Z3E2	CCDC186	Coiled-coil domain-containing protein 186	0.32923	1	0.0426334	2.55866	0.00895105	0.269292
1h	O75157	TSC22D2	TSC22 domain family protein 2	0.124345	1	-0.01316	4.72212	0.000184615	0.269075
1h	Q86W92	PPFIBP1	Liprin-beta-1	0.155583	1	0.0207231	3.4677	0.00173253	0.2688
1h	P04114	APOB	Apolipoprotein B-100	0.0584833	1	0.0119512	2.40084	0.0119606	0.266819
1h	P11217	PYGM	Glycogen phosphorylase, muscle form	0.118344	1	0.020798	2.40709	0.0118201	0.266699
1h	Q6PHR2	ULK3	Serine/threonine-protein kinase ULK3	1.05933	1	0.0534453	2.27164	0.0149179	0.266664
1h	P10321	HLA-C	HLA class I histocompatibility antigen, C alpha chain	0.390326	1	-0.0583072	2.89321	0.00485052	0.266387
1h	Q13557	CAMK2D	Calcium/calmodulin-dependent protein kinase type II subunit delta	0.795293	1	-0.107863	2.09792	0.0202952	0.265437
1h	Q15165	PON2	Serum paraoxonase/arylesterase 2	0.18098	1	-0.0296547	3.63529	0.00138215	0.265253
1h	O15162	PLSCR1	Phospholipid scramblase 1	0.129728	1	-0.0292192	1.63731	0.047568	0.265081
1h	Q53T59	HS1BP3	HCLS1-binding protein 3	0.16741	1	0.0270873	2.87297	0.00501272	0.264655
1h	Q9BXK5	BCL2L13	Bcl-2-like protein 13	0.423256	1	-0.0296993	5.69796	0.000156863	0.264264
1h	Q9BUP3	HTATIP2	Oxidoreductase HTATIP2	0.191865	1	-0.0181866	6.74524	0.000166667	0.263138
1h	Q8NG06	TRIM58	E3 ubiquitin-protein ligase TRIM58	0.166879	1	-0.0261303	2.7651	0.00611462	0.262521
1h	O75911	DHRS3	Short-chain dehydrogenase/reductase 3	2.04122	1	-0.113373	2.92437	0.00460158	0.261391
1h	Q7L311	ARMCX2	Armadillo repeat-containing X-linked protein 2	0.395665	1	0.0402374	2.83031	0.00543804	0.260905
1h	P51580	TPMT	Thiopurine S-methyltransferase	0.0291621	1	0.00432253	2.29888	0.0142018	0.259724
1h	P51784	USP11	Ubiquitin carboxyl-terminal hydrolase 11	0.0297317	1	-0.00391197	2.90378	0.00478125	0.259667
1h	Q9BYG5	PARD6B	Partitioning defective 6 homolog beta	0.724488	1	0.059932	2.76185	0.00611628	0.259044
1h	Q8N490	PNKD	Probable hydrolase PNKD	1.18537	1	-0.208876	1.70555	0.0421352	0.258852
1h	Q9UDY2	TJP2	Tight junction protein ZO-2	0.128365	1	-0.0173988	3.48402	0.00167951	0.258519
1h	Q8IY21	DDX60	Probable ATP-dependent RNA helicase DDX60	0.116066	1	-0.0215129	2.2552	0.0154281	0.257863
1h	P19474	TRIM21	E3 ubiquitin-protein ligase TRIM21	0.575564	1	0.067184	1.97563	0.0255139	0.257799
1h	P47895	ALDH1A3	Retinaldehyde dehydrogenase 3	0.153449	1	-0.0110145	7.09916	0	0.256842
1h	Q9C0D7	ZC3H12C	Probable ribonuclease ZC3H12C	0.684116	1	-0.0770754	1.70315	0.0422791	0.256176
1h	Q9H9G7	AGO3	Protein argonaute-3	0.255622	1	0.0420126	1.84875	0.032249	0.255829
1h	Q92520	FAM3C	Protein FAM3C	0.0349217	1	0.0055604	2.9859	0.00414444	0.255734
1h	Q96LD4	TRIM47	E3 ubiquitin-protein ligase TRIM47	0.599159	1	0.0344474	6.27588	0.000123077	0.255677
1h	Q504Q3	PAN2	PAN2-PAN3 deadenylation complex catalytic subunit PAN2	1.10037	1	-0.0890387	1.62793	0.048541	0.255592
1h	Q9Y484	WDR45	WD repeat domain phosphoinositide-interacting protein 4	0.162695	1	-0.0234313	2.54887	0.00907905	0.255296
1h	Q96HV5	TMEM41A	Transmembrane protein 41A	0.0957569	1	0.0320204	3.0558	0.00360588	0.254651
1h	O15327	INPP4B	Inositol polyphosphate 4-phosphatase type II	0.00983581	1	0.00248051	1.88066	0.0304375	0.254005
1h	Q9BR39	JPH2	Junctophilin-2	0.73429	1	0.123104	1.91819	0.0284527	0.253756
1h	Q8N8D1	PDCD7	Programmed cell death protein 7	0.658263	1	-0.093519	1.8748	0.0308424	0.252432
1h	Q93073	SECISBP2L	Selenocysteine insertion sequence-binding protein 2-like	0.0134338	1	-0.00205183	3.27871	0.00248687	0.252142
1h	O15357	INPPL1	Phosphatidylinositol 3,4,5-trisphosphate 5-phosphatase 2	0.153244	1	0.00873804	7.54439	0	0.252066
1h	Q9NXN4	GDAP2	Ganglioside-induced differentiation-associated protein 2	0.267337	1	0.0295579	4.53658	0.000269058	0.250846
1h	P42226	STAT6	Signal transducer and activator of transcription 6	0.0259387	1	-0.00696254	2.02373	0.0234668	0.250788
1h	O95999	BCL10	B-cell lymphoma/leukemia 10	0.0718461	1	-0.0183127	1.70307	0.0422737	0.24946
1h	Q9Y5W9	SNX11	Sorting nexin-11	0.751356	1	0.0816457	3.30064	0.00235879	0.24908
1h	P49917	LIG4	DNA ligase 4	1.55258	1	-0.100802	4.5816	0.000245283	0.24905
1h	Q2VPB7	AP5B1	AP-5 complex subunit beta-1	0.374724	1	-0.0388545	3.65858	0.00131163	0.248977
1h	Q5VWQ8	DAB2IP	Disabled homolog 2-interacting protein	0.180386	1	0.0280757	2.33765	0.0132837	0.248065
1h	Q9Y3Q8	TSC22D4	TSC22 domain family protein 4	0.22338	1	-0.033617	2.14327	0.0186939	0.247774
1h	Q9HCP0	CSNK1G1	Casein kinase I isoform gamma-1	0.746078	1	0.103377	1.78891	0.0361396	0.247185
1h	P48059	LIMS1	LIM and senescent cell antigen-like-containing domain protein 1	0.841229	1	0.105964	2.51238	0.0096972	0.246514
1h	O15344	MID1	E3 ubiquitin-protein ligase Midline-1	0.431303	1	0.0444238	2.084	0.0208017	0.2465
1h	O75044	SRGAP2	SLIT-ROBO Rho GTPase-activating protein 2	0.147429	1	0.0210528	1.75309	0.0387033	0.245893
1h	O14683	TP53I11	Tumor protein p53-inducible protein 11	0.099694	1	-0.0167118	1.72694	0.040564	0.243937
1h	P30740	SERPINB1	Leukocyte elastase inhibitor	0.0428737	1	0.00941563	2.10783	0.0199319	0.243931
1h	Q9BWM7	SFXN3	Sideroflexin-3	0.0116372	1	-0.00250411	2.52868	0.00944531	0.243295
1h	Q99536	VAT1	Synaptic vesicle membrane protein VAT-1 homolog	0.323705	1	-0.0480828	4.01146	0.000734177	0.243115
1h	O14490	DLGAP1	Disks large-associated protein 1	0.725594	1	-0.0890932	2.15281	0.0184566	0.242527
1h	Q8TDD5	MCOLN3	Mucolipin-3	0.369173	1	0.110649	2.66721	0.00724454	0.241226
1h	P47755	CAPZA2	F-actin-capping protein subunit alpha-2	0.119926	1	0.0123057	3.91422	0.000886297	0.241007
1h	P08582	MELTF	Melanotransferrin	0.175794	1	-0.0232772	1.73886	0.0398627	0.238493
1h	Q6PID6	TTC33	Tetratricopeptide repeat protein 33	0.784	1	-0.115572	1.97014	0.0258049	0.237975
1h	Q96A29	SLC35C1	GDP-fucose transporter 1	0.401945	1	0.0633241	2.94712	0.00441287	0.237704
1h	O96011	PEX11B	Peroxisomal membrane protein 11B	0.823801	1	-0.0746772	2.28059	0.0146591	0.237264
1h	Q9BRS8	LARP6	La-related protein 6	0.0083657	1	-0.00218427	2.49081	0.0100019	0.23643
1h	Q08380	LGALS3BP	Galectin-3-binding protein	0.0721066	1	0.00459409	6.58113	0.00016	0.236037
1h	Q9UHN6	CEMIP2	Inactive cell surface hyaluronidase CEMIP2	0.50705	1	0.0666969	2.77381	0.0060212	0.236031
1h	Q86X76	NIT1	Deaminated glutathione amidase	0.164766	1	-0.0237131	2.31168	0.0139237	0.235725
1h	Q9H299	SH3BGRL3	SH3 domain-binding glutamic acid-rich-like protein 3	0.127672	1	-0.0118642	3.26087	0.00256304	0.235671
1h	Q86WC4	OSTM1	Osteopetrosis-associated transmembrane protein 1	0.237796	1	0.0996296	1.67738	0.0442682	0.234675
1h	Q99973	TEP1	Telomerase protein component 1	0.0196554	1	0.00415885	2.11137	0.0198459	0.233578
1h	Q9BVN2	RUSC1	AP-4 complex accessory subunit RUSC1	0.830495	1	-0.0764216	4.78561	0.000169312	0.233567
1h	Q9H2H9	SLC38A1	Sodium-coupled neutral amino acid symporter 1	0.00743228	1	-0.00196588	2.61285	0.00797068	0.233001
1h	Q9H2D6	TRIOBP	TRIO and F-actin-binding protein	0.317654	1	-0.0316489	2.38329	0.0122759	0.232902
1h	Q8N1W1	ARHGEF28	Rho guanine nucleotide exchange factor 28	0.0437625	1	0.00444782	4.7433	0.000186528	0.232128
1h	Q02241	KIF23	Kinesin-like protein KIF23	0.160696	1	0.0100193	5.03224	0.000126582	0.23206
1h	Q92876	KLK6	Kallikrein-6	0.26632	1	-0.0235522	3.72076	0.00117936	0.231907
1h	Q96BM9	ARL8A	ADP-ribosylation factor-like protein 8A	0.0038672	1	-0.000798702	2.91162	0.00467885	0.230819
1h	O75815	BCAR3	Breast cancer anti-estrogen resistance protein 3	0.177282	1	0.0481977	1.7545	0.038652	0.230176
1h	Q8NDA8	MROH1	Maestro heat-like repeat-containing protein family member 1	0.0472658	1	0.00821614	2.78123	0.00598095	0.230136
1h	Q86UY8	NT5DC3	5'-nucleotidase domain-containing protein 3	0.234341	1	0.026937	2.38318	0.012265	0.228283
1h	Q86YQ8	CPNE8	Copine-8	0.217989	1	0.0516592	1.79565	0.0357847	0.228234
1h	P11717	IGF2R	Cation-independent mannose-6-phosphate receptor	0.0225566	1	-0.00168586	5.1894	0.000113475	0.227643
1h	Q96B97	SH3KBP1	SH3 domain-containing kinase-binding protein 1	0.233594	1	-0.0386375	2.88304	0.00493967	0.227566
1h	Q14693	LPIN1	Phosphatidate phosphatase LPIN1	0.147436	1	-0.0182843	3.20898	0.0027927	0.227224
1h	Q13796	SHROOM2	Protein Shroom2	0.617359	1	-0.0346076	5.05855	0.000129032	0.226846
1h	Q86WP2	GPBP1	Vasculin	0.0220424	1	0.00605571	1.68606	0.0435992	0.226621
1h	Q53HL2	CDCA8	Borealin	0.0404404	1	0.00560582	1.89894	0.0295556	0.22618
1h	O75093	SLIT1	Slit homolog 1 protein	0.702616	1	-0.0785747	2.18652	0.0174504	0.226145
1h	O60271	SPAG9	C-Jun-amino-terminal kinase-interacting protein 4	0.204167	1	0.0241493	3.79046	0.00102887	0.225118
1h	O94967	WDR47	WD repeat-containing protein 47	0.31373	1	-0.0407014	3.05145	0.00361404	0.224857
1h	Q8N612	FHIP1B	FHF complex subunit HOOK-interacting protein 1B	0.000683447	1	-0.000221014	2.63079	0.0077667	0.224169
1h	Q9Y5Z4	HEBP2	Heme-binding protein 2	0.0435137	1	-0.00504351	4.06187	0.000626667	0.223261
1h	O95630	STAMBP	STAM-binding protein	0.413442	1	0.0322036	2.19894	0.0170328	0.222985
1h	O00468	AGRN	Agrin	0.707456	1	0.0601184	2.61819	0.00786569	0.222735
1h	Q15629	TRAM1	Translocating chain-associated membrane protein 1	0.778334	1	-0.0571523	2.3871	0.0121841	0.221986
1h	Q9NUY8	TBC1D23	TBC1 domain family member 23	0.62812	1	-0.0706623	3.34168	0.00222711	0.221707
1h	P48147	PREP	Prolyl endopeptidase	0.163128	1	-0.013761	3.52814	0.00158996	0.221241
1h	Q96DM3	RMC1	Regulator of MON1-CCZ1 complex	0.186488	1	-0.0176473	3.41209	0.00191171	0.221185
1h	Q9BY41	HDAC8	Histone deacetylase 8	0.0190313	1	-0.00909792	1.81095	0.0347638	0.220921
1h	Q6ZTN6	ANKRD13D	Ankyrin repeat domain-containing protein 13D	0.234161	1	-0.0557262	1.85673	0.0317336	0.219119
1h	P49662	CASP4	Caspase-4	0.0334277	1	0.00332105	5.36929	0.000130081	0.218936
1h	P51810	GPR143	G-protein coupled receptor 143	0.115341	1	-0.0209806	3.1022	0.00334154	0.218477
1h	O14730	RIOK3	Serine/threonine-protein kinase RIO3	0.222379	1	-0.0437199	1.63478	0.0477727	0.218111
1h	O95210	STBD1	Starch-binding domain-containing protein 1	0.00664118	1	0.00088191	3.29144	0.00243386	0.21772
1h	P30043	BLVRB	Flavin reductase (NADPH)	0.210286	1	0.0355248	2.66294	0.0073	0.217427
1h	P15121	AKR1B1	Aldo-keto reductase family 1 member B1	0.352467	1	0.0426829	2.40916	0.0117728	0.217386
1h	Q9Y243	AKT3	RAC-gamma serine/threonine-protein kinase	0.10357	1	0.015462	2.06985	0.0214088	0.217359
1h	P12429	ANXA3	Annexin A3	0.00526333	1	0.000926495	3.54198	0.0015678	0.216376
1h	Q53EP0	FNDC3B	Fibronectin type III domain-containing protein 3B	0.872028	1	-0.0642139	2.33131	0.0134954	0.216225
1h	A1X283	SH3PXD2B	SH3 and PX domain-containing protein 2B	0.226182	1	-0.0397879	2.14396	0.0187066	0.215796
1h	A5PLL7	PEDS1	Plasmanylethanolamine desaturase 1	1.4754	1	0.157313	1.85566	0.0317787	0.215569
1h	Q9P107	GMIP	GEM-interacting protein	0.481704	1	-0.0534089	1.8031	0.0352908	0.215437
1h	Q8NFH8	REPS2	RalBP1-associated Eps domain-containing protein 2	0.0955721	1	0.0249333	2.05976	0.0218601	0.215261
1h	P60981	DSTN	Destrin	0.160827	1	0.0279386	2.10799	0.0199404	0.215109
1h	O94829	IPO13	Importin-13	0.0434169	1	-0.00537229	2.77072	0.00603747	0.214902
1h	P50148	GNAQ	Guanine nucleotide-binding protein G(q) subunit alpha	0.0148839	1	0.00372791	1.71749	0.0412835	0.214249
1h	Q5T447	HECTD3	E3 ubiquitin-protein ligase HECTD3	0.281611	1	-0.037238	1.79481	0.035794	0.214217
1h	Q9H2C0	GAN	Gigaxonin	0.00479245	1	0.000501752	4.45497	0.000290598	0.213918
1h	Q8N6N3	C1orf52	UPF0690 protein C1orf52	0.250769	1	-0.0482981	3.05777	0.00358763	0.213304
1h	Q12774	ARHGEF5	Rho guanine nucleotide exchange factor 5	0.750368	1	-0.0656422	2.24456	0.0157965	0.212776
1h	O95425	SVIL	Supervillin	0.0614467	1	0.00885212	3.02426	0.00382906	0.211163
1h	Q96DU7	ITPKC	Inositol-trisphosphate 3-kinase C	0.0267218	1	-0.00612843	1.98223	0.025316	0.210544
1h	Q16881	TXNRD1	Thioredoxin reductase 1, cytoplasmic	0.0309067	1	-0.00507832	3.30783	0.00230605	0.209868
1h	Q9UPN3	MACF1	Microtubule-actin cross-linking factor 1, isoforms 1/2/3/4/5	0.0777498	1	-0.0124683	2.01948	0.023711	0.20949
1h	P13674	P4HA1	Prolyl 4-hydroxylase subunit alpha-1	0.0667546	1	0.0143607	1.75677	0.0385108	0.209207
1h	Q9H098	FAM107B	Protein FAM107B	0.271383	1	0.111891	1.73303	0.040121	0.20903
1h	P11216	PYGB	Glycogen phosphorylase, brain form	0.128295	1	0.0157893	3.06562	0.00353254	0.208605
1h	P54753	EPHB3	Ephrin type-B receptor 3	0.410369	1	-0.0652349	2.63531	0.00768544	0.208485
1h	Q8N1F8	STK11IP	Serine/threonine-protein kinase 11-interacting protein	0.0971586	1	-0.0123819	1.88785	0.0301842	0.208017
1h	P13928	ANXA8	Annexin A8	0.0213775	1	0.00465107	2.05212	0.0222292	0.207898
1h	Q86X29	LSR	Lipolysis-stimulated lipoprotein receptor	0.16992	1	0.0173965	3.53281	0.00159664	0.207889
1h	O60763	USO1	General vesicular transport factor p115	0.0966123	1	-0.0095458	3.991	0.000765432	0.207426
1h	O75882	ATRN	Attractin	0.651516	1	0.0694143	2.60594	0.0080333	0.206803
1h	Q5T013	HYI	Putative hydroxypyruvate isomerase	0.193187	1	-0.0189301	1.97755	0.0255094	0.206383
1h	Q96S99	PLEKHF1	Pleckstrin homology domain-containing family F member 1	0.0228436	1	0.00406694	2.33056	0.0135143	0.206275
1h	Q9HCY8	S100A14	Protein S100-A14	0.453528	1	0.0484993	2.85975	0.00512563	0.205995
1h	O00204	SULT2B1	Sulfotransferase 2B1	0.0688404	1	0.00845635	2.18916	0.0174043	0.205835
1h	P49407	ARRB1	Beta-arrestin-1	0.397204	1	0.0299919	3.43427	0.00187135	0.205735
1h	O75083	WDR1	WD repeat-containing protein 1	0.175697	1	0.0231252	3.4906	0.00165377	0.205729
1h	Q13503	MED21	Mediator of RNA polymerase II transcription subunit 21	0.405891	1	0.0939035	2.48449	0.0101152	0.20571
1h	Q15653	NFKBIB	NF-kappa-B inhibitor beta	0.112065	1	-0.018744	2.66406	0.00728183	0.205436
1h	Q9NZR1	TMOD2	Tropomodulin-2	0.311159	1	-0.0443983	2.14567	0.0186384	0.205378
1h	Q8TB03	CXorf38	Uncharacterized protein CXorf38	0.107332	1	0.012292	2.99302	0.00412308	0.20466
1h	O14772	FPGT	Fucose-1-phosphate guanylyltransferase	0.201901	1	0.0306206	1.82955	0.0335479	0.204389
1h	P09471	GNAO1	Guanine nucleotide-binding protein G(o) subunit alpha	0.0746894	1	-0.0143265	2.18019	0.0176531	0.204299
1h	O94804	STK10	Serine/threonine-protein kinase 10	0.379671	1	0.031522	3.62438	0.00138776	0.204226
1h	Q08495	DMTN	Dematin	0.444759	1	-0.0476568	1.74908	0.0389441	0.20402
1h	Q969T9	WBP2	WW domain-binding protein 2	3.07545	0.655	-0.140777	5.1199	0.00013245	0.20362
1h	Q8TDZ2	MICAL1	[F-actin]-monooxygenase MICAL1	0.158634	1	0.0313791	1.82028	0.0341652	0.202961
1h	Q9Y6K0	CEPT1	Choline/ethanolaminephosphotransferase 1	0.256975	1	-0.0321811	3.54517	0.00156596	0.202547
1h	Q16666	IFI16	Gamma-interferon-inducible protein 16	0.0824748	1	-0.00987852	2.10066	0.0202316	0.201929
1h	Q9BUL9	RPP25	Ribonuclease P protein subunit p25	0.031383	1	-0.00570011	2.09299	0.0204653	0.201615
1h	Q8NBQ5	HSD17B11	Estradiol 17-beta-dehydrogenase 11	0.110526	1	0.0140831	2.60731	0.00802083	0.201263
1h	Q4KMQ2	ANO6	Anoctamin-6	0.0545161	1	-0.00984931	1.78642	0.036227	0.200668
1h	P78383	SLC35B1	Solute carrier family 35 member B1	0.486883	1	-0.075561	2.07607	0.0211504	0.200667
1h	Q96GA7	SDSL	Serine dehydratase-like	0.496171	1	0.0610268	1.72548	0.0407251	0.20014
1h	O60353	FZD6	Frizzled-6	0.239912	1	-0.0417956	2.18847	0.0173859	0.199984
1h	Q9H1B7	IRF2BPL	Probable E3 ubiquitin-protein ligase IRF2BPL	0.333129	1	-0.0208236	2.47373	0.0103616	0.199209
1h	Q7L1V2	MON1B	Vacuolar fusion protein MON1 homolog B	0.569034	1	0.105546	1.65913	0.0457256	0.199082
1h	P78524	DENND2B	DENN domain-containing protein 2B	0.379902	1	0.0437694	4.45438	0.000289362	0.198958
1h	Q8IVF2	AHNAK2	Protein AHNAK2	0.00204288	1	-0.00044179	2.3663	0.0126568	0.19821
1h	Q5VW32	BROX	BRO1 domain-containing protein BROX	0.175676	1	0.0160351	2.55254	0.00902085	0.198205
1h	P55786	NPEPPS	Puromycin-sensitive aminopeptidase	0.0704148	1	0.00924945	3.04916	0.00364431	0.197277
1h	Q9UHQ4	BCAP29	B-cell receptor-associated protein 29	0.171985	1	0.015596	1.83181	0.0334094	0.19724
1h	P55210	CASP7	Caspase-7	0.0275902	1	0.00314975	2.71517	0.00668018	0.196997
1h	Q6UXH1	CRELD2	Protein disulfide isomerase CRELD2	0.0236063	1	0.00463414	2.81539	0.00559805	0.196796
1h	O43414	ERI3	ERI1 exoribonuclease 3	0.605859	1	-0.054491	2.35164	0.0129579	0.19597
1h	Q9NZ09	UBAP1	Ubiquitin-associated protein 1	0.329911	1	-0.0474578	3.65949	0.00131776	0.195065
1h	Q6NYC8	PPP1R18	Phostensin	0.105297	1	-0.00755334	4.06931	0.000608108	0.194888
1h	Q6NXT6	TAPT1	Transmembrane anterior posterior transformation protein 1 homolog	0.901312	1	-0.111523	2.06447	0.021649	0.194332
1h	Q8WV24	PHLDA1	Pleckstrin homology-like domain family A member 1	0.386688	1	-0.072695	2.01659	0.0238103	0.193526
1h	Q6ZSR9		Uncharacterized protein FLJ45252	0.102778	1	0.0176756	2.85276	0.00521348	0.193315
1h	Q5T0W9	FAM83B	Protein FAM83B	0.104661	1	0.0212399	2.11792	0.0195928	0.193285
1h	Q99470	SDF2	Stromal cell-derived factor 2	0.3301	1	-0.0414925	2.83928	0.00538937	0.193064
1h	Q9H0Q0	CYRIA	CYFIP-related Rac1 interactor A	0.161752	1	0.0352356	1.97175	0.0257415	0.192793
1h	Q8TCT9	HM13	Minor histocompatibility antigen H13	0.0443537	1	-0.00516963	2.97573	0.00420937	0.192698
1h	O75064	DENND4B	DENN domain-containing protein 4B	0.251261	1	-0.038378	2.41585	0.0115523	0.192165
1h	Q9Y5K8	ATP6V1D	V-type proton ATPase subunit D	0.342102	1	0.023281	4.50691	0.000302222	0.191624
1h	Q9BQA9	CYBC1	Cytochrome b-245 chaperone 1	0.0640428	1	0.0108199	2.96313	0.00431694	0.191431
1h	Q9BS26	ERP44	Endoplasmic reticulum resident protein 44	0.0594996	1	-0.00526285	3.04576	0.0036623	0.19136
1h	Q96JQ2	CLMN	Calmin	0.0608628	1	0.0115367	1.90537	0.0291845	0.190537
1h	Q9HB20	PLEKHA3	Pleckstrin homology domain-containing family A member 3	0.291319	1	0.0511535	2.00116	0.0244403	0.190325
1h	Q9UBV7	B4GALT7	Beta-1,4-galactosyltransferase 7	0.941534	1	0.230387	1.88929	0.0301335	0.190125
1h	Q9ULX6	AKAP8L	A-kinase anchor protein 8-like	0.342214	1	-0.0308754	3.74805	0.00110101	0.189945
1h	Q9H267	VPS33B	Vacuolar protein sorting-associated protein 33B	0.287208	1	0.0349578	2.01261	0.023976	0.189839
1h	Q6ZUM4	ARHGAP27	Rho GTPase-activating protein 27	0.241467	1	-0.0245016	1.79436	0.0358077	0.189671
1h	Q9ULZ3	PYCARD	Apoptosis-associated speck-like protein containing a CARD	0.227607	1	-0.0264614	1.84789	0.0322721	0.188081
1h	O75907	DGAT1	Diacylglycerol O-acyltransferase 1	0.19842	1	-0.0234185	1.78573	0.0362875	0.187805
1h	Q9UKV8	AGO2	Protein argonaute-2	0.384025	1	-0.0204849	2.58827	0.00839344	0.187239
1h	P61916	NPC2	NPC intracellular cholesterol transporter 2	1.04835	1	-0.0498642	3.68539	0.00128571	0.187025
1h	P62834	RAP1A	Ras-related protein Rap-1A	0.330076	1	-0.055452	2.04154	0.0226351	0.186308
1h	Q9H1C7	CYSTM1	Cysteine-rich and transmembrane domain-containing protein 1	0.543821	1	0.0562791	1.677	0.0441975	0.186304
1h	Q96DZ1	ERLEC1	Endoplasmic reticulum lectin 1	0.0406619	1	-0.0044167	2.77898	0.0060214	0.186288
1h	Q03518	TAP1	Antigen peptide transporter 1	0.861665	1	-0.0673164	2.42865	0.0112379	0.186228
1h	P60983	GMFB	Glia maturation factor beta	1.14528	1	-0.0349326	5.93952	0.000139535	0.186216
1h	O95394	PGM3	Phosphoacetylglucosamine mutase	0.25546	1	0.0188336	4.38824	0.000327869	0.185824
1h	Q13421	MSLN	Mesothelin	0.0634576	1	0.0059793	3.65654	0.00130556	0.185805
1h	Q9Y3X0	CCDC9	Coiled-coil domain-containing protein 9	0.100217	1	-0.00939775	2.72285	0.00656271	0.185361
1h	P23381	WARS1	Tryptophan--tRNA ligase, cytoplasmic	0.0752999	1	-0.00667524	3.16508	0.00303846	0.185113
1h	P09104	ENO2	Gamma-enolase	0.740385	1	-0.0582451	3.36471	0.00214981	0.185055
1h	Q09328	MGAT5	Alpha-1,6-mannosylglycoprotein 6-beta-N-acetylglucosaminyltransferase A	0.105773	1	-0.0114151	2.0344	0.023002	0.184867
1h	O76095	JTB	Protein JTB	0.148561	1	0.0201379	1.6897	0.043307	0.184712
1h	O14735	CDIPT	CDP-diacylglycerol--inositol 3-phosphatidyltransferase	0.0534575	1	-0.00811052	1.76395	0.0379059	0.184614
1h	Q8WZA9	IRGQ	Immunity-related GTPase family Q protein	0.00901896	1	0.00151873	2.09872	0.0202618	0.184612
1h	Q9NRS6	SNX15	Sorting nexin-15	0.152786	1	-0.0201135	3.01473	0.00390423	0.184554
1h	P33121	ACSL1	Long-chain-fatty-acid--CoA ligase 1	0.280811	1	0.0377455	2.35628	0.0128475	0.184453
1h	Q32MZ4	LRRFIP1	Leucine-rich repeat flightless-interacting protein 1	0.134544	1	-0.0131717	3.11839	0.00323721	0.184355
1h	Q03001	DST	Dystonin	0.00955996	1	0.00134277	2.69849	0.00681333	0.184219
1h	Q92817	EVPL	Envoplakin	0.349494	1	-0.0232267	3.22647	0.00270687	0.184019
1h	P62942	FKBP1A	Peptidyl-prolyl cis-trans isomerase FKBP1A	0.665133	1	0.102437	1.9383	0.0276058	0.183737
1h	Q16762	TST	Thiosulfate sulfurtransferase	0.201489	1	0.019195	3.04439	0.00366328	0.183444
1h	Q7LBR1	CHMP1B	Charged multivesicular body protein 1b	0.32321	1	0.0531015	1.67702	0.0442162	0.183437
1h	Q13530	SERINC3	Serine incorporator 3	0.208614	1	-0.0386618	1.65827	0.045801	0.183257
1h	O75128	COBL	Protein cordon-bleu	0.512029	1	-0.0564811	2.30967	0.0139752	0.1832
1h	P07355	ANXA2	Annexin A2	0.261062	1	-0.0281937	4.21185	0.00042963	0.18309
1h	O00442	RTCA	RNA 3'-terminal phosphate cyclase	0.163752	1	0.0183716	3.89672	0.000900285	0.182377
1h	Q8NEW0	SLC30A7	Zinc transporter 7	0.0612569	1	0.010401	2.08635	0.0207225	0.182203
1h	Q9H074	PAIP1	Polyadenylate-binding protein-interacting protein 1	0.666013	1	-0.0578685	3.74379	0.00109548	0.180325
1h	Q5T0N5	FNBP1L	Formin-binding protein 1-like	0.0705232	1	-0.00708497	3.11655	0.00323839	0.180248
1h	Q9H5V8	CDCP1	CUB domain-containing protein 1	0.391096	1	0.0414051	2.98079	0.00417198	0.180168
1h	Q9NVH0	EXD2	Exonuclease 3'-5' domain-containing protein 2	0.124399	1	-0.0281935	1.70504	0.0421741	0.180146
1h	P30085	CMPK1	UMP-CMP kinase	0.349421	1	-0.0219378	4.44786	0.000303797	0.17971
1h	O00400	SLC33A1	Acetyl-coenzyme A transporter 1	0.516492	1	-0.0364379	3.66693	0.00131765	0.179543
1h	P08758	ANXA5	Annexin A5	0.994029	1	-0.0429502	5.56832	0.000148148	0.179304
1h	Q14320	FAM50A	Protein FAM50A	0.250151	1	0.0142969	4.43688	0.000301255	0.179261
1h	O95486	SEC24A	Protein transport protein Sec24A	0.323707	1	-0.0203943	4.19374	0.00042029	0.1792
1h	Q6EEV6	SUMO4	Small ubiquitin-related modifier 4	0.630852	1	0.0526295	2.36922	0.0125929	0.178733
1h	Q9UBS8	RNF14	E3 ubiquitin-protein ligase RNF14	0.317487	1	0.0525771	2.29195	0.0143562	0.178627
1h	Q9Y5P4	CERT1	Ceramide transfer protein	0.0830184	1	0.00561547	3.18757	0.00291028	0.178465
1h	Q9HB21	PLEKHA1	Pleckstrin homology domain-containing family A member 1	0.163718	1	0.0178285	3.59946	0.00143681	0.178437
1h	P49902	NT5C2	Cytosolic purine 5'-nucleotidase	0.152918	1	-0.0148487	2.23658	0.0160126	0.178038
1h	Q08722	CD47	Leukocyte surface antigen CD47	1.76069	1	-0.058804	3.22709	0.00271141	0.177591
1h	Q99447	PCYT2	Ethanolamine-phosphate cytidylyltransferase	0.214406	1	-0.0256112	2.07018	0.0214219	0.177331
1h	Q8IZ81	ELMOD2	ELMO domain-containing protein 2	0.168402	1	-0.0214316	3.51011	0.00162628	0.177312
1h	P42574	CASP3	Caspase-3	0.396643	1	-0.0273685	2.55063	0.00905347	0.176661
1h	Q96BN8	OTULIN	Ubiquitin thioesterase otulin	0.534423	1	0.047547	3.85391	0.00100559	0.176459
1h	O60291	MGRN1	E3 ubiquitin-protein ligase MGRN1	0.392553	1	0.0370369	3.1632	0.0030303	0.176353
1h	P20810	CAST	Calpastatin	0.000967473	1	-6.96182e-05	4.67735	0.00019802	0.175932
1h	O75695	RP2	Protein XRP2	0.456766	1	0.0709754	1.65396	0.0461406	0.175722
1h	Q01415	GALK2	N-acetylgalactosamine kinase	0.134804	1	-0.0170038	2.21544	0.0165511	0.175697
1h	Q3KRA6	C2orf76	UPF0538 protein C2orf76	2.32471	0.9965	-0.16415	2.54251	0.00920079	0.175697
1h	Q9H6X2	ANTXR1	Anthrax toxin receptor 1	0.781079	1	0.0816369	2.02856	0.0232624	0.175641
1h	O95361	TRIM16	Tripartite motif-containing protein 16	0.292255	1	-0.0256647	3.19509	0.00288816	0.175026
1h	Q9H3P7	ACBD3	Golgi resident protein GCP60	0.164566	1	0.0157304	4.37823	0.000326531	0.174915
1h	Q9BV40	VAMP8	Vesicle-associated membrane protein 8	0.133529	1	-0.0189917	1.75933	0.0383094	0.174867
1h	Q9H4L5	OSBPL3	Oxysterol-binding protein-related protein 3	0.310633	1	0.0182076	2.59092	0.0083786	0.174512
1h	Q6ZS30	NBEAL1	Neurobeachin-like protein 1	1.27604	1	-0.143589	1.83145	0.0334249	0.174213
1h	Q92542	NCSTN	Nicastrin	0.422113	1	0.0547123	2.42457	0.0113703	0.174158
1h	O95861	BPNT1	3'(2'),5'-bisphosphate nucleotidase 1	0.0656631	1	0.00710058	3.70284	0.00122705	0.17367
1h	Q9H330	TMEM245	Transmembrane protein 245	1.07322	1	-0.0959629	2.01316	0.0239494	0.173627
1h	Q66K74	MAP1S	Microtubule-associated protein 1S	0.166315	1	0.0117683	4.04183	0.000638436	0.173374
1h	Q5VU43	PDE4DIP	Myomegalin	1.43245	1	-0.0946625	2.8408	0.00540273	0.173065
1h	Q92485	SMPDL3B	Acid sphingomyelinase-like phosphodiesterase 3b	0.766072	1	-0.104569	1.93191	0.027897	0.172925
1h	P46940	IQGAP1	Ras GTPase-activating-like protein IQGAP1	0.0761423	1	0.00838304	3.02161	0.00385269	0.172704
1h	O43852	CALU	Calumenin	0.0327607	1	-0.0050106	2.19354	0.0172369	0.172515
1h	Q8NEM2	SHCBP1	SHC SH2 domain-binding protein 1	0.118871	1	-0.0216802	1.9388	0.0275853	0.172425
1h	O15173	PGRMC2	Membrane-associated progesterone receptor component 2	0.166414	1	0.0207307	2.49843	0.00991571	0.171979
1h	P29218	IMPA1	Inositol monophosphatase 1	0.687971	1	0.0569181	2.2342	0.0160599	0.171941
1h	Q5GLZ8	HERC4	Probable E3 ubiquitin-protein ligase HERC4	0.0501399	1	-0.00299692	4.66011	0.000196078	0.171873
1h	Q12846	STX4	Syntaxin-4	0.364646	1	-0.0465317	2.70245	0.00677951	0.17115
1h	A1L390	PLEKHG3	Pleckstrin homology domain-containing family G member 3	0.0356936	1	0.00191605	4.89338	0.000157303	0.170307
1h	Q15836	VAMP3	Vesicle-associated membrane protein 3	0.0607247	1	-0.0108999	2.22651	0.0162314	0.169984
1h	P54760	EPHB4	Ephrin type-B receptor 4	0.0675462	1	0.0103744	1.61468	0.0498925	0.169949
1h	Q9UHB6	LIMA1	LIM domain and actin-binding protein 1	0.208701	1	-0.0259788	2.08491	0.0207716	0.169852
1h	P00558	PGK1	Phosphoglycerate kinase 1	0.211218	1	0.0242274	3.63611	0.00138532	0.169642
1h	Q8WUP2	FBLIM1	Filamin-binding LIM protein 1	0.339065	1	-0.0530578	2.18901	0.0174032	0.169587
1h	P13807	GYS1	Glycogen [starch] synthase, muscle	0.766423	1	-0.0441849	2.02772	0.0232688	0.16905
1h	Q9UM54	MYO6	Unconventional myosin-VI	0.0344672	1	-0.00604868	1.7676	0.0376591	0.169044
1h	Q9Y394	DHRS7	Dehydrogenase/reductase SDR family member 7	0.216646	1	-0.0248843	2.62088	0.00785684	0.168239
1h	Q14257	RCN2	Reticulocalbin-2	0.414631	1	-0.068373	1.92532	0.0282146	0.16774
1h	Q16775	HAGH	Hydroxyacylglutathione hydrolase, mitochondrial	0.142321	1	0.0259063	1.92428	0.0282618	0.167352
1h	Q14376	GALE	UDP-glucose 4-epimerase	0.356301	1	-0.0279155	3.02117	0.00384724	0.167029
1h	Q5JSH3	WDR44	WD repeat-containing protein 44	0.102659	1	0.0100621	3.43032	0.00186408	0.166707
1h	Q8NBJ4	GOLM1	Golgi membrane protein 1	1.15036	1	-0.114755	2.58937	0.00837744	0.166545
1h	P00387	CYB5R3	NADH-cytochrome b5 reductase 3	0.166653	1	0.013052	2.30525	0.0140742	0.165865
1h	Q9BXF6	RAB11FIP5	Rab11 family-interacting protein 5	0.284585	1	-0.0217363	3.60357	0.0014375	0.165459
1h	P61764	STXBP1	Syntaxin-binding protein 1	0.145457	1	0.0171649	2.59803	0.00820332	0.165377
1h	O15554	KCNN4	Intermediate conductance calcium-activated potassium channel protein 4	0.699899	1	-0.0475311	1.92019	0.0284144	0.165323
1h	Q08AM6	VAC14	Protein VAC14 homolog	0.313598	1	-0.0349562	2.1785	0.0176709	0.165233
1h	Q96JH7	VCPIP1	Deubiquitinating protein VCPIP1	0.200954	1	0.0211388	3.00875	0.0039382	0.164887
1h	P50416	CPT1A	Carnitine O-palmitoyltransferase 1, liver isoform	1.25742	1	-0.0559378	5.12045	0.000133333	0.164588
1h	Q96BZ9	TBC1D20	TBC1 domain family member 20	0.62834	1	0.0543312	2.49778	0.00992536	0.164536
1h	Q9UNY4	TTF2	Transcription termination factor 2	0.246427	1	-0.0259539	2.53228	0.00935294	0.164531
1h	Q53FA7	TP53I3	Quinone oxidoreductase PIG3	0.251462	1	0.0212111	2.34344	0.0130918	0.164125
1h	A9UHW6	MIF4GD	MIF4G domain-containing protein	0.277357	1	0.0479678	2.87971	0.00494388	0.163723
1h	O14787	TNPO2	Transportin-2	0.0928071	1	-0.00871372	1.6905	0.0432333	0.163653
1h	Q96ND0	FAM210A	Protein FAM210A	0.0673354	1	0.00588846	2.89436	0.00483721	0.163651
1h	P59998	ARPC4	Actin-related protein 2/3 complex subunit 4	0.607475	1	0.0697327	3.19244	0.00289362	0.163595
1h	Q8IY17	PNPLA6	Patatin-like phospholipase domain-containing protein 6	0.174036	1	0.00928009	3.69402	0.00123741	0.163472
1h	Q9UPU9	SAMD4A	Protein Smaug homolog 1	1.31674	1	0.0761726	5.40016	0.000134454	0.162955
1h	Q8IV32	CCDC71	Coiled-coil domain-containing protein 71	0.440884	1	-0.0609428	2.18393	0.0175015	0.162729
1h	Q5T5C0	STXBP5	Syntaxin-binding protein 5	0.185811	1	0.0100576	3.75417	0.00108906	0.162469
1h	P31749	AKT1	RAC-alpha serine/threonine-protein kinase	0.0969452	1	0.00847316	1.6616	0.0454547	0.16235
1h	O60493	SNX3	Sorting nexin-3	0.29015	1	-0.0189853	2.89661	0.00483312	0.162217
1h	Q02218	OGDH	2-oxoglutarate dehydrogenase complex component E1	0.0112347	1	-0.00159168	2.06694	0.0215272	0.162048
1h	Q08431	MFGE8	Lactadherin	0.0341368	1	0.00650382	1.69064	0.0432392	0.161394
1h	P47756	CAPZB	F-actin-capping protein subunit beta	0.0284286	1	0.00274062	2.9549	0.00434054	0.160802
1h	Q9Y2G5	POFUT2	GDP-fucose protein O-fucosyltransferase 2	0.825726	1	0.0866448	2.70308	0.00678261	0.160556
1h	Q9UMY4	SNX12	Sorting nexin-12	0.0385099	1	-0.0022006	3.97548	0.000790274	0.160441
1h	Q14008	CKAP5	Cytoskeleton-associated protein 5	0.0678634	1	-0.00328922	7.84924	0	0.15995
1h	Q15067	ACOX1	Peroxisomal acyl-coenzyme A oxidase 1	0.0600057	1	0.00501466	3.06423	0.00355687	0.159794
1h	Q6UVJ0	SASS6	Spindle assembly abnormal protein 6 homolog	0.406787	1	0.0526749	1.7179	0.0412585	0.159516
1h	Q5T1M5	FKBP15	FK506-binding protein 15	0.695033	1	0.0289687	3.29915	0.00235752	0.1595
1h	Q96GY0	ZC2HC1A	Zinc finger C2HC domain-containing protein 1A	1.32418	1	0.108053	2.04393	0.022521	0.159245
1h	Q6PIU2	NCEH1	Neutral cholesterol ester hydrolase 1	0.103893	1	0.0135992	2.67723	0.00715604	0.159014
1h	O60701	UGDH	UDP-glucose 6-dehydrogenase	0.181007	1	-0.00875974	4.06404	0.000630872	0.158542
1h	Q5W0V3	FHIP2A	FHF complex subunit HOOK interacting protein 2A	0.287327	1	0.0276661	3.20391	0.00281457	0.158493
1h	O14639	ABLIM1	Actin-binding LIM protein 1	0.0534142	1	-0.00377798	4.20596	0.000424908	0.158321
1h	O00629	KPNA4	Importin subunit alpha-3	0.0110289	1	-0.00172591	2.53122	0.00938552	0.158055
1h	P21964	COMT	Catechol O-methyltransferase	0.0965774	1	0.0184159	1.82402	0.0339132	0.157892
1h	P04920	SLC4A2	Anion exchange protein 2	0.430826	1	0.0362971	2.72884	0.00647339	0.157791
1h	O14920	IKBKB	Inhibitor of nuclear factor kappa-B kinase subunit beta	0.514407	1	-0.0584934	1.8519	0.0320306	0.157655
1h	P62256	UBE2H	Ubiquitin-conjugating enzyme E2 H	0.0524245	1	0.00750613	2.99205	0.00412291	0.157338
1h	P27824	CANX	Calnexin	0.378681	1	0.0234358	2.34395	0.0130962	0.157319
1h	O14734	ACOT8	Acyl-coenzyme A thioesterase 8	0.562968	1	0.0647055	1.88572	0.0302297	0.157201
1h	Q8WTS6	SETD7	Histone-lysine N-methyltransferase SETD7	0.370781	1	-0.0297399	1.85831	0.0316621	0.157161
1h	Q71SY5	MED25	Mediator of RNA polymerase II transcription subunit 25	0.415232	1	0.0445875	2.0061	0.0242727	0.157024
1h	Q9Y371	SH3GLB1	Endophilin-B1	0.135288	1	-0.0126764	3.05816	0.00359292	0.156566
1h	Q05682	CALD1	Caldesmon	0.197363	1	-0.0260122	2.58211	0.00849796	0.15648
1h	Q00653	NFKB2	Nuclear factor NF-kappa-B p100 subunit	0.00436566	1	-0.000509739	2.81307	0.00561847	0.155844
1h	O43760	SYNGR2	Synaptogyrin-2	0.432236	1	-0.0676563	1.92401	0.0282642	0.155529
1h	P11413	G6PD	Glucose-6-phosphate 1-dehydrogenase	0.0351535	1	-0.00202727	6.4336	0.000148148	0.155078
1h	P07339	CTSD	Cathepsin D	0.0308859	1	-0.00186896	4.76147	0.0001875	0.154989
1h	Q12765	SCRN1	Secernin-1	0.0319435	1	-0.00299406	2.75522	0.00619861	0.15453
1h	Q6DT37	CDC42BPG	Serine/threonine-protein kinase MRCK gamma	0.0108869	1	0.000979543	1.95665	0.0266148	0.154492
1h	Q9H832	UBE2Z	Ubiquitin-conjugating enzyme E2 Z	0.117641	1	0.00962043	3.02487	0.00382882	0.154351
1h	O15530	PDPK1	3-phosphoinositide-dependent protein kinase 1	0.464794	1	-0.0599121	1.81152	0.0347539	0.153749
1h	Q99836	MYD88	Myeloid differentiation primary response protein MyD88	0.0126854	1	-0.00149131	3.33048	0.00223188	0.153732
1h	P19256	CD58	Lymphocyte function-associated antigen 3	0.305829	1	0.0663073	1.77467	0.0370826	0.153712
1h	O95294	RASAL1	RasGAP-activating-like protein 1	0.595118	1	-0.06005	1.71027	0.0417542	0.152755
1h	Q5VYS8	TUT7	Terminal uridylyltransferase 7	0.144796	1	-0.0192213	2.647	0.00754458	0.152754
1h	Q99439	CNN2	Calponin-2	0.134251	1	0.0179977	1.89377	0.0298795	0.152543
1h	Q7Z2Z2	EFL1	Elongation factor-like GTPase 1	0.183251	1	0.0164446	2.87194	0.00501144	0.152324
1h	P15311	EZR	Ezrin	0.0418108	1	0.00360656	3.25487	0.00258176	0.152168
1h	Q8IYB1	MB21D2	Nucleotidyltransferase MB21D2	0.0775921	1	0.00769019	2.54435	0.00916371	0.151884
1h	P22694	PRKACB	cAMP-dependent protein kinase catalytic subunit beta	0.231518	1	-0.0396445	2.01395	0.0239067	0.151643
1h	Q9UPM8	AP4E1	AP-4 complex subunit epsilon-1	0.177106	1	-0.0185587	2.12047	0.0194971	0.151552
1h	P40763	STAT3	Signal transducer and activator of transcription 3	0.300741	1	0.0196197	3.53224	0.00159329	0.151398
1h	Q15283	RASA2	Ras GTPase-activating protein 2	0.0664122	1	-0.00718558	3.19981	0.00284679	0.151259
1h	P46108	CRK	Adapter molecule crk	0.13011	1	-0.00760388	5.17318	0.000111111	0.151228
1h	O00220	TNFRSF10A	Tumor necrosis factor receptor superfamily member 10A	1.26316	1	-0.0872401	2.5951	0.00828986	0.150699
1h	Q96K21	ZFYVE19	Abscission/NoCut checkpoint regulator	1.1397	1	-0.111989	2.16777	0.0180268	0.150611
1h	Q13287	NMI	N-myc-interactor	0.251498	1	-0.029582	1.84806	0.032277	0.150484
1h	Q8IWT6	LRRC8A	Volume-regulated anion channel subunit LRRC8A	0.230981	1	0.0202502	1.64593	0.0468103	0.149922
1h	Q12965	MYO1E	Unconventional myosin-Ie	0.0838834	1	-0.00395274	5.20724	0.000114286	0.149887
1h	Q7Z2W4	ZC3HAV1	Zinc finger CCCH-type antiviral protein 1	0.26976	1	0.0134196	6.33152	0.000133333	0.149839
1h	Q8N1G0	ZNF687	Zinc finger protein 687	0.109176	1	-0.0206217	1.65471	0.0460861	0.149744
1h	Q9BR76	CORO1B	Coronin-1B	0.0472544	1	0.0054934	2.1967	0.0171128	0.149507
1h	P36871	PGM1	Phosphoglucomutase-1	0.123517	1	-0.00441122	6.01175	0.000148148	0.149485
1h	Q96SL8	FIZ1	Flt3-interacting zinc finger protein 1	NaN	NaN	NaN	1.73481	0.0400325	0.149302
1h	Q9UHG3	PCYOX1	Prenylcysteine oxidase 1	0.428982	1	0.035593	2.9669	0.00429121	0.149248
1h	P48739	PITPNB	Phosphatidylinositol transfer protein beta isoform	0.693932	1	0.0222404	3.47857	0.00169819	0.149033
1h	P62140	PPP1CB	Serine/threonine-protein phosphatase PP1-beta catalytic subunit	0.280457	1	0.0237639	4.90805	0.000159091	0.148835
1h	Q9Y6B7	AP4B1	AP-4 complex subunit beta-1	0.280802	1	0.026796	1.95436	0.0267218	0.148571
1h	Q96IJ6	GMPPA	Mannose-1-phosphate guanyltransferase alpha	1.01642	1	-0.0531693	3.61325	0.00138739	0.148415
1h	Q12979	ABR	Active breakpoint cluster region-related protein	0.219499	1	0.0256758	1.65342	0.046184	0.147901
1h	P41743	PRKCI	Protein kinase C iota type	0.0679908	1	0.0106804	1.65139	0.0463423	0.147701
1h	Q9UHQ9	CYB5R1	NADH-cytochrome b5 reductase 1	0.0200534	1	-0.00201547	3.17608	0.00295624	0.147569
1h	P43034	PAFAH1B1	Platelet-activating factor acetylhydrolase IB subunit beta	0.00835906	1	0.000727177	2.21602	0.0165205	0.147479
1h	Q96PY5	FMNL2	Formin-like protein 2	0.284785	1	-0.0390589	1.86446	0.0313144	0.147444
1h	O75663	TIPRL	TIP41-like protein	0.0122211	1	-0.0014782	2.45416	0.0106555	0.147423
1h	Q96N66	MBOAT7	Lysophospholipid acyltransferase 7	0.0167412	1	0.00185061	2.91176	0.00468497	0.147382
1h	Q86TM6	SYVN1	E3 ubiquitin-protein ligase synoviolin	0.500262	1	-0.0509851	2.23199	0.0161133	0.147212
1h	Q5TH69	ARFGEF3	Brefeldin A-inhibited guanine nucleotide-exchange protein 3	0.11557	1	-0.00722516	2.05312	0.0221803	0.147088
1h	A4D1P6	WDR91	WD repeat-containing protein 91	0.630123	1	-0.0417171	2.62084	0.00784858	0.14677
1h	Q5QJ74	TBCEL	Tubulin-specific chaperone cofactor E-like protein	1.91266	1	-0.131574	1.98994	0.0249797	0.146642
1h	Q9H7D7	WDR26	WD repeat-containing protein 26	0.212618	1	-0.0171732	1.64013	0.0473557	0.146622
1h	Q15436	SEC23A	Protein transport protein Sec23A	0.147368	1	-0.0152276	3.15627	0.00306181	0.146609
1h	Q9NVJ2	ARL8B	ADP-ribosylation factor-like protein 8B	0.195449	1	-0.0218104	1.62648	0.0486551	0.146481
1h	P46063	RECQL	ATP-dependent DNA helicase Q1	0.190189	1	0.015177	2.73821	0.00638356	0.146332
1h	Q01201	RELB	Transcription factor RelB	0.254357	1	0.0216631	2.28999	0.0143811	0.14617
1h	P49840	GSK3A	Glycogen synthase kinase-3 alpha	0.376343	1	-0.0384197	1.95643	0.0266029	0.14606
1h	P31150	GDI1	Rab GDP dissociation inhibitor alpha	0.15579	1	-0.0142426	3.19338	0.00289655	0.145821
1h	P04899	GNAI2	Guanine nucleotide-binding protein G(i) subunit alpha-2	0.394622	1	0.0482202	1.68487	0.043699	0.14562
1h	Q8N9N7	LRRC57	Leucine-rich repeat-containing protein 57	0.564278	1	-0.0460931	2.77802	0.00602135	0.145403
1h	Q92626	PXDN	Peroxidasin homolog	1.4745	1	0.0704064	2.69561	0.00686031	0.145275
1h	Q86X10	RALGAPB	Ral GTPase-activating protein subunit beta	0.0814653	1	0.00769234	1.6983	0.0426842	0.144746
1h	Q53H82	LACTB2	Endoribonuclease LACTB2	0.168369	1	-0.022656	1.70476	0.0421508	0.144606
1h	Q9Y3E7	CHMP3	Charged multivesicular body protein 3	0.375879	1	0.0422565	3.1918	0.00288889	0.144522
1h	Q9HA65	TBC1D17	TBC1 domain family member 17	0.230142	1	-0.0261357	1.80702	0.034992	0.144314
1h	Q9UET6	FTSJ1	tRNA (cytidine(32)/guanosine(34)-2'-O)-methyltransferase	0.284417	1	-0.0323566	1.65145	0.0463556	0.144016
1h	P35579	MYH9	Myosin-9	0.121646	1	0.0127485	2.55839	0.00895409	0.143579
1h	Q9BZQ8	NIBAN1	Protein Niban 1	0.193124	1	0.0197291	2.394	0.0120142	0.143411
1h	P23786	CPT2	Carnitine O-palmitoyltransferase 2, mitochondrial	0.182413	1	0.0231968	1.738	0.0398998	0.143152
1h	Q9UHY1	NRBP1	Nuclear receptor-binding protein	1.6428	1	0.0626359	2.84388	0.0053598	0.1428
1h	Q8WUD1	RAB2B	Ras-related protein Rab-2B	0.274568	1	0.0365142	3.0228	0.00384113	0.142341
1h	Q99442	SEC62	Translocation protein SEC62	0.0913691	1	-0.0171413	1.79777	0.0356481	0.142335
1h	O15511	ARPC5	Actin-related protein 2/3 complex subunit 5	0.269556	1	0.0184221	4.34612	0.000349206	0.142232
1h	Q9NQV6	PRDM10	PR domain zinc finger protein 10	0.404776	1	0.0491287	1.7534	0.0386916	0.142013
1h	Q9P2D3	HEATR5B	HEAT repeat-containing protein 5B	0.251315	1	0.0209675	1.70916	0.0418053	0.141951
1h	Q9H1Z4	WDR13	WD repeat-containing protein 13	0.284515	1	0.0456566	1.91158	0.028798	0.141803
1h	P07948	LYN	Tyrosine-protein kinase Lyn	0.663457	1	0.0670422	2.28714	0.0144663	0.141712
1h	Q8N859	ZNF713	Zinc finger protein 713	0.202082	1	-0.0241287	2.07455	0.0212105	0.141691
1h	Q9NQW7	XPNPEP1	Xaa-Pro aminopeptidase 1	0.0641169	1	0.00526071	3.13165	0.00316745	0.141454
1h	Q9UIC8	LCMT1	Leucine carboxyl methyltransferase 1	0.150467	1	0.014838	3.0743	0.00349254	0.141377
1h	Q5T6V5	QNG1	Queuosine 5'-phosphate N-glycosylase/hydrolase	0.0481058	1	0.00590038	1.87241	0.0309408	0.141365
1h	Q8IYU8	MICU2	Calcium uptake protein 2, mitochondrial	0.213144	1	0.0188122	2.16139	0.0182077	0.141061
1h	O43148	RNMT	mRNA cap guanine-N7 methyltransferase	0.378672	1	0.0314342	3.07964	0.00347669	0.140916
1h	Q9Y4P8	WIPI2	WD repeat domain phosphoinositide-interacting protein 2	1.86252	1	0.0817105	1.69168	0.0431921	0.140896
1h	P61158	ACTR3	Actin-related protein 3	0.240778	1	0.0206995	2.51054	0.00971869	0.14075
1h	Q96DM1	PGBD4	PiggyBac transposable element-derived protein 4	0.124591	1	0.0204095	2.03967	0.0227037	0.140567
1h	P47224	RABIF	Guanine nucleotide exchange factor MSS4	0.144301	1	0.0157937	2.42404	0.0113715	0.140084
1h	Q9P003	CNIH4	Protein cornichon homolog 4	0.0542581	1	0.00725961	2.22975	0.016176	0.139875
1h	Q96A65	EXOC4	Exocyst complex component 4	0.10161	1	0.0114973	1.7745	0.0370753	0.139829
1h	Q9Y5R8	TRAPPC1	Trafficking protein particle complex subunit 1	1.26136	1	-0.154438	1.73546	0.0400716	0.139618
1h	Q8IUS5	EPHX4	Epoxide hydrolase 4	0.2193	1	0.0301504	2.05581	0.0220643	0.138842
1h	P22307	SCP2	Sterol carrier protein 2	0.440205	1	0.0341321	2.725	0.00652036	0.138772
1h	O75410	TACC1	Transforming acidic coiled-coil-containing protein 1	1.47343	1	-0.0489771	2.44388	0.0108619	0.138665
1h	O94874	UFL1	E3 UFM1-protein ligase 1	0.134127	1	-0.0150323	2.37146	0.012596	0.138453
1h	Q70E73	RAPH1	Ras-associated and pleckstrin homology domains-containing protein 1	0.574078	1	0.0652903	2.88135	0.00494629	0.137991
1h	P61160	ACTR2	Actin-related protein 2	1.08159	1	-0.0579264	3.2029	0.00283168	0.137903
1h	P49585	PCYT1A	Choline-phosphate cytidylyltransferase A	0.0094487	1	-0.000486374	4.21245	0.000431227	0.137661
1h	Q9NY33	DPP3	Dipeptidyl peptidase 3	0.00299368	1	-0.000179768	4.24708	0.000422642	0.137354
1h	O95070	YIF1A	Protein YIF1A	0.827115	1	-0.0596701	2.05536	0.0220657	0.137205
1h	Q13217	DNAJC3	DnaJ homolog subfamily C member 3	0.226681	1	0.010167	3.51898	0.00159667	0.136731
1h	O14617	AP3D1	AP-3 complex subunit delta-1	0.134905	1	-0.00679564	3.02341	0.00382955	0.136568
1h	Q9HAB8	PPCS	Phosphopantothenate--cysteine ligase	0.203657	1	0.0180519	2.48353	0.0101283	0.136334
1h	Q12907	LMAN2	Vesicular integral-membrane protein VIP36	0.0573518	1	-0.00480008	2.22691	0.0162443	0.136133
1h	P11047	LAMC1	Laminin subunit gamma-1	0.871171	1	0.0427449	2.77315	0.00601882	0.136101
1h	P80217	IFI35	Interferon-induced 35 kDa protein	0.131797	1	0.0202729	2.52553	0.00946304	0.136093
1h	Q96JB5	CDK5RAP3	CDK5 regulatory subunit-associated protein 3	0.082315	1	0.0110669	2.82776	0.00545588	0.136079
1h	P40121	CAPG	Macrophage-capping protein	0.0742873	1	-0.0106673	1.77687	0.0369346	0.136016
1h	P21283	ATP6V1C1	V-type proton ATPase subunit C 1	0.197911	1	0.00955105	4.47717	0.000295652	0.135474
1h	Q9H9C1	VIPAS39	Spermatogenesis-defective protein 39 homolog	0.218881	1	-0.0219036	2.38047	0.0123707	0.135291
1h	Q13630	GFUS	GDP-L-fucose synthase	1.4003	1	0.0489686	3.00719	0.00397195	0.135056
1h	Q14914	PTGR1	Prostaglandin reductase 1	0.0851464	1	0.011163	1.88199	0.0303634	0.134992
1h	P04637	TP53	Cellular tumor antigen p53	0.70837	1	0.0540595	2.24154	0.0158859	0.134977
1h	Q9HAN9	NMNAT1	Nicotinamide/nicotinic acid mononucleotide adenylyltransferase 1	0.401683	1	0.0711983	1.6426	0.0471618	0.134727
1h	Q5H9R7	PPP6R3	Serine/threonine-protein phosphatase 6 regulatory subunit 3	0.329456	1	0.0182853	1.97513	0.0255567	0.133956
1h	O95747	OXSR1	Serine/threonine-protein kinase OSR1	0.163693	1	-0.0167484	2.95497	0.00434641	0.133921
1h	Q9P253	VPS18	Vacuolar protein sorting-associated protein 18 homolog	0.103948	1	-0.00902736	1.88154	0.0303812	0.133499
1h	Q96FW1	OTUB1	Ubiquitin thioesterase OTUB1	0.048589	1	0.0051291	3.48302	0.00167611	0.1334
1h	Q8IWA4	MFN1	Mitofusin-1	0.0898518	1	-0.0130719	2.31145	0.0139188	0.133359
1h	P26038	MSN	Moesin	0.0591016	1	0.00541806	3.42762	0.00186822	0.133155
1h	Q15121	PEA15	Astrocytic phosphoprotein PEA-15	0.470303	1	0.0541613	1.86865	0.031118	0.133013
1h	Q6DD88	ATL3	Atlastin-3	0.236814	1	-0.0192412	2.9645	0.00429589	0.132821
1h	O60641	SNAP91	Clathrin coat assembly protein AP180	0.205996	1	0.0355911	2.052	0.0222277	0.132636
1h	P07099	EPHX1	Epoxide hydrolase 1	0.112302	1	-0.010798	2.37399	0.0125634	0.132582
1h	Q9HD26	GOPC	Golgi-associated PDZ and coiled-coil motif-containing protein	0.378372	1	0.0182416	3.76977	0.00102828	0.13257
1h	O75351	VPS4B	Vacuolar protein sorting-associated protein 4B	0.17189	1	0.00820088	3.29986	0.0023617	0.132329
1h	P78381	SLC35A2	UDP-galactose translocator	1.73851	1	0.0966804	1.93111	0.0279372	0.132099
1h	O60443	GSDME	Gasdermin-E	0.0532348	1	0.00922024	1.71883	0.0412285	0.131981
1h	P10619	CTSA	Lysosomal protective protein	0.37363	1	0.0544727	1.82101	0.0341295	0.131702
1h	Q96JC1	VPS39	Vam6/Vps39-like protein	1.70848	1	-0.0753927	2.51438	0.00965797	0.131404
1h	Q96QR8	PURB	Transcriptional activator protein Pur-beta	0.327664	1	-0.0155188	2.65611	0.00743351	0.131049
1h	O95219	SNX4	Sorting nexin-4	0.0373933	1	0.00484741	1.72484	0.0407523	0.131031
1h	Q8IWW6	ARHGAP12	Rho GTPase-activating protein 12	1.18888	1	0.0663106	1.88645	0.0302252	0.130957
1h	Q2M2I8	AAK1	AP2-associated protein kinase 1	0.0264086	1	0.00531375	1.75593	0.0385733	0.130812
1h	Q15208	STK38	Serine/threonine-protein kinase 38	0.403543	1	-0.0474337	1.94764	0.0271004	0.130767
1h	P28290	ITPRID2	Protein ITPRID2	0.468566	1	0.0378828	2.22263	0.0163022	0.130677
1h	P14314	PRKCSH	Glucosidase 2 subunit beta	0.171676	1	-0.0224273	2.77762	0.00600473	0.130126
1h	Q96K17	BTF3L4	Transcription factor BTF3 homolog 4	0.275489	1	-0.0271461	3.1456	0.00313701	0.129995
1h	O95562	SFT2D2	Vesicle transport protein SFT2B	0.541848	1	0.0561365	2.10494	0.020034	0.129895
1h	Q15118	PDK1	[Pyruvate dehydrogenase (acetyl-transferring)] kinase isozyme 1, mitochondrial	0.0144425	1	0.0022192	2.00192	0.0244227	0.129865
1h	Q96CN9	GCC1	GRIP and coiled-coil domain-containing protein 1	0.0418307	1	0.00511289	1.66792	0.0449877	0.129819
1h	Q9H2G2	SLK	STE20-like serine/threonine-protein kinase	0.307758	1	0.0192215	4.08682	0.000536082	0.129443
1h	Q13033	STRN3	Striatin-3	0.331253	1	0.0245286	3.72669	0.00115842	0.129363
1h	Q8IUD2	ERC1	ELKS/Rab6-interacting/CAST family member 1	0.743945	1	0.0515677	2.68826	0.00699338	0.128728
1h	Q6P4Q7	CNNM4	Metal transporter CNNM4	0.264595	1	0.0378242	2.10855	0.0199148	0.128435
1h	Q9BSF0	C2orf88	Small membrane A-kinase anchor protein	0.796041	1	0.599052	1.96554	0.0261024	0.128323
1h	Q9P265	DIP2B	Disco-interacting protein 2 homolog B	0.236985	1	0.00765431	4.61181	0.000248804	0.12814
1h	Q96AG4	LRRC59	Leucine-rich repeat-containing protein 59	0.386708	1	-0.0182011	3.7704	0.00103093	0.128118
1h	P54652	HSPA2	Heat shock-related 70 kDa protein 2	0.703921	1	0.0564387	1.87074	0.0310281	0.1281
1h	P09960	LTA4H	Leukotriene A-4 hydrolase	0.0549784	1	0.0062573	1.74207	0.039557	0.127779
1h	Q7Z434	MAVS	Mitochondrial antiviral-signaling protein	0.293195	1	-0.0110698	1.73008	0.0403799	0.127659
1h	Q9BY50	SEC11C	Signal peptidase complex catalytic subunit SEC11C	0.197257	1	-0.0383343	2.11988	0.0195036	0.127498
1h	P50552	VASP	Vasodilator-stimulated phosphoprotein	0.0947026	1	-0.0151852	2.0963	0.0203198	0.126866
1h	P43490	NAMPT	Nicotinamide phosphoribosyltransferase	0.596987	1	0.0200152	4.87924	0.000154696	0.125974
1h	Q9P1Y6	PHRF1	PHD and RING finger domain-containing protein 1	0.328151	1	-0.0361899	2.18823	0.0173727	0.125912
1h	Q92747	ARPC1A	Actin-related protein 2/3 complex subunit 1A	0.229366	1	0.0146797	3.43584	0.00186719	0.125715
1h	Q9Y570	PPME1	Protein phosphatase methylesterase 1	1.1931	1	-0.0305514	4.50188	0.000300885	0.125549
1h	Q9Y4X5	ARIH1	E3 ubiquitin-protein ligase ARIH1	0.00977686	1	-0.000944853	1.79946	0.0355185	0.125346
1h	O76024	WFS1	Wolframin	0.587456	1	-0.0407951	2.76456	0.00610502	0.125193
1h	P13797	PLS3	Plastin-3	0.230523	1	0.0115776	3.83436	0.00100813	0.125187
1h	Q9Y5P6	GMPPB	Mannose-1-phosphate guanyltransferase beta	0.106007	1	-0.00723898	2.96375	0.0043119	0.125128
1h	Q9Y3E1	HDGFL3	Hepatoma-derived growth factor-related protein 3	0.0144934	1	0.00165081	2.32387	0.0136625	0.124552
1h	Q9NRL3	STRN4	Striatin-4	0.805252	1	0.0516424	4.52294	0.000303571	0.124414
1h	Q9NX46	ADPRS	ADP-ribosylhydrolase ARH3	0.0774729	1	0.00418556	3.69478	0.00124038	0.124357
1h	Q06787	FMR1	Fragile X messenger ribonucleoprotein 1	0.0558209	1	0.00596142	2.37176	0.0125895	0.124171
1h	Q14997	PSME4	Proteasome activator complex subunit 4	0.102513	1	0.00640428	2.29015	0.0143928	0.124099
1h	Q9HD45	TM9SF3	Transmembrane 9 superfamily member 3	0.0409246	1	-0.00559616	2.0279	0.0232791	0.124045
1h	Q13740	ALCAM	CD166 antigen	0.18067	1	-0.0159154	2.54212	0.00919174	0.123918
1h	Q8NE86	MCU	Calcium uniporter protein, mitochondrial	0.127074	1	-0.0140678	2.30651	0.0140297	0.123665
1h	Q96F24	NRBF2	Nuclear receptor-binding factor 2	1.24523	1	0.0414826	2.00895	0.0241619	0.123344
1h	Q6IAN0	DHRS7B	Dehydrogenase/reductase SDR family member 7B	0.208439	1	0.0152998	2.36944	0.0125969	0.122904
1h	Q9BTU6	PI4K2A	Phosphatidylinositol 4-kinase type 2-alpha	0.337942	1	-0.014681	3.02914	0.00378255	0.122775
1h	Q9H1P3	OSBPL2	Oxysterol-binding protein-related protein 2	0.808152	1	0.0501738	2.9454	0.00440107	0.122677
1h	P48506	GCLC	Glutamate--cysteine ligase catalytic subunit	0.540247	1	0.0403125	2.02959	0.0232318	0.12267
1h	Q9H444	CHMP4B	Charged multivesicular body protein 4b	0.16503	1	-0.0106754	2.59197	0.00837564	0.122607
1h	Q15650	TRIP4	Activating signal cointegrator 1	1.52227	1	0.0958725	2.09034	0.020551	0.122257
1h	Q9Y4P3	TBL2	Transducin beta-like protein 2	0.415225	1	0.0288868	1.83313	0.0333466	0.121984
1h	Q9UDX5	MTFP1	Mitochondrial fission process protein 1	0.30654	1	-0.0209818	1.80145	0.0353918	0.121947
1h	O15066	KIF3B	Kinesin-like protein KIF3B	0.578601	1	0.036631	2.10205	0.0201782	0.121287
1h	Q9NUQ9	CYRIB	CYFIP-related Rac1 interactor B	0.126461	1	0.00979042	2.45198	0.0106926	0.121114
1h	O15305	PMM2	Phosphomannomutase 2	0.398295	1	-0.0221379	4.20864	0.000428044	0.120315
1h	O14529	CUX2	Homeobox protein cut-like 2	0.271404	1	0.0497071	1.82822	0.0336172	0.120201
1h	Q9Y547	IFT25	Intraflagellar transport protein 25 homolog	1.68993	1	0.0444834	2.35359	0.0129149	0.120083
1h	Q13464	ROCK1	Rho-associated protein kinase 1	0.289893	1	-0.0226295	1.94138	0.0274604	0.119355
1h	Q9NV70	EXOC1	Exocyst complex component 1	0.317378	1	-0.0177019	1.92057	0.0283824	0.1192
1h	Q14155	ARHGEF7	Rho guanine nucleotide exchange factor 7	0.967706	1	-0.0263321	2.65496	0.00743103	0.119023
1h	Q15437	SEC23B	Protein transport protein Sec23B	0.930275	1	0.0545632	2.04308	0.0225763	0.118965
1h	Q13190	STX5	Syntaxin-5	0.379064	1	0.0254124	4.46764	0.000293103	0.11876
1h	P48163	ME1	NADP-dependent malic enzyme	0.0264369	1	0.00175142	2.101	0.0202318	0.118748
1h	O95749	GGPS1	Geranylgeranyl pyrophosphate synthase	0.0944776	1	-0.0093931	1.98461	0.0252031	0.118366
1h	Q6DKK2	TTC19	Tetratricopeptide repeat protein 19, mitochondrial	0.145849	1	0.0139912	1.80454	0.0351512	0.118347
1h	O94979	SEC31A	Protein transport protein Sec31A	0.441445	1	-0.0126288	3.63735	0.00138851	0.11822
1h	P45880	VDAC2	Voltage-dependent anion-selective channel protein 2	0.147261	1	-0.0156379	1.78502	0.0363255	0.11757
1h	Q9P2E3	ZNFX1	NFX1-type zinc finger-containing protein 1	0.94801	1	-0.0398221	2.45506	0.0106456	0.117508
1h	P61981	YWHAG	14-3-3 protein gamma	0.638836	1	-0.0226798	3.47908	0.00170161	0.117306
1h	Q9BXB4	OSBPL11	Oxysterol-binding protein-related protein 11	0.326433	1	0.0154195	2.82608	0.00548837	0.117168
1h	P35813	PPM1A	Protein phosphatase 1A	0.273128	1	0.0305595	2.13142	0.0191092	0.117167
1h	Q8WXG6	MADD	MAP kinase-activating death domain protein	0.0154978	1	-0.0020448	1.61961	0.0493941	0.117085
1h	Q6NUM9	RETSAT	All-trans-retinol 13,14-reductase	0.0324593	1	0.00377643	2.17264	0.0178593	0.117083
1h	P12931	SRC	Proto-oncogene tyrosine-protein kinase Src	0.0820004	1	0.0107217	1.85435	0.0318729	0.117073
1h	P23528	CFL1	Cofilin-1	0.0155799	1	-0.00197434	2.22919	0.0161915	0.116971
1h	O94822	LTN1	E3 ubiquitin-protein ligase listerin	0.646701	1	-0.0340904	2.3667	0.0126435	0.116769
1h	Q9GZM5	YIPF3	Protein YIPF3	1.71471	1	-0.076201	1.93363	0.0278463	0.116268
1h	O75844	ZMPSTE24	CAAX prenyl protease 1 homolog	0.712298	1	-0.0249779	3.14609	0.00314196	0.115946
1h	Q96TC7	RMDN3	Regulator of microtubule dynamics protein 3	0.0735279	1	-0.00463498	2.31483	0.0138651	0.115762
1h	O95352	ATG7	Ubiquitin-like modifier-activating enzyme ATG7	0.439955	1	-0.0205693	2.37398	0.0125523	0.115053
1h	P00338	LDHA	L-lactate dehydrogenase A chain	0.0653926	1	0.00792289	1.93271	0.0278767	0.114746
1h	Q8TB36	GDAP1	Ganglioside-induced differentiation-associated protein 1	0.39224	1	-0.0345567	1.93306	0.0278615	0.114697
1h	P51858	HDGF	Hepatoma-derived growth factor	0.256897	1	-0.0177658	2.56406	0.0088603	0.114521
1h	Q9P260	RELCH	RAB11-binding protein RELCH	0.13896	1	-0.0109208	1.77322	0.0371683	0.114342
1h	Q9Y6B6	SAR1B	GTP-binding protein SAR1b	0.113876	1	-0.0131433	2.45163	0.0106938	0.114181
1h	Q96GG9	DCUN1D1	DCN1-like protein 1	0.105276	1	0.00806665	3.91372	0.000883721	0.113975
1h	Q96CP6	GRAMD1A	Protein Aster-A	0.0640903	1	0.00874531	2.22705	0.0162508	0.113643
1h	Q96BQ5	CCDC127	Coiled-coil domain-containing protein 127	0.18479	1	-0.0300219	1.79626	0.035746	0.113548
1h	Q96K37	SLC35E1	Solute carrier family 35 member E1	0.12543	1	0.0137444	2.2114	0.0166672	0.113299
1h	P32321	DCTD	Deoxycytidylate deaminase	0.0374415	1	-0.004951	1.67088	0.0447918	0.113278
1h	P00568	AK1	Adenylate kinase isoenzyme 1	0.486738	1	0.0402733	2.33981	0.0132146	0.112891
1h	Q99426	TBCB	Tubulin-folding cofactor B	0.345489	1	0.0231497	2.16617	0.018073	0.11286
1h	P55072	VCP	Transitional endoplasmic reticulum ATPase	0.301969	1	0.0101321	4.99878	0.000149068	0.112771
1h	Q96DB5	RMDN1	Regulator of microtubule dynamics protein 1	0.0639808	1	-0.0105226	1.90793	0.0290603	0.112518
1h	P21127	CDK11B	Cyclin-dependent kinase 11B	0.235552	1	0.0274833	1.8366	0.0330964	0.112214
1h	Q96G03	PGM2	Phosphopentomutase	0.229769	1	-0.010314	2.69678	0.00685461	0.112153
1h	Q12792	TWF1	Twinfilin-1	0.252825	1	0.0155938	2.77891	0.00601425	0.111965
1h	P60174	TPI1	Triosephosphate isomerase	0.104963	1	-0.00564027	3.14102	0.00315723	0.111545
1h	Q6P996	PDXDC1	Pyridoxal-dependent decarboxylase domain-containing protein 1	0.0737969	1	0.00287521	6.30304	0.000129032	0.11105
1h	Q9Y5M8	SRPRB	Signal recognition particle receptor subunit beta	0.374621	1	-0.0270815	2.79243	0.0058917	0.110989
1h	Q66K14	TBC1D9B	TBC1 domain family member 9B	0.152836	1	-0.0114849	2.67848	0.00712871	0.11072
1h	P35606	COPB2	Coatomer subunit beta'	0.529315	1	0.0175369	5.29462	0.000122137	0.110556
1h	Q96MW1	CCDC43	Coiled-coil domain-containing protein 43	0.88738	1	-0.0695041	1.63181	0.0481375	0.110519
1h	P53621	COPA	Coatomer subunit alpha	0.279158	1	0.00743175	4.00081	0.000752351	0.11036
1h	O43237	DYNC1LI2	Cytoplasmic dynein 1 light intermediate chain 2	0.0949632	1	-0.0113785	1.72729	0.0405754	0.110326
1h	Q14435	GALNT3	Polypeptide N-acetylgalactosaminyltransferase 3	0.0237737	1	-0.00231338	1.66312	0.0453265	0.110102
1h	Q8IZP0	ABI1	Abl interactor 1	0.17591	1	0.0181528	1.63972	0.0473721	0.10985
1h	P51116	FXR2	RNA-binding protein FXR2	0.188389	1	0.0130665	2.65656	0.0074329	0.109792
1h	Q13617	CUL2	Cullin-2	0.390384	1	0.0173827	2.49377	0.00995048	0.109587
1h	O60936	NOL3	Nucleolar protein 3	0.168016	1	0.0215024	1.6586	0.0457654	0.109325
1h	P22314	UBA1	Ubiquitin-like modifier-activating enzyme 1	0.128718	1	0.00991321	3.69701	0.00124337	0.10899
1h	P16333	NCK1	Cytoplasmic protein NCK1	0.626605	1	0.0384444	2.50018	0.00989049	0.108904
1h	Q8NFQ8	TOR1AIP2	Torsin-1A-interacting protein 2	0.415839	1	-0.0296419	1.8396	0.0329157	0.108828
1h	Q96HY6	DDRGK1	DDRGK domain-containing protein 1	0.409884	1	-0.020618	3.84548	0.000991736	0.108219
1h	O75396	SEC22B	Vesicle-trafficking protein SEC22b	0.0723597	1	-0.00656414	3.40705	0.00194636	0.108068
1h	Q9BUN8	DERL1	Derlin-1	0.0605535	1	0.00396013	3.06656	0.00354303	0.107559
1h	Q13492	PICALM	Phosphatidylinositol-binding clathrin assembly protein	0.290993	1	-0.0238357	4.05041	0.000646865	0.107253
1h	Q9UPU5	USP24	Ubiquitin carboxyl-terminal hydrolase 24	0.16848	1	0.0103474	2.56115	0.00889379	0.10715
1h	Q15904	ATP6AP1	V-type proton ATPase subunit S1	0.638691	1	-0.0490396	2.00762	0.0242068	0.107119
1h	P20020	ATP2B1	Plasma membrane calcium-transporting ATPase 1	0.0625891	1	0.00404859	2.93414	0.00448677	0.106963
1h	Q96JG6	VPS50	Syndetin	0.979909	1	-0.0632215	1.7059	0.0421046	0.106805
1h	Q6P444	MTFR2	Mitochondrial fission regulator 2	0.206636	1	-0.0280149	2.35674	0.0128379	0.106368
1h	O00189	AP4M1	AP-4 complex subunit mu-1	2.40457	0.906897	-0.121408	1.86031	0.0314846	0.106302
1h	Q07866	KLC1	Kinesin light chain 1	0.115863	1	0.00624061	2.62124	0.0078692	0.106026
1h	O00186	STXBP3	Syntaxin-binding protein 3	0.0476507	1	0.00388312	2.5902	0.00837372	0.10598
1h	Q93050	ATP6V0A1	V-type proton ATPase 116 kDa subunit a 1	0.486136	1	-0.0282822	2.47337	0.0103631	0.105548
1h	P48444	ARCN1	Coatomer subunit delta	0.0792162	1	-0.00496531	3.99569	0.000757764	0.104616
1h	Q8TAT6	NPLOC4	Nuclear protein localization protein 4 homolog	1.62795	1	0.0399168	5.25061	0.000115942	0.104542
1h	P38606	ATP6V1A	V-type proton ATPase catalytic subunit A	0.197177	1	0.0133803	2.57035	0.00872984	0.10445
1h	Q96CS3	FAF2	FAS-associated factor 2	0.42671	1	0.0208604	2.39768	0.0119679	0.1039
1h	P61081	UBE2M	NEDD8-conjugating enzyme Ubc12	0.123842	1	0.0115063	2.77785	0.00601896	0.103282
1h	Q9Y4E8	USP15	Ubiquitin carboxyl-terminal hydrolase 15	0.17036	1	0.00963938	1.81299	0.0346621	0.103203
1h	O95490	ADGRL2	Adhesion G protein-coupled receptor L2	0.0607546	1	-0.00362074	1.75104	0.0388239	0.102987
1h	A0MZ66	SHTN1	Shootin-1	0.161694	1	-0.0102975	2.17574	0.0177794	0.10221
1h	Q9NXG2	THUMPD1	THUMP domain-containing protein 1	0.633	1	0.0387509	3.21471	0.00277796	0.102203
1h	Q00610	CLTC	Clathrin heavy chain 1	0.326208	1	0.0172353	2.52977	0.00942326	0.102109
1h	Q7Z460	CLASP1	CLIP-associating protein 1	0.761217	1	-0.0275995	2.80101	0.00577349	0.102076
1h	Q5MNZ6	WDR45B	WD repeat domain phosphoinositide-interacting protein 3	0.0650632	1	0.00826049	1.85751	0.0316769	0.101734
1h	Q9ULJ7	ANKRD50	Ankyrin repeat domain-containing protein 50	0.00757071	1	0.000883102	2.11456	0.0197538	0.101686
1h	Q92696	RABGGTA	Geranylgeranyl transferase type-2 subunit alpha	0.666697	1	-0.0245287	2.17556	0.0177781	0.101265
1h	P22059	OSBP	Oxysterol-binding protein 1	0.573355	1	-0.0270193	2.31224	0.0139154	0.101196
1h	Q9P2T1	GMPR2	GMP reductase 2	2.4321	0.944154	0.13774	2.31429	0.0138587	0.101012
1h	Q53ET0	CRTC2	CREB-regulated transcription coactivator 2	0.491278	1	0.0463314	1.76593	0.0376988	0.100508
1h	Q9Y678	COPG1	Coatomer subunit gamma-1	0.00635283	1	0.000333071	3.52495	0.00160334	0.10041
1h	Q96BW9	TAMM41	Phosphatidate cytidylyltransferase, mitochondrial	0.63138	1	0.0521171	1.69502	0.0429199	0.10025
1h	P61619	SEC61A1	Protein transport protein Sec61 subunit alpha isoform 1	0.322459	1	0.0183971	1.68397	0.0437223	0.0997581
1h	Q9UGI8	TES	Testin	0.214462	1	-0.0210373	1.63819	0.0475173	0.0996161
1h	P43304	GPD2	Glycerol-3-phosphate dehydrogenase, mitochondrial	0.0223493	1	-0.00237727	1.65044	0.0464105	0.0995793
1h	Q9UIA9	XPO7	Exportin-7	0.00471939	1	0.00041461	1.6703	0.0448156	0.0995662
1h	Q9UPN7	PPP6R1	Serine/threonine-protein phosphatase 6 regulatory subunit 1	1.94318	1	-0.0726992	2.32224	0.0136784	0.0995588
1h	Q9H8Y5	ANKZF1	tRNA endonuclease ANKZF1	0.598691	1	0.0425955	2.81961	0.00555311	0.0993598
1h	Q96II8	LRCH3	DISP complex protein LRCH3	0.0213904	1	0.00196254	2.09215	0.0204706	0.0992763
1h	Q9NVA2	SEPTIN11	Septin-11	0.560166	1	-0.0211508	1.6364	0.0476186	0.0991793
1h	Q9Y315	DERA	Deoxyribose-phosphate aldolase	0.455901	1	-0.012459	2.01566	0.0238372	0.0991143
1h	O43865	AHCYL1	S-adenosylhomocysteine hydrolase-like protein 1	0.199066	1	0.0164571	3.70366	0.00123002	0.0987253
1h	P52907	CAPZA1	F-actin-capping protein subunit alpha-1	0.803606	1	0.0447466	4.00335	0.000757098	0.0986958
1h	Q8N3X1	FNBP4	Formin-binding protein 4	0.780744	1	-0.0505067	1.65057	0.0464178	0.0986214
1h	Q6UW02	CYP20A1	Cytochrome P450 20A1	0.591459	1	-0.0385005	1.92015	0.0283993	0.0979037
1h	P36543	ATP6V1E1	V-type proton ATPase subunit E 1	1.58392	1	-0.0626576	3.10032	0.00335484	0.0972292
1h	Q07960	ARHGAP1	Rho GTPase-activating protein 1	0.0277348	1	-0.00206685	2.99071	0.00411699	0.0969627
1h	Q658Y4	FAM91A1	Protein FAM91A1	0.0203515	1	-0.00123644	2.52298	0.00951309	0.0967666
1h	Q9C0B0	UNK	RING finger protein unkempt homolog	0.189595	1	-0.0211928	1.75396	0.0386623	0.0965056
1h	Q9Y2Z0	SUGT1	Protein SGT1 homolog	0.0310997	1	0.00367165	1.9179	0.0284475	0.0955217
1h	P18031	PTPN1	Tyrosine-protein phosphatase non-receptor type 1	0.274176	1	0.0106306	6.14457	0.000106667	0.0952313
1h	Q96TA1	NIBAN2	Protein Niban 2	1.07342	1	0.0374429	2.86869	0.00503291	0.0951211
1h	Q86V48	LUZP1	Leucine zipper protein 1	0.875099	1	-0.0329641	1.75404	0.0386835	0.094909
1h	Q9BXP2	SLC12A9	Solute carrier family 12 member 9	0.929918	1	-0.0584127	1.72031	0.0411404	0.0948719
1h	P49841	GSK3B	Glycogen synthase kinase-3 beta	0.0257066	1	0.00167298	1.67882	0.0441756	0.0948119
1h	Q9NT62	ATG3	Ubiquitin-like-conjugating enzyme ATG3	0.399386	1	-0.0201874	2.58034	0.00851784	0.0947533
1h	Q00577	PURA	Transcriptional activator protein Pur-alpha	0.114855	1	0.00748444	3.75898	0.00105371	0.0945795
1h	Q9NQC3	RTN4	Reticulon-4	0.0940807	1	0.00922132	1.84217	0.0327034	0.0945463
1h	P53618	COPB1	Coatomer subunit beta	0.903942	1	-0.0236065	3.64933	0.00133025	0.0945213
1h	Q13451	FKBP5	Peptidyl-prolyl cis-trans isomerase FKBP5	0.84204	1	-0.0394382	1.73582	0.0400586	0.0945199
1h	O15144	ARPC2	Actin-related protein 2/3 complex subunit 2	0.199263	1	0.0139494	3.41292	0.00191908	0.0944672
1h	P12814	ACTN1	Alpha-actinin-1	0.0522942	1	0.00431609	1.68382	0.0437121	0.0943007
1h	O43815	STRN	Striatin	0.452401	1	-0.0370915	1.7968	0.0357141	0.0939367
1h	P54136	RARS1	Arginine--tRNA ligase, cytoplasmic	0.0077639	1	-0.000270128	4.61373	0.000251208	0.0938451
1h	Q6NUQ1	RINT1	RAD50-interacting protein 1	0.795813	1	-0.0475013	1.71139	0.0416522	0.0935344
1h	P48637	GSS	Glutathione synthetase	0.253301	1	0.016948	2.55807	0.00895314	0.093534
1h	Q9NXV6	CDKN2AIP	CDKN2A-interacting protein	0.889603	1	0.0709758	2.09699	0.0203174	0.0935121
1h	O60825	PFKFB2	6-phosphofructo-2-kinase/fructose-2,6-bisphosphatase 2	0.21599	1	-0.0177438	1.66136	0.045454	0.0934409
1h	Q5JTV8	TOR1AIP1	Torsin-1A-interacting protein 1	0.570726	1	-0.024763	2.92933	0.00452312	0.0931288
1h	Q9Y6Y8	SEC23IP	SEC23-interacting protein	0.335132	1	0.0147901	3.33334	0.00223273	0.0929134
1h	Q6NUQ4	TMEM214	Transmembrane protein 214	0.377955	1	-0.0162172	1.69571	0.042914	0.0926446
1h	Q15813	TBCE	Tubulin-specific chaperone E	1.02747	1	0.035567	3.63943	0.00136406	0.0926046
1h	Q9Y6I9	TEX264	Testis-expressed protein 264	0.527612	1	-0.0370554	1.68477	0.0436846	0.0924479
1h	Q14240	EIF4A2	Eukaryotic initiation factor 4A-II	1.2747	1	-0.0422215	2.53486	0.00931109	0.091912
1h	O75955	FLOT1	Flotillin-1	0.0163765	1	0.00170302	2.0764	0.0211401	0.0919051
1h	Q16186	ADRM1	Proteasomal ubiquitin receptor ADRM1	0.167638	1	0.0191245	1.71825	0.0412421	0.0918176
1h	O00429	DNM1L	Dynamin-1-like protein	0.0642128	1	0.00299168	3.5163	0.00159834	0.0914502
1h	Q14C86	GAPVD1	GTPase-activating protein and VPS9 domain-containing protein 1	0.164268	1	-0.0122575	2.1416	0.0187569	0.0914274
1h	Q9Y2T2	AP3M1	AP-3 complex subunit mu-1	0.39657	1	0.0262914	2.49699	0.00991404	0.0909882
1h	P19784	CSNK2A2	Casein kinase II subunit alpha'	1.21943	1	0.041842	2.15512	0.0184118	0.0909071
1h	Q13136	PPFIA1	Liprin-alpha-1	1.15901	1	0.0315223	3.32132	0.00229189	0.0908356
1h	Q16706	MAN2A1	Alpha-mannosidase 2	0.0586103	1	-0.00394261	2.94097	0.0044474	0.0907328
1h	P14618	PKM	Pyruvate kinase PKM	0.251391	1	0.012465	2.75414	0.00621453	0.0897317
1h	Q8WTW3	COG1	Conserved oligomeric Golgi complex subunit 1	0.250227	1	-0.0222737	2.79111	0.00588969	0.0894372
1h	Q99570	PIK3R4	Phosphoinositide 3-kinase regulatory subunit 4	0.952838	1	-0.0261726	1.91334	0.0287304	0.089141
1h	Q16204	CCDC6	Coiled-coil domain-containing protein 6	0.562519	1	-0.0155902	2.17022	0.0179611	0.0890527
1h	Q6UXV4	APOOL	MICOS complex subunit MIC27	0.187358	1	-0.0193144	1.80737	0.0349868	0.088804
1h	P54578	USP14	Ubiquitin carboxyl-terminal hydrolase 14	0.518437	1	-0.0261996	2.43027	0.0111934	0.0886624
1h	Q7KZF4	SND1	Staphylococcal nuclease domain-containing protein 1	0.0647901	1	-0.00151587	4.55465	0.000272727	0.0884647
1h	Q04206	RELA	Transcription factor p65	0.810216	1	-0.0481093	2.2965	0.0142262	0.0882632
1h	P63151	PPP2R2A	Serine/threonine-protein phosphatase 2A 55 kDa regulatory subunit B alpha isoform	0.296757	1	0.0182828	1.7117	0.0416531	0.0882568
1h	O14908	GIPC1	PDZ domain-containing protein GIPC1	0.265411	1	0.0245478	2.37074	0.0125989	0.0882266
1h	Q8N1G4	LRRC47	Leucine-rich repeat-containing protein 47	0.216413	1	-0.00944471	3.06939	0.00354167	0.0880814
1h	P07237	P4HB	Protein disulfide-isomerase	0.194877	1	-0.00905252	2.43345	0.0111583	0.0879896
1h	Q96T51	RUFY1	RUN and FYVE domain-containing protein 1	0.123218	1	0.00799489	1.90439	0.0292328	0.0877836
1h	Q9Y5X1	SNX9	Sorting nexin-9	0.135264	1	0.00705576	2.19934	0.0170275	0.0874565
1h	Q8N3C0	ASCC3	Activating signal cointegrator 1 complex subunit 3	0.128417	1	0.00582433	1.66462	0.0452388	0.0873216
1h	P06744	GPI	Glucose-6-phosphate isomerase	0.0230385	1	-0.0021348	1.82829	0.0336251	0.0871863
1h	Q05086	UBE3A	Ubiquitin-protein ligase E3A	0.512026	1	-0.02528	2.17861	0.0176782	0.0871127
1h	Q9NY12	GAR1	H/ACA ribonucleoprotein complex subunit 1	0.182064	1	-0.0167305	1.88545	0.0302356	0.0868649
1h	P46821	MAP1B	Microtubule-associated protein 1B	0.00642743	1	0.000591993	1.73809	0.0399041	0.0864348
1h	Q9P2B4	CTTNBP2NL	CTTNBP2 N-terminal-like protein	0.312068	1	-0.022579	1.89266	0.0299222	0.08639
1h	P46976	GYG1	Glycogenin-1	0.146857	1	0.0108821	2.22679	0.0162347	0.0862842
1h	Q9Y6G9	DYNC1LI1	Cytoplasmic dynein 1 light intermediate chain 1	0.0771112	1	0.00635242	2.60509	0.00803323	0.0859485
1h	Q6P3W7	SCYL2	SCY1-like protein 2	0.148442	1	-0.00583041	2.69535	0.00685714	0.0858256
1h	P46459	NSF	Vesicle-fusing ATPase	0.0652889	1	-0.00318623	3.09706	0.0033578	0.0857918
1h	Q969Q0	RPL36AL	Ribosomal protein eL42-like	2.00236	1	-0.0932467	1.99932	0.0245609	0.0856433
1h	Q9UHY7	ENOPH1	Enolase-phosphatase E1	0.282184	1	-0.0212379	1.71307	0.0416541	0.0851562
1h	Q5T1V6	DDX59	Probable ATP-dependent RNA helicase DDX59	0.259134	1	-0.0171204	1.63805	0.0475095	0.084922
1h	Q9UNF0	PACSIN2	Protein kinase C and casein kinase substrate in neurons protein 2	0.0655975	1	-0.00532043	1.98709	0.0250809	0.0848975
1h	P21980	TGM2	Protein-glutamine gamma-glutamyltransferase 2	0.0548195	1	-0.00428247	1.71843	0.0412428	0.0846601
1h	Q9BY32	ITPA	Inosine triphosphate pyrophosphatase	0.248073	1	0.016727	1.81894	0.0342181	0.0845933
1h	O75131	CPNE3	Copine-3	0.548694	1	0.0244994	2.14784	0.0185689	0.0834334
1h	Q9UBE0	SAE1	SUMO-activating enzyme subunit 1	0.536252	1	0.0232253	2.00601	0.0242593	0.0833533
1h	O75569	PRKRA	Interferon-inducible double-stranded RNA-dependent protein kinase activator A	0.672197	1	0.0316495	2.49109	0.0100171	0.0833077
1h	Q93034	CUL5	Cullin-5	0.302521	1	0.0171442	1.97915	0.0254857	0.0830705
1h	P50570	DNM2	Dynamin-2	0.509511	1	-0.0214915	3.24806	0.00263014	0.0830686
1h	O00743	PPP6C	Serine/threonine-protein phosphatase 6 catalytic subunit	0.265146	1	-0.0189747	1.97645	0.0254977	0.0819993
1h	Q14139	UBE4A	Ubiquitin conjugation factor E4 A	0.00714065	1	-0.000329018	1.66212	0.0454216	0.0818641
1h	Q5VV41	ARHGEF16	Rho guanine nucleotide exchange factor 16	0.00720046	1	0.000717998	2.23998	0.0159241	0.0817329
1h	Q14696	MESD	LRP chaperone MESD	0.246531	1	-0.0168767	1.81258	0.0346927	0.0810534
1h	Q8NBU5	ATAD1	Outer mitochondrial transmembrane helix translocase	0.129647	1	0.0116225	2.53151	0.00937904	0.0807035
1h	Q14244	MAP7	Ensconsin	0.948347	1	-0.0378013	3.47524	0.00171543	0.0805285
1h	Q8WUM4	PDCD6IP	Programmed cell death 6-interacting protein	0.0511493	1	-0.00286484	6.2059	0.000115942	0.0799224
1h	Q96N67	DOCK7	Dedicator of cytokinesis protein 7	0.684037	1	0.0478824	1.72309	0.0409189	0.0794802
1h	O75688	PPM1B	Protein phosphatase 1B	0.277182	1	0.0282332	1.76699	0.0376705	0.0793724
1h	Q9NZ52	GGA3	ADP-ribosylation factor-binding protein GGA3	0.57717	1	-0.0234123	2.88914	0.00488546	0.0793513
1h	P61011	SRP54	Signal recognition particle subunit SRP54	0.328609	1	-0.0134964	4.54111	0.00027027	0.0793161
1h	Q8NBJ5	COLGALT1	Procollagen galactosyltransferase 1	0.238018	1	0.0129371	1.88205	0.0303793	0.0790753
1h	Q9Y4F5	CEP170B	Centrosomal protein of 170 kDa protein B	0.248498	1	0.0187609	1.9904	0.0249751	0.0782206
1h	O94763	URI1	Unconventional prefoldin RPB5 interactor 1	0.388812	1	0.021369	2.06413	0.021644	0.078213
1h	Q13177	PAK2	Serine/threonine-protein kinase PAK 2	0.0748013	1	0.00441575	2.49773	0.00991587	0.0776665
1h	Q13596	SNX1	Sorting nexin-1	0.355554	1	-0.016748	1.98905	0.0249902	0.0771041
1h	Q8NEB9	PIK3C3	Phosphatidylinositol 3-kinase catalytic subunit type 3	0.0672098	1	-0.00481141	1.66647	0.0450842	0.0765599
1h	Q04917	YWHAH	14-3-3 protein eta	0.0223228	1	0.00116158	2.21065	0.0166441	0.0755401
1h	O43837	IDH3B	Isocitrate dehydrogenase [NAD] subunit beta, mitochondrial	0.287134	1	0.0153346	1.97698	0.02551	0.0747576
1h	P20042	EIF2S2	Eukaryotic translation initiation factor 2 subunit 2	0.1211	1	0.0118833	2.99142	0.00411715	0.0743392
1h	O43823	AKAP8	A-kinase anchor protein 8	0.580588	1	0.0358369	1.90231	0.0293651	0.0737288
1h	Q9UBS4	DNAJB11	DnaJ homolog subfamily B member 11	0.374486	1	0.0171349	2.73965	0.00637801	0.07353
1h	Q9Y5L0	TNPO3	Transportin-3	0.313603	1	0.016217	2.54759	0.00910563	0.0729544
1h	Q8NE71	ABCF1	ATP-binding cassette sub-family F member 1	0.228819	1	0.015686	3.44987	0.00179093	0.0729229
1h	Q9UJS0	SLC25A13	Electrogenic aspartate/glutamate antiporter SLC25A13, mitochondrial	0.646693	1	-0.0189846	4.01251	0.000736508	0.0727556
1h	O00203	AP3B1	AP-3 complex subunit beta-1	0.00695192	1	0.000353098	2.66447	0.00727233	0.0726724
1h	P42566	EPS15	Epidermal growth factor receptor substrate 15	0.255338	1	-0.0116233	1.9256	0.0282147	0.0719918
1h	Q92990	GLMN	Glomulin	0.333785	1	-0.014182	3.23978	0.00264856	0.0713748
1h	Q86UE4	MTDH	Protein LYRIC	1.18935	1	0.0291123	3.85166	0.00100279	0.07059
1h	Q01085	TIAL1	Nucleolysin TIAR	1.38354	1	0.0525323	1.87945	0.0305249	0.0701891
1h	Q14247	CTTN	Src substrate cortactin	0.400414	1	0.0218358	2.00045	0.024469	0.0698569
1h	Q9BXB5	OSBPL10	Oxysterol-binding protein-related protein 10	0.981143	1	-0.040012	1.74626	0.0391349	0.0687431
1h	P46977	STT3A	Dolichyl-diphosphooligosaccharide--protein glycosyltransferase subunit STT3A	0.36228	1	-0.0221684	2.14712	0.0185604	0.0684893
1h	Q5VIR6	VPS53	Vacuolar protein sorting-associated protein 53 homolog	0.834361	1	-0.0415472	1.67995	0.0440538	0.0680612
1h	Q9H6Z4	RANBP3	Ran-binding protein 3	0.616549	1	-0.0422074	1.76152	0.0381028	0.0675162
1h	Q00169	PITPNA	Phosphatidylinositol transfer protein alpha isoform	0.118344	1	-0.00608492	1.81967	0.0341848	0.0667424
1h	P53041	PPP5C	Serine/threonine-protein phosphatase 5	0.184259	1	-0.00677204	2.76394	0.00609546	0.0665107
1h	Q86UP2	KTN1	Kinectin	0.490534	1	-0.0160861	5.41488	0.000136752	0.0661755
1h	P28482	MAPK1	Mitogen-activated protein kinase 1	0.321963	1	0.0237148	2.49543	0.00994275	0.0661705
1h	Q9Y263	PLAA	Phospholipase A-2-activating protein	0.423468	1	-0.0177078	2.35695	0.0128456	0.0649321
1h	Q9Y3A5	SBDS	Ribosome maturation protein SBDS	0.287341	1	-0.0151571	2.18071	0.0176302	0.0647388
1h	Q16401	PSMD5	26S proteasome non-ATPase regulatory subunit 5	1.59595	1	-0.0332351	2.49079	0.00999241	0.0646067
1h	Q9H6Y2	WDR55	WD repeat-containing protein 55	0.08354	1	0.00479949	2.58445	0.00844944	0.0635654
1h	O43776	NARS1	Asparagine--tRNA ligase, cytoplasmic	0.46676	1	-0.0147464	3.91499	0.000888889	0.0632
1h	P26639	TARS1	Threonine--tRNA ligase 1, cytoplasmic	0.218604	1	-0.00787926	2.27912	0.0147011	0.0614135
1h	Q86VP6	CAND1	Cullin-associated NEDD8-dissociated protein 1	0.25069	1	-0.0161898	1.80795	0.0349903	0.061089
1h	Q9NTK5	OLA1	Obg-like ATPase 1	0.249414	1	0.0140834	1.69716	0.0427687	0.0610266
1h	P52565	ARHGDIA	Rho GDP-dissociation inhibitor 1	0.0561158	1	-0.00410938	3.15964	0.00303339	0.060816
1h	Q7KZI7	MARK2	Serine/threonine-protein kinase MARK2	0.955365	1	-0.0312204	1.80537	0.0351005	0.0604558
1h	Q96Q15	SMG1	Serine/threonine-protein kinase SMG1	0.164163	1	-0.0046227	1.70602	0.0421343	0.0593003
1h	Q9Y2L1	DIS3	Exosome complex exonuclease RRP44	0.0146163	1	0.000876665	2.33698	0.0132995	0.0586944
1h	Q9UHB9	SRP68	Signal recognition particle subunit SRP68	0.0178813	1	-0.000684738	3.24723	0.00262116	0.0564554
1h	Q12802	AKAP13	A-kinase anchor protein 13	0.605621	1	-0.0162278	2.40178	0.0119498	0.0560765
1h	Q4G0J3	LARP7	La-related protein 7	0.661627	1	0.0261924	2.73805	0.00637628	0.0558968
1h	O15498	YKT6	Synaptobrevin homolog YKT6	0.207393	1	0.00897264	2.27281	0.0148848	0.0549805
1h	Q9Y3I0	RTCB	RNA-splicing ligase RtcB homolog	0.0231186	1	0.00107074	1.73753	0.0399282	0.0523889
1h	Q9H270	VPS11	Vacuolar protein sorting-associated protein 11 homolog	0.0566058	1	-0.00503385	1.62601	0.0486825	0.049041
1h	Q92890	UFD1	Ubiquitin recognition factor in ER-associated degradation protein 1	0.231869	1	0.0130494	2.16934	0.0179955	0.0470352
1h	P53992	SEC24C	Protein transport protein Sec24C	0.691099	1	0.027056	2.34892	0.0129974	0.0469456
1h	Q9Y5K6	CD2AP	CD2-associated protein	0.232622	1	-0.00954127	1.76601	0.0377108	0.0467992
1h	Q9UBT2	UBA2	SUMO-activating enzyme subunit 2	1.36794	1	0.0379295	1.67943	0.0441013	0.0456543
1h	P33176	KIF5B	Kinesin-1 heavy chain	0.0185104	1	-0.00100899	1.92201	0.0283182	0.0455072
1h	P05455	SSB	Lupus La protein	0.116101	1	0.00577378	1.71619	0.0413184	0.044076
1h	P08240	SRPRA	Signal recognition particle receptor subunit alpha	0.243104	1	-0.011667	1.89977	0.0295125	0.0440474
1h	Q96KG9	SCYL1	N-terminal kinase-like protein	0.349213	1	-0.00631189	1.79502	0.0357894	0.043031
1h	Q15046	KARS1	Lysine--tRNA ligase	0.191774	1	-0.00470376	2.49855	0.00992138	0.0427768
1h	P50990	CCT8	T-complex protein 1 subunit theta	0.513715	1	-0.0135427	1.76962	0.0374772	0.0382993
1h	Q14677	CLINT1	Clathrin interactor 1	1.42144	1	-0.0281832	1.67031	0.0448344	0.0369008
1h	P14868	DARS1	Aspartate--tRNA ligase, cytoplasmic	0.363965	1	0.0117874	1.93931	0.0275873	0.0318365
1h	Q9NSD9	FARSB	Phenylalanine--tRNA ligase beta subunit	0.459992	1	-0.0174141	1.72717	0.0405579	-0.0363057
1h	Q9Y5B9	SUPT16H	FACT complex subunit SPT16	0.114201	1	0.00442076	2.05641	0.0220384	-0.0368719
1h	P28838	LAP3	Cytosol aminopeptidase	0.0625898	1	0.00248075	1.65812	0.045792	-0.0377672
1h	P13798	APEH	Acylamino-acid-releasing enzyme	0.183938	1	0.0060215	1.97436	0.0256021	-0.0405231
1h	P08621	SNRNP70	U1 small nuclear ribonucleoprotein 70 kDa	0.301935	1	0.00902891	1.77228	0.0372591	-0.0423424
1h	Q9Y490	TLN1	Talin-1	0.0751131	1	0.00430393	2.13658	0.0189252	-0.0424702
1h	Q9UL03	INTS6	Integrator complex subunit 6	0.228435	1	0.0119382	2.24721	0.0157227	-0.0439395
1h	Q15020	SART3	Squamous cell carcinoma antigen recognized by T-cells 3	0.281768	1	0.00933313	3.60534	0.00144072	-0.0445418
1h	P51991	HNRNPA3	Heterogeneous nuclear ribonucleoprotein A3	0.0605712	1	0.00255489	2.33153	0.0135068	-0.0471432
1h	Q6KC79	NIPBL	Nipped-B-like protein	0.20595	1	0.0133259	1.88721	0.0301999	-0.0502681
1h	Q9HB71	CACYBP	Calcyclin-binding protein	0.0424861	1	0.00260973	1.75188	0.0387985	-0.0510275
1h	P61221	ABCE1	ATP-binding cassette sub-family E member 1	0.134114	1	-0.00935316	2.16111	0.0182001	-0.052186
1h	Q9Y285	FARSA	Phenylalanine--tRNA ligase alpha subunit	1.76974	1	0.0250087	2.2198	0.0164009	-0.0522907
1h	O75175	CNOT3	CCR4-NOT transcription complex subunit 3	0.122653	1	0.0053196	1.80042	0.0354744	-0.0531857
1h	P22626	HNRNPA2B1	Heterogeneous nuclear ribonucleoproteins A2/B1	0.135141	1	-0.00485039	2.29044	0.0143915	-0.0536952
1h	Q15287	RNPS1	RNA-binding protein with serine-rich domain 1	0.146018	1	0.00852203	1.62767	0.0485507	-0.0537972
1h	Q12874	SF3A3	Splicing factor 3A subunit 3	0.828237	1	-0.0262742	2.32769	0.0135563	-0.0540903
1h	Q8WYA6	CTNNBL1	Beta-catenin-like protein 1	0.12579	1	-0.00883079	1.89311	0.0298967	-0.0544231
1h	Q86XP3	DDX42	ATP-dependent RNA helicase DDX42	0.0184411	1	-0.00107074	2.57925	0.0085499	-0.0545232
1h	Q14558	PRPSAP1	Phosphoribosyl pyrophosphate synthase-associated protein 1	0.0104658	1	0.000626564	2.79068	0.00588517	-0.0563874
1h	P18615	NELFE	Negative elongation factor E	2.03757	1	-0.0574219	1.86181	0.0313921	-0.0565432
1h	P28074	PSMB5	Proteasome subunit beta type-5	0.432226	1	0.0221732	2.11436	0.0197539	-0.0567071
1h	P46199	MTIF2	Translation initiation factor IF-2, mitochondrial	0.538512	1	0.0427102	1.65215	0.0462678	-0.0567749
1h	Q9NR45	NANS	Sialic acid synthase	0.463864	1	0.0207503	1.84145	0.0327569	-0.0567794
1h	O60264	SMARCA5	SWI/SNF-related matrix-associated actin-dependent regulator of chromatin subfamily A member 5	0.0237995	1	-0.00106049	2.86562	0.00505422	-0.0569897
1h	P31939	ATIC	Bifunctional purine biosynthesis protein ATIC	0.817359	1	-0.0211854	2.37279	0.0125689	-0.0578494
1h	Q9NYH9	UTP6	U3 small nucleolar RNA-associated protein 6 homolog	0.206841	1	-0.0139219	2.02596	0.0234063	-0.0589975
1h	O75439	PMPCB	Mitochondrial-processing peptidase subunit beta	2.21861	1	-0.076933	2.40769	0.0118234	-0.0599885
1h	Q6UN15	FIP1L1	Pre-mRNA 3'-end-processing factor FIP1	0.15492	1	0.00915515	1.82535	0.0338563	-0.0600507
1h	Q14690	PDCD11	Protein RRP5 homolog	0.376694	1	0.0194833	1.64917	0.0464987	-0.061161
1h	Q9UKJ3	GPATCH8	G patch domain-containing protein 8	1.70034	1	-0.0509262	2.35822	0.0128408	-0.0621409
1h	P43897	TSFM	Elongation factor Ts, mitochondrial	0.365857	1	-0.0185329	1.64902	0.0465035	-0.0624703
1h	Q10713	PMPCA	Mitochondrial-processing peptidase subunit alpha	0.185453	1	-0.0101523	2.42044	0.0114555	-0.0626404
1h	Q08211	DHX9	ATP-dependent RNA helicase A	0.0120607	1	0.000794411	1.75071	0.0388289	-0.0626841
1h	P54886	ALDH18A1	Delta-1-pyrroline-5-carboxylate synthase	0.379121	1	0.0193701	2.83184	0.00545499	-0.0631807
1h	Q676U5	ATG16L1	Autophagy-related protein 16-1	0.831355	1	-0.0250459	2.46758	0.0104526	-0.0632135
1h	P08579	SNRPB2	U2 small nuclear ribonucleoprotein B''	0.425903	1	0.0373999	1.71173	0.041673	-0.0636077
1h	Q86U42	PABPN1	Polyadenylate-binding protein 2	1.27755	1	0.0450332	1.93365	0.0278614	-0.0645554
1h	Q8IVD9	NUDCD3	NudC domain-containing protein 3	0.0284939	1	0.00212657	2.09863	0.0202532	-0.0649904
1h	P09001	MRPL3	Large ribosomal subunit protein uL3m	0.0389094	1	-0.00330913	1.61721	0.0496569	-0.0650895
1h	Q9NUL3	STAU2	Double-stranded RNA-binding protein Staufen homolog 2	0.0172051	1	0.00115895	2.16424	0.0181429	-0.0651278
1h	P62316	SNRPD2	Small nuclear ribonucleoprotein Sm D2	0.0471602	1	-0.00258422	2.1	0.0202454	-0.0653553
1h	Q8TCS8	PNPT1	Polyribonucleotide nucleotidyltransferase 1, mitochondrial	0.0811488	1	0.0048815	1.82542	0.0338713	-0.0653754
1h	Q13613	MTMR1	Myotubularin-related protein 1	0.0863458	1	-0.00747025	1.78437	0.0363612	-0.0657617
1h	P49792	RANBP2	E3 SUMO-protein ligase RanBP2	0.161831	1	0.00574541	3.67497	0.00131442	-0.0661626
1h	P84103	SRSF3	Serine/arginine-rich splicing factor 3	0.996569	1	0.0307651	2.15157	0.0184765	-0.066226
1h	Q9HCC0	MCCC2	Methylcrotonoyl-CoA carboxylase beta chain, mitochondrial	0.022353	1	0.000694275	2.28895	0.014428	-0.0662472
1h	Q9UBL3	ASH2L	Set1/Ash2 histone methyltransferase complex subunit ASH2	0.0277171	1	-0.00229943	1.97734	0.0255058	-0.0662568
1h	Q9Y697	NFS1	Cysteine desulfurase	0.346072	1	-0.0179887	1.72016	0.0411071	-0.0663823
1h	P61964	WDR5	WD repeat-containing protein 5	0.135381	1	0.0071876	3.07381	0.00348733	-0.0671861
1h	Q9UQ35	SRRM2	Serine/arginine repetitive matrix protein 2	0.432244	1	-0.025569	1.99176	0.0249402	-0.0680175
1h	P55081	MFAP1	Microfibrillar-associated protein 1	0.155743	1	0.00980318	1.66326	0.0453333	-0.0684032
1h	P42858	HTT	Huntingtin	0.41013	1	0.0178714	2.23517	0.0160442	-0.0687382
1h	P08397	HMBS	Porphobilinogen deaminase	0.417862	1	0.0198082	2.22594	0.0162469	-0.0688589
1h	P49750	YLPM1	YLP motif-containing protein 1	0.139008	1	0.00640428	2.76509	0.00610748	-0.0689907
1h	Q8NB90	AFG2A	ATPase family gene 2 protein homolog A	0.106919	1	-0.00613987	1.8004	0.0354542	-0.0699281
1h	Q53EZ4	CEP55	Centrosomal protein of 55 kDa	0.333339	1	0.0279839	1.67017	0.0447861	-0.0700382
1h	Q8IXI1	RHOT2	Mitochondrial Rho GTPase 2	0.201679	1	0.0179483	1.69199	0.0431708	-0.0700589
1h	Q15648	MED1	Mediator of RNA polymerase II transcription subunit 1	0.427999	1	-0.0241256	1.79434	0.035792	-0.0703239
1h	Q99700	ATXN2	Ataxin-2	0.145965	1	-0.00479722	3.72584	0.00116543	-0.0704253
1h	P30622	CLIP1	CAP-Gly domain-containing linker protein 1	1.09306	1	0.0398397	2.4406	0.0109449	-0.0708876
1h	Q96ST2	IWS1	Protein IWS1 homolog	0.216855	1	-0.0127628	2.90291	0.00479584	-0.070909
1h	O76031	CLPX	ATP-dependent Clp protease ATP-binding subunit clpX-like, mitochondrial	0.234055	1	-0.0133085	2.20321	0.0168828	-0.0720448
1h	Q9Y3B4	SF3B6	Splicing factor 3B subunit 6	0.363362	1	0.0240083	2.15997	0.0182578	-0.0720887
1h	P22102	GART	Trifunctional purine biosynthetic protein adenosine-3	0.234777	1	0.0155604	1.70441	0.0421686	-0.0721838
1h	Q9Y446	PKP3	Plakophilin-3	0.321592	1	-0.014142	2.17191	0.0178968	-0.072206
1h	Q8TAQ2	SMARCC2	SWI/SNF complex subunit SMARCC2	0.41594	1	0.0210555	3.91274	0.000876081	-0.0731142
1h	Q14966	ZNF638	Zinc finger protein 638	0.569426	1	-0.0352043	2.45274	0.0106766	-0.07312
1h	Q08945	SSRP1	FACT complex subunit SSRP1	0.315733	1	0.0115962	2.89391	0.00484129	-0.0732713
1h	Q9NYJ8	TAB2	TGF-beta-activated kinase 1 and MAP3K7-binding protein 2	1.25254	1	-0.0725263	2.39461	0.0120071	-0.0734566
1h	P34896	SHMT1	Serine hydroxymethyltransferase, cytosolic	0.0256889	1	0.00217271	2.28015	0.0146667	-0.0735877
1h	O43318	MAP3K7	Mitogen-activated protein kinase kinase kinase 7	0.280356	1	-0.0188777	2.03277	0.0230595	-0.0742666
1h	Q6ZRS2	SRCAP	Helicase SRCAP	0.168535	1	-0.0119822	1.99043	0.0250026	-0.0742737
1h	Q12824	SMARCB1	SWI/SNF-related matrix-associated actin-dependent regulator of chromatin subfamily B member 1	0.235319	1	0.0211787	2.15639	0.0183722	-0.0747271
1h	Q9BYD3	MRPL4	Large ribosomal subunit protein uL4m	0.458563	1	-0.027281	1.70593	0.0421268	-0.0748793
1h	Q9NTZ6	RBM12	RNA-binding protein 12	0.171293	1	-0.00936818	2.04941	0.0223445	-0.0753518
1h	Q15428	SF3A2	Splicing factor 3A subunit 2	0.342865	1	0.019155	2.56888	0.00876536	-0.0754499
1h	Q9BV38	WDR18	WD repeat-containing protein 18	1.36236	1	0.0430105	2.275	0.0147968	-0.0754553
1h	Q96BP3	PPWD1	Peptidylprolyl isomerase domain and WD repeat-containing protein 1	0.493557	1	0.0256546	2.35287	0.0129313	-0.0754869
1h	Q15645	TRIP13	Pachytene checkpoint protein 2 homolog	0.17637	1	-0.0114441	2.17908	0.017682	-0.0755913
1h	Q9Y2U8	LEMD3	Inner nuclear membrane protein Man1	0.248204	1	-0.018737	1.73475	0.0400173	-0.0756384
1h	O75694	NUP155	Nuclear pore complex protein Nup155	0.133521	1	-0.00657916	2.95944	0.00432653	-0.0757251
1h	P09012	SNRPA	U1 small nuclear ribonucleoprotein A	0.201349	1	0.0123591	1.61404	0.0499133	-0.0761309
1h	Q8N3E9	PLCD3	1-phosphatidylinositol 4,5-bisphosphate phosphodiesterase delta-3	1.19867	1	0.0780647	1.72867	0.0404571	-0.0767723
1h	Q8WUM0	NUP133	Nuclear pore complex protein Nup133	0.438299	1	-0.019425	2.24702	0.0157197	-0.0768324
1h	P51148	RAB5C	Ras-related protein Rab-5C	0.0907863	1	0.00522852	1.85829	0.0316505	-0.0772543
1h	Q96FZ2	HMCES	Abasic site processing protein HMCES	1.24908	1	0.0477903	2.20973	0.0166682	-0.0774262
1h	Q14258	TRIM25	E3 ubiquitin/ISG15 ligase TRIM25	0.346788	1	0.0163705	2.13305	0.0190718	-0.0774529
1h	O75643	SNRNP200	U5 small nuclear ribonucleoprotein 200 kDa helicase	0.133563	1	0.00885677	4.02963	0.000694534	-0.0781097
1h	Q96S55	WRNIP1	ATPase WRNIP1	0.397006	1	-0.0271201	2.29189	0.0143445	-0.0782448
1h	Q13868	EXOSC2	Exosome complex component RRP4	0.827822	1	0.0389245	3.61402	0.00139367	-0.0785182
1h	Q53GS9	USP39	Ubiquitin carboxyl-terminal hydrolase 39	0.329219	1	-0.0132196	2.75562	0.00618266	-0.0788593
1h	Q02790	FKBP4	Peptidyl-prolyl cis-trans isomerase FKBP4	0.0326626	1	-0.00303149	1.93454	0.0278486	-0.0792251
1h	Q9H0U4	RAB1B	Ras-related protein Rab-1B	0.170334	1	-0.0129454	1.97886	0.0254796	-0.0795431
1h	Q92621	NUP205	Nuclear pore complex protein Nup205	0.124793	1	0.00651717	2.34958	0.0129974	-0.0799065
1h	Q12789	GTF3C1	General transcription factor 3C polypeptide 1	0.0492407	1	0.00357115	2.28667	0.0144805	-0.0804119
1h	O60341	KDM1A	Lysine-specific histone demethylase 1A	0.316131	1	0.0131969	2.34631	0.0130324	-0.080689
1h	P49959	MRE11	Double-strand break repair protein MRE11	0.440678	1	-0.0216467	2.31926	0.0137878	-0.0808487
1h	P18669	PGAM1	Phosphoglycerate mutase 1	0.358698	1	0.0233533	1.61464	0.0498718	-0.0810792
1h	P29966	MARCKS	Myristoylated alanine-rich C-kinase substrate	0.0756398	1	-0.00622177	1.92852	0.0280676	-0.0811954
1h	P31943	HNRNPH1	Heterogeneous nuclear ribonucleoprotein H	0.174928	1	0.011167	2.03226	0.0230763	-0.0813084
1h	Q8ND56	LSM14A	Protein LSM14 homolog A	0.0569591	1	-0.003299	1.62989	0.0483403	-0.0816804
1h	Q9BTW9	TBCD	Tubulin-specific chaperone D	0.0865716	1	-0.00492549	2.79151	0.00588715	-0.0820158
1h	P17706	PTPN2	Tyrosine-protein phosphatase non-receptor type 2	0.582028	1	-0.0523968	2.10223	0.0201783	-0.0820272
1h	P51610	HCFC1	Host cell factor 1	1.42119	1	0.0272272	5.932	0.000137931	-0.0821264
1h	P23526	AHCY	Adenosylhomocysteinase	0.0183916	1	0.00112319	2.75061	0.00620944	-0.082149
1h	P18583	SON	Protein SON	0.299697	1	0.0246096	1.63739	0.0475838	-0.0824308
1h	Q9H501	ESF1	ESF1 homolog	0.357404	1	-0.0318973	1.61448	0.0498689	-0.082453
1h	Q8IVT2	MISP	Mitotic interactor and substrate of PLK1	0.314867	1	0.0202956	1.93193	0.027912	-0.0827115
1h	P82933	MRPS9	Small ribosomal subunit protein uS9m	0.0905146	1	0.00769258	2.22753	0.0162416	-0.0828189
1h	Q13573	SNW1	SNW domain-containing protein 1	0.278107	1	-0.0166819	2.05687	0.0220014	-0.083039
1h	P12004	PCNA	Proliferating cell nuclear antigen	0.0687828	1	0.00628972	1.61896	0.0494461	-0.083199
1h	Q9H6R0	DHX33	ATP-dependent RNA helicase DHX33	0.699118	1	-0.0346761	3.32725	0.00223827	-0.0837996
1h	Q9Y2R4	DDX52	Probable ATP-dependent RNA helicase DDX52	0.0404606	1	0.00324345	2.09003	0.0205618	-0.0840156
1h	A3KMH1	VWA8	von Willebrand factor A domain-containing protein 8	0.192918	1	-0.0118505	1.88492	0.0302609	-0.0841801
1h	P38432	COIL	Coilin	0.871497	1	-0.0660383	1.90602	0.0291215	-0.0843263
1h	P49755	TMED10	Transmembrane emp24 domain-containing protein 10	0.127642	1	-0.00666547	1.69527	0.042911	-0.0846646
1h	P57740	NUP107	Nuclear pore complex protein Nup107	0.0206322	1	0.00146186	2.44798	0.0108033	-0.0848482
1h	Q6DKJ4	NXN	Nucleoredoxin	0.120569	1	-0.00733185	1.92587	0.0282049	-0.0852613
1h	Q16629	SRSF7	Serine/arginine-rich splicing factor 7	0.109418	1	-0.00476694	2.26219	0.0152835	-0.085331
1h	Q9BY77	POLDIP3	Polymerase delta-interacting protein 3	0.195184	1	-0.0114665	2.86781	0.00503161	-0.0854743
1h	Q8TB52	FBXO30	F-box only protein 30	0.325486	1	-0.012605	2.70392	0.00678125	-0.085777
1h	Q96DV4	MRPL38	Large ribosomal subunit protein mL38	0.0669419	1	0.00492764	2.60899	0.00800418	-0.0857832
1h	Q96I25	RBM17	Splicing factor 45	1.48597	1	-0.0384209	3.13986	0.00315856	-0.0858214
1h	P45973	CBX5	Chromobox protein homolog 5	0.464405	1	-0.0239899	4.5952	0.000246445	-0.0861423
1h	P18084	ITGB5	Integrin beta-5	1.46411	1	0.052545	2.93865	0.00445684	-0.0865378
1h	P52298	NCBP2	Nuclear cap-binding protein subunit 2	1.44187	1	-0.0605483	1.81875	0.0341902	-0.0866001
1h	O94880	PHF14	PHD finger protein 14	0.192417	1	0.012795	2.8481	0.00531009	-0.0867569
1h	O15027	SEC16A	Protein transport protein Sec16A	0.396624	1	0.0123434	3.86059	0.000991549	-0.0872893
1h	Q14160	SCRIB	Protein scribble homolog	0.836397	1	0.0265996	3.22867	0.00270707	-0.0879381
1h	Q96EY1	DNAJA3	DnaJ homolog subfamily A member 3, mitochondrial	0.261247	1	0.0212593	2.0542	0.0221408	-0.0879567
1h	Q9ULW3	ABT1	Activator of basal transcription 1	0.274624	1	-0.0196004	1.98948	0.0249836	-0.08797
1h	P11498	PC	Pyruvate carboxylase, mitochondrial	0.64666	1	0.0322124	2.96231	0.00431105	-0.0880762
1h	Q13206	DDX10	Probable ATP-dependent RNA helicase DDX10	0.227331	1	-0.023818	1.61622	0.0497541	-0.0882043
1h	Q99459	CDC5L	Cell division cycle 5-like protein	0.580692	1	0.0246062	3.37067	0.00213534	-0.0883968
1h	Q92609	TBC1D5	TBC1 domain family member 5	0.167642	1	-0.0137309	1.92241	0.0283159	-0.0886251
1h	Q9Y2X0	MED16	Mediator of RNA polymerase II transcription subunit 16	0.124392	1	-0.00801873	2.68499	0.00701322	-0.0888276
1h	Q9H0E3	SAP130	Histone deacetylase complex subunit SAP130	0.332143	1	0.0314975	2.62082	0.00784034	-0.0889518
1h	O15014	ZNF609	Zinc finger protein 609	0.526246	1	0.0406094	1.71632	0.0413277	-0.0889779
1h	Q96ST3	SIN3A	Paired amphipathic helix protein Sin3a	0.435302	1	0.0212189	1.98991	0.024966	-0.0894344
1h	Q9ULA0	DNPEP	Aspartyl aminopeptidase	0.919541	1	0.0373448	3.59923	0.00143363	-0.0894387
1h	O75027	ABCB7	Iron-sulfur clusters transporter ABCB7, mitochondrial	0.403663	1	0.0276804	1.79967	0.0355068	-0.0894701
1h	O96019	ACTL6A	Actin-like protein 6A	0.693885	1	-0.0269556	3.34659	0.00220258	-0.0894854
1h	Q9H583	HEATR1	HEAT repeat-containing protein 1	0.317585	1	0.0235405	2.36983	0.0126044	-0.0895407
1h	P33527	ABCC1	Multidrug resistance-associated protein 1	0.134829	1	-0.0091958	2.21636	0.0165178	-0.0898457
1h	Q9Y6A4	CFAP20	Cilia- and flagella-associated protein 20	1.73801	1	0.106002	1.63315	0.0479821	-0.0900508
1h	Q6PJG2	MIDEAS	Mitotic deacetylase-associated SANT domain protein	0.299048	1	0.0204545	1.88315	0.0303036	-0.0904889
1h	Q96SB4	SRPK1	SRSF protein kinase 1	0.166873	1	0.0199919	2.32914	0.013524	-0.0907295
1h	Q9Y265	RUVBL1	RuvB-like 1	0.00336225	1	0.000148058	3.56183	0.00153648	-0.0907421
1h	Q9UKF6	CPSF3	Cleavage and polyadenylation specificity factor subunit 3	0.612023	1	0.0270178	1.97055	0.0257983	-0.0908959
1h	Q9BRJ2	MRPL45	Large ribosomal subunit protein mL45	0.175347	1	0.00751925	1.87815	0.0305963	-0.0910749
1h	Q9NWH9	SLTM	SAFB-like transcription modulator	0.329076	1	0.0263215	1.79103	0.0359707	-0.0913504
1h	Q9Y230	RUVBL2	RuvB-like 2	0.625032	1	0.0137637	4.09589	0.000537931	-0.0914369
1h	Q9HCG8	CWC22	Pre-mRNA-splicing factor CWC22 homolog	0.967683	1	-0.0555987	2.08809	0.0206504	-0.0916938
1h	Q2NL82	TSR1	Pre-rRNA-processing protein TSR1 homolog	0.0743598	1	-0.0058558	2.89713	0.0048342	-0.0917802
1h	P52948	NUP98	Nuclear pore complex protein Nup98-Nup96	0.124192	1	0.00583553	5.16507	0.000137931	-0.0919168
1h	Q15678	PTPN14	Tyrosine-protein phosphatase non-receptor type 14	0.315889	1	0.0230068	1.98496	0.0251935	-0.0919518
1h	Q969T7	NT5C3B	7-methylguanosine phosphate-specific 5'-nucleotidase	0.210954	1	-0.0221639	2.00146	0.0244169	-0.0921521
1h	Q9P287	BCCIP	BRCA2 and CDKN1A-interacting protein	0.200383	1	0.0133743	1.99042	0.0249889	-0.0924532
1h	Q9GZT3	SLIRP	SRA stem-loop-interacting RNA-binding protein, mitochondrial	0.0402933	1	0.00383353	1.67519	0.0443846	-0.0926087
1h	Q12873	CHD3	Chromodomain-helicase-DNA-binding protein 3	0.125613	1	-0.0119225	2.85521	0.00520802	-0.0933506
1h	Q7L4I2	RSRC2	Arginine/serine-rich coiled-coil protein 2	0.206049	1	0.018217	1.66444	0.04523	-0.0934043
1h	Q14684	RRP1B	Ribosomal RNA processing protein 1 homolog B	0.37427	1	0.0211096	2.59054	0.0083741	-0.0936079
1h	Q9Y3Z3	SAMHD1	Deoxynucleoside triphosphate triphosphohydrolase SAMHD1	0.353286	1	0.0174797	3.46757	0.00172908	-0.0936801
1h	Q9NPD3	EXOSC4	Exosome complex component RRP41	0.60292	1	0.036117	2.06526	0.0216143	-0.0939387
1h	Q99567	NUP88	Nuclear pore complex protein Nup88	0.115267	1	-0.00924397	1.97659	0.025509	-0.093967
1h	P22570	FDXR	NADPH:adrenodoxin oxidoreductase, mitochondrial	0.12367	1	-0.00948119	1.97417	0.0255959	-0.0940654
1h	Q9UQR1	ZNF148	Zinc finger protein 148	0.0983631	1	0.00536513	2.04431	0.0225353	-0.0947719
1h	P29372	MPG	DNA-3-methyladenine glycosylase	0.36695	1	-0.0204436	1.61639	0.049753	-0.0948416
1h	P04150	NR3C1	Glucocorticoid receptor	0.0687127	1	0.00644255	1.69468	0.0429205	-0.0949967
1h	Q9P2I0	CPSF2	Cleavage and polyadenylation specificity factor subunit 2	0.211443	1	0.0165184	3.12303	0.00320995	-0.0950787
1h	Q8WU90	ZC3H15	Zinc finger CCCH domain-containing protein 15	0.0902705	1	-0.0078721	1.73382	0.0400627	-0.0951803
1h	Q9BSC4	NOL10	Nucleolar protein 10	0.0784021	1	-0.00565445	2.85725	0.00517942	-0.0953114
1h	Q86X27	RALGPS2	Ras-specific guanine nucleotide-releasing factor RalGPS2	0.249143	1	-0.0177524	1.94169	0.0274525	-0.0954727
1h	O94776	MTA2	Metastasis-associated protein MTA2	0.197824	1	-0.0114717	2.46408	0.010508	-0.095526
1h	O94906	PRPF6	Pre-mRNA-processing factor 6	0.500912	1	0.0214901	3.88326	0.000920455	-0.0956976
1h	P35658	NUP214	Nuclear pore complex protein Nup214	0.280321	1	-0.0128706	3.31352	0.00228164	-0.0956998
1h	Q9UPN9	TRIM33	E3 ubiquitin-protein ligase TRIM33	0.32116	1	-0.040727	1.87365	0.0308541	-0.0957471
1h	P04181	OAT	Ornithine aminotransferase, mitochondrial	0.343411	1	-0.0179369	1.67809	0.0442229	-0.0957975
1h	P16383	GCFC2	Intron Large complex component GCFC2	0.57115	1	0.0560786	1.69134	0.0432092	-0.0958521
1h	P62826	RAN	GTP-binding nuclear protein Ran	0.291201	1	0.0104721	4.56295	0.000258065	-0.096029
1h	Q8IXH7	NELFCD	Negative elongation factor C/D	0.830504	1	-0.039335	5.17556	0.000111888	-0.0967174
1h	P56545	CTBP2	C-terminal-binding protein 2	0.309897	1	0.0170002	3.6629	0.00131148	-0.0967605
1h	Q15459	SF3A1	Splicing factor 3A subunit 1	0.559072	1	-0.0155323	3.05195	0.00361933	-0.0967703
1h	Q9UMS4	PRPF19	Pre-mRNA-processing factor 19	1.27891	1	0.0449681	3.22784	0.00270924	-0.0970824
1h	Q8N465	D2HGDH	D-2-hydroxyglutarate dehydrogenase, mitochondrial	0.0895669	1	-0.00623286	1.92146	0.0283503	-0.0971489
1h	P11387	TOP1	DNA topoisomerase 1	0.24197	1	0.0117936	3.18345	0.00290732	-0.0973659
1h	Q6P2Q9	PRPF8	Pre-mRNA-processing-splicing factor 8	0.0520866	1	0.00204682	4.01922	0.000715655	-0.0973766
1h	Q9ULC3	RAB23	Ras-related protein Rab-23	2.72214	0.724235	0.0867271	1.80907	0.0348912	-0.0974984
1h	Q92945	KHSRP	Far upstream element-binding protein 2	0.193679	1	0.0213995	1.68061	0.0440103	-0.0975108
1h	Q9UGP8	SEC63	Translocation protein SEC63 homolog	0.0395567	1	-0.00376034	1.67142	0.0447655	-0.0975161
1h	Q8WUA4	GTF3C2	General transcription factor 3C polypeptide 2	0.853137	1	0.0583284	3.0201	0.00385876	-0.0976144
1h	Q13895	BYSL	Bystin	0.159467	1	-0.00865388	2.94911	0.00439732	-0.0976267
1h	P26641	EEF1G	Elongation factor 1-gamma	0.16647	1	-0.0112	2.97848	0.00418257	-0.0977519
1h	O95757	HSPA4L	Heat shock 70 kDa protein 4L	0.915928	1	0.0728573	1.8188	0.034203	-0.097912
1h	Q8TED0	UTP15	U3 small nucleolar RNA-associated protein 15 homolog	0.0113609	1	0.00148344	1.8834	0.0303122	-0.0979233
1h	Q5T200	ZC3H13	Zinc finger CCCH domain-containing protein 13	0.264536	1	-0.0237424	2.62973	0.00777966	-0.0980644
1h	Q13427	PPIG	Peptidyl-prolyl cis-trans isomerase G	0.609644	1	0.0425098	1.68786	0.0434657	-0.0980902
1h	P08238	HSP90AB1	Heat shock protein HSP 90-beta	0.110666	1	0.0126917	2.13827	0.0188779	-0.0982177
1h	O75251	NDUFS7	NADH dehydrogenase [ubiquinone] iron-sulfur protein 7, mitochondrial	0.0101592	1	-0.00103211	2.22344	0.0163058	-0.0982413
1h	Q01970	PLCB3	1-phosphatidylinositol 4,5-bisphosphate phosphodiesterase beta-3	0.0728926	1	0.00523734	1.6938	0.0430089	-0.0984964
1h	O14929	HAT1	Histone acetyltransferase type B catalytic subunit	0.257238	1	0.03474	2.1925	0.0172563	-0.0989199
1h	Q92804	TAF15	TATA-binding protein-associated factor 2N	0.419963	1	0.0361571	2.48839	0.0100512	-0.0993323
1h	P11586	MTHFD1	C-1-tetrahydrofolate synthase, cytoplasmic	0.984085	1	0.0203619	4.92412	0.000162791	-0.0994604
1h	P35250	RFC2	Replication factor C subunit 2	0.161919	1	0.00757837	3.53376	0.0015865	-0.0997088
1h	O43172	PRPF4	U4/U6 small nuclear ribonucleoprotein Prp4	0.638498	1	0.0196326	2.78968	0.00590203	-0.100334
1h	O60248	SOX15	Protein SOX-15	0.0121645	1	-0.00184524	1.834	0.0332843	-0.100356
1h	P35080	PFN2	Profilin-2	0.795791	1	-0.0428092	3.07935	0.00347226	-0.100597
1h	Q9NQ50	MRPL40	Large ribosomal subunit protein mL40	0.0320379	1	-0.00230706	1.82857	0.0336167	-0.100616
1h	Q92552	MRPS27	Small ribosomal subunit protein mS27	0.338873	1	-0.0446908	1.86575	0.0312494	-0.100909
1h	Q96JJ3	ELMO2	Engulfment and cell motility protein 2	0.823658	1	0.0311468	3.03451	0.00372414	-0.100953
1h	Q6UX04	CWC27	Spliceosome-associated protein CWC27 homolog	0.421712	1	0.0328269	2.1323	0.0190847	-0.101027
1h	Q9P2J5	LARS1	Leucine--tRNA ligase, cytoplasmic	0.417246	1	-0.016052	3.68661	0.00128878	-0.101341
1h	Q9NYK5	MRPL39	Large ribosomal subunit protein mL39	1.34612	1	0.0340343	2.34114	0.0131715	-0.101405
1h	Q8WWQ0	PHIP	PH-interacting protein	0.443117	1	0.0240996	3.16658	0.00304823	-0.101441
1h	Q9Y3T9	NOC2L	Nucleolar complex protein 2 homolog	0.600699	1	-0.0226928	3.16341	0.00303514	-0.10157
1h	Q9NZW5	PALS2	Protein PALS2	0.334547	1	0.0113628	2.37049	0.0126019	-0.101615
1h	Q9P289	STK26	Serine/threonine-protein kinase 26	0.393373	1	-0.035171	2.30667	0.014038	-0.101806
1h	Q01167	FOXK2	Forkhead box protein K2	0.695173	1	0.0349451	2.68957	0.00697459	-0.101875
1h	P31947	SFN	14-3-3 protein sigma	0.121074	1	-0.0119345	2.10976	0.0198605	-0.101875
1h	P13995	MTHFD2	Bifunctional methylenetetrahydrofolate dehydrogenase/cyclohydrolase, mitochondrial	0.189045	1	-0.0265236	1.80111	0.0354013	-0.102515
1h	Q9H7L9	SUDS3	Sin3 histone deacetylase corepressor complex component SDS3	0.31239	1	0.0235478	1.86264	0.0313609	-0.102924
1h	Q12851	MAP4K2	Mitogen-activated protein kinase kinase kinase kinase 2	0.197541	1	0.0169474	1.7695	0.037483	-0.103026
1h	P20585	MSH3	DNA mismatch repair protein Msh3	0.442291	1	-0.0248791	3.84888	0.000994475	-0.103209
1h	O95251	KAT7	Histone acetyltransferase KAT7	0.0712062	1	-0.00768912	2.48623	0.0100909	-0.103285
1h	Q9UNX4	WDR3	WD repeat-containing protein 3	0.116189	1	0.0125058	2.90247	0.0048	-0.103356
1h	O60504	SORBS3	Vinexin	0.187513	1	0.0162413	2.22183	0.0163206	-0.103398
1h	Q5RKV6	EXOSC6	Exosome complex component MTR3	0.348973	1	0.0272598	2.21742	0.0164717	-0.103493
1h	Q93074	MED12	Mediator of RNA polymerase II transcription subunit 12	0.135393	1	0.00681829	3.32075	0.00228366	-0.103801
1h	Q8IYS1	PM20D2	Xaa-Arg dipeptidase	0.802427	1	0.052197	2.0121	0.023984	-0.104017
1h	O60216	RAD21	Double-strand-break repair protein rad21 homolog	0.12053	1	-0.010453	2.35383	0.0129225	-0.104037
1h	P38159	RBMX	RNA-binding motif protein, X chromosome	0.404016	1	-0.023026	3.09565	0.00335976	-0.104039
1h	P18124	RPL7	Large ribosomal subunit protein uL30	0.00109769	1	-0.000109673	1.7942	0.0357966	-0.104169
1h	Q9Y2S7	POLDIP2	Polymerase delta-interacting protein 2	0.346395	1	-0.0151799	5.51277	0.000146789	-0.104253
1h	Q86U28	ISCA2	Iron-sulfur cluster assembly 2 homolog, mitochondrial	0.0802233	1	0.0107692	2.10945	0.0198493	-0.104278
1h	P19388	POLR2E	DNA-directed RNA polymerases I, II, and III subunit RPABC1	0.634817	1	0.0387536	2.94976	0.0043871	-0.104886
1h	Q7Z3B3	KANSL1	KAT8 regulatory NSL complex subunit 1	1.25507	1	0.0836008	1.83951	0.0329058	-0.105211
1h	P23921	RRM1	Ribonucleoside-diphosphate reductase large subunit	0.188195	1	0.0197222	1.88392	0.0302992	-0.10528
1h	P35249	RFC4	Replication factor C subunit 4	0.0895341	1	0.00587559	2.5502	0.00905242	-0.105312
1h	Q9C0D5	TANC1	Protein TANC1	0.70074	1	0.0343651	2.1617	0.0182064	-0.10574
1h	Q5SRE5	NUP188	Nucleoporin NUP188	0.203577	1	-0.0160625	3.27919	0.00248421	-0.106072
1h	P09429	HMGB1	High mobility group protein B1	0.943081	1	0.0908568	2.81282	0.00561165	-0.106101
1h	Q9UQE7	SMC3	Structural maintenance of chromosomes protein 3	0.157447	1	-0.00588632	3.58974	0.00146491	-0.106141
1h	Q8N9N2	ASCC1	Activating signal cointegrator 1 complex subunit 1	0.0517094	1	0.00503528	2.44471	0.0108635	-0.106159
1h	Q9Y5Q9	GTF3C3	General transcription factor 3C polypeptide 3	0.0644523	1	-0.00321138	3.03694	0.00371717	-0.106502
1h	Q9BYD2	MRPL9	Large ribosomal subunit protein bL9m	0.113303	1	-0.00709367	2.57175	0.00870303	-0.106697
1h	P78330	PSPH	Phosphoserine phosphatase	0.559179	1	-0.034575	1.61548	0.0498184	-0.106722
1h	P49790	NUP153	Nuclear pore complex protein Nup153	0.270412	1	-0.0155222	2.97578	0.00421517	-0.106899
1h	P07947	YES1	Tyrosine-protein kinase Yes	0.7187	1	0.0778495	3.40138	0.00196571	-0.106976
1h	P42892	ECE1	Endothelin-converting enzyme 1	0.465195	1	0.030766	2.11406	0.0197541	-0.106999
1h	P12270	TPR	Nucleoprotein TPR	0.41561	1	-0.0136995	4.9999	0.00015	-0.107201
1h	P31040	SDHA	Succinate dehydrogenase [ubiquinone] flavoprotein subunit, mitochondrial	0.282388	1	0.0263779	1.96167	0.0263438	-0.107473
1h	Q8WXI9	GATAD2B	Transcriptional repressor p66-beta	0.0104176	1	0.00052762	3.47671	0.00169478	-0.107525
1h	Q86U86	PBRM1	Protein polybromo-1	0.713652	1	-0.0266508	3.73238	0.00114428	-0.10775
1h	Q9BW92	TARS2	Threonine--tRNA ligase, mitochondrial	0.218983	1	0.0223308	3.12662	0.00318253	-0.10811
1h	Q13151	HNRNPA0	Heterogeneous nuclear ribonucleoprotein A0	0.0124757	1	0.00078702	3.07437	0.00349776	-0.108131
1h	P42766	RPL35	Large ribosomal subunit protein uL29	0.350144	1	0.0377588	2.05034	0.0223134	-0.108335
1h	P41214	EIF2D	Eukaryotic translation initiation factor 2D	0.489709	1	-0.0471032	2.20111	0.0169587	-0.108511
1h	Q9UIU6	SIX4	Homeobox protein SIX4	0.366261	1	-0.0503179	2.02008	0.0236948	-0.108524
1h	P39880	CUX1	Homeobox protein cut-like 1	0.503403	1	0.0211697	2.11378	0.0197345	-0.108615
1h	Q9BRZ2	TRIM56	E3 ubiquitin-protein ligase TRIM56	0.137474	1	0.00865602	2.70808	0.00674888	-0.108809
1h	Q9NVP1	DDX18	ATP-dependent RNA helicase DDX18	0.0572075	1	-0.00594735	2.13072	0.0191301	-0.108832
1h	Q8WVJ2	NUDCD2	NudC domain-containing protein 2	0.242637	1	-0.0185046	1.70133	0.0423992	-0.108941
1h	P68371	TUBB4B	Tubulin beta-4B chain	0.286086	1	-0.0296016	2.33359	0.0134505	-0.10896
1h	P27708	CAD	CAD protein	0.163383	1	0.0116937	4.61301	0.00025	-0.108981
1h	Q9H6R4	NOL6	Nucleolar protein 6	0.252367	1	-0.0255187	1.8743	0.0308599	-0.109251
1h	Q13243	SRSF5	Serine/arginine-rich splicing factor 5	0.213225	1	0.0285523	1.68959	0.0433011	-0.109432
1h	Q9NXE4	SMPD4	Sphingomyelin phosphodiesterase 4	0.738339	1	0.0319045	2.41966	0.0114669	-0.109566
1h	Q96L91	EP400	E1A-binding protein p400	0.175426	1	-0.0143263	1.79239	0.0359074	-0.109616
1h	Q9UKL0	RCOR1	REST corepressor 1	0.257535	1	-0.014452	1.9309	0.0279197	-0.109758
1h	Q96P16	RPRD1A	Regulation of nuclear pre-mRNA domain-containing protein 1A	0.207796	1	-0.0134063	2.15696	0.018374	-0.109814
1h	Q9UFW8	CGGBP1	CGG triplet repeat-binding protein 1	0.336825	1	0.0251102	2.78427	0.00597136	-0.110091
1h	Q8IXW5	RPAP2	Putative RNA polymerase II subunit B1 CTD phosphatase RPAP2	0.0755286	1	-0.00867367	1.90641	0.0291123	-0.110091
1h	P08237	PFKM	ATP-dependent 6-phosphofructokinase, muscle type	0.307331	1	0.0198908	3.06932	0.0035364	-0.110143
1h	Q9BQ95	ECSIT	Evolutionarily conserved signaling intermediate in Toll pathway, mitochondrial	0.214131	1	-0.00691581	1.62731	0.0485743	-0.110217
1h	P07910	HNRNPC	Heterogeneous nuclear ribonucleoproteins C1/C2	0.28181	1	-0.0164993	3.59009	0.00146813	-0.110237
1h	Q15269	PWP2	Periodic tryptophan protein 2 homolog	0.0780476	1	0.00594342	1.85199	0.032047	-0.110304
1h	Q9Y3B2	EXOSC1	Exosome complex component CSL4	0.358916	1	-0.0234783	4.1909	0.000447653	-0.110894
1h	P61006	RAB8A	Ras-related protein Rab-8A	0.139011	1	0.00621152	3.09284	0.00337386	-0.110903
1h	Q9BVS4	RIOK2	Serine/threonine-protein kinase RIO2	0.662324	1	0.0275824	3.58134	0.0014902	-0.111066
1h	Q15003	NCAPH	Condensin complex subunit 2	0.668079	1	0.0349345	3.1713	0.00298873	-0.111141
1h	Q9BYD6	MRPL1	Large ribosomal subunit protein uL1m	0.044753	1	-0.00351131	2.31463	0.0138602	-0.111532
1h	Q2TAY7	SMU1	WD40 repeat-containing protein SMU1	0.19468	1	0.0173233	2.59146	0.00837075	-0.111786
1h	Q9NX20	MRPL16	Large ribosomal subunit protein uL16m	0.23362	1	0.0324667	2.24195	0.0158795	-0.11179
1h	Q5VT52	RPRD2	Regulation of nuclear pre-mRNA domain-containing protein 2	0.0363067	1	-0.00336242	1.98908	0.0250039	-0.111828
1h	Q92576	PHF3	PHD finger protein 3	0.14363	1	-0.0144346	2.2872	0.014478	-0.111977
1h	Q96SB8	SMC6	Structural maintenance of chromosomes protein 6	0.249603	1	0.0129952	2.60553	0.00803326	-0.112108
1h	Q9Y696	CLIC4	Chloride intracellular channel protein 4	0.377709	1	0.0245907	2.48622	0.0100814	-0.112234
1h	O94927	HAUS5	HAUS augmin-like complex subunit 5	0.0422803	1	-0.00360739	2.02374	0.0234826	-0.112318
1h	Q12913	PTPRJ	Receptor-type tyrosine-protein phosphatase eta	0.835726	1	0.0517994	2.14749	0.01857	-0.112423
1h	Q9BYG3	NIFK	MKI67 FHA domain-interacting nucleolar phosphoprotein	0.106351	1	0.0144358	1.66804	0.0450087	-0.112529
1h	P39748	FEN1	Flap endonuclease 1	0.186987	1	0.0119467	2.16206	0.018214	-0.113086
1h	Q14839	CHD4	Chromodomain-helicase-DNA-binding protein 4	0.113639	1	0.00897741	3.5423	0.00157113	-0.11334
1h	Q02878	RPL6	Large ribosomal subunit protein eL6	0.0128815	1	-0.00148606	2.00469	0.024312	-0.113349
1h	P82914	MRPS15	Small ribosomal subunit protein uS15m	0.797441	1	-0.0540448	2.3648	0.0126834	-0.113438
1h	Q9BT73	PSMG3	Proteasome assembly chaperone 3	0.0877039	1	0.0128509	1.67159	0.044768	-0.113578
1h	Q9HC36	MRM3	rRNA methyltransferase 3, mitochondrial	0.0183154	1	0.00225651	2.57628	0.00861726	-0.113716
1h	O95602	POLR1A	DNA-directed RNA polymerase I subunit RPA1	0.13562	1	-0.017915	2.21108	0.0166636	-0.113966
1h	O00233	PSMD9	26S proteasome non-ATPase regulatory subunit 9	0.829836	1	0.0615853	3.01911	0.00385896	-0.114005
1h	Q6Y7W6	GIGYF2	GRB10-interacting GYF protein 2	0.0572815	1	0.00423884	2.6882	0.00698567	-0.114014
1h	Q9NQ29	LUC7L	Putative RNA-binding protein Luc7-like 1	0.169228	1	-0.0255842	1.94789	0.0270922	-0.114419
1h	Q01780	EXOSC10	Exosome complex component 10	0.924134	1	0.024811	5.34	0.000125984	-0.11465
1h	Q14692	BMS1	Ribosome biogenesis protein BMS1 homolog	0.00529617	1	0.000536919	2.63593	0.00768085	-0.114846
1h	P51648	ALDH3A2	Aldehyde dehydrogenase family 3 member A2	0.604505	1	-0.0404282	2.39736	0.0119644	-0.114906
1h	Q8WUK0	PTPMT1	Phosphatidylglycerophosphatase and protein-tyrosine phosphatase 1	0.19898	1	0.0146884	1.89795	0.0296098	-0.11501
1h	Q9UHJ6	SHPK	Sedoheptulokinase	0.780937	1	0.0840226	2.8821	0.00495385	-0.11561
1h	Q9Y613	FHOD1	FH1/FH2 domain-containing protein 1	0.121424	1	-0.00834382	2.78317	0.00596424	-0.115626
1h	Q9Y2P8	RCL1	RNA 3'-terminal phosphate cyclase-like protein	0.387867	1	0.0344802	3.21099	0.00278869	-0.115665
1h	Q96PK6	RBM14	RNA-binding protein 14	0.347898	1	0.018302	2.22076	0.0163733	-0.115704
1h	Q92783	STAM	Signal transducing adapter molecule 1	0.352056	1	0.0253314	1.70276	0.0422914	-0.115784
1h	Q9BRU9	UTP23	rRNA-processing protein UTP23 homolog	0.590771	1	0.0507261	1.79061	0.0359977	-0.115904
1h	P49915	GMPS	GMP synthase [glutamine-hydrolyzing]	0.0485681	1	-0.00502157	2.17608	0.0177688	-0.115969
1h	Q12830	BPTF	Nucleosome-remodeling factor subunit BPTF	0.4894	1	-0.0477118	2.3999	0.0119535	-0.116243
1h	Q9HD34	LYRM4	LYR motif-containing protein 4	0.266515	1	0.0303487	1.77567	0.0370229	-0.116271
1h	Q13535	ATR	Serine/threonine-protein kinase ATR	0.0843919	1	-0.0113478	1.86868	0.0311366	-0.116367
1h	Q9Y5J1	UTP18	U3 small nucleolar RNA-associated protein 18 homolog	0.0927566	1	0.0135052	1.92337	0.0282813	-0.116569
1h	Q86UV5	USP48	Ubiquitin carboxyl-terminal hydrolase 48	0.768169	1	-0.0503478	2.46378	0.0105019	-0.116732
1h	O15504	NUP42	Nucleoporin NUP42	0.277281	1	0.0236936	2.12643	0.0192478	-0.116757
1h	Q9Y3B7	MRPL11	Large ribosomal subunit protein uL11m	0.429323	1	-0.0234945	4.06339	0.000628763	-0.116858
1h	O60830	TIMM17B	Mitochondrial import inner membrane translocase subunit Tim17-B	0.0641636	1	0.00667036	2.10059	0.020223	-0.116906
1h	Q8IWI9	MGA	MAX gene-associated protein	0.0872424	1	-0.0112367	3.16425	0.0030336	-0.117087
1h	O15042	U2SURP	U2 snRNP-associated SURP motif-containing protein	0.144816	1	0.0136604	2.45677	0.0106207	-0.117188
1h	O00165	HAX1	HCLS1-associated protein X-1	0.662921	1	0.0516634	2.21932	0.0164068	-0.117355
1h	Q7Z3K3	POGZ	Pogo transposable element with ZNF domain	0.308477	1	0.0153277	6.32976	0.000131148	-0.117357
1h	Q13185	CBX3	Chromobox protein homolog 3	0.0535349	1	0.00780678	2.20902	0.0166892	-0.117493
1h	O15091	PRORP	Mitochondrial ribonuclease P catalytic subunit	0.0533991	1	-0.00631714	2.95	0.004393	-0.117567
1h	P49848	TAF6	Transcription initiation factor TFIID subunit 6	0.3515	1	0.0220574	2.65552	0.00743042	-0.117669
1h	Q9UPN4	CEP131	Centrosomal protein of 131 kDa	0.342036	1	0.0160922	2.77609	0.00601653	-0.117723
1h	P17936	IGFBP3	Insulin-like growth factor-binding protein 3	0.47336	1	0.058179	2.26416	0.0152277	-0.117737
1h	Q8IUX1	TMEM126B	Complex I assembly factor TMEM126B, mitochondrial	0.219265	1	0.0179329	1.9272	0.0281175	-0.11774
1h	Q5HYW2	NHSL2	NHS-like protein 2	0.842942	1	-0.0538837	1.88802	0.0301904	-0.117748
1h	Q05D32	CTDSPL2	CTD small phosphatase-like protein 2	0.513153	1	0.0583948	2.56326	0.00888353	-0.117748
1h	Q9BQ75	CMSS1	Protein CMSS1	0.905629	1	-0.0528253	2.63701	0.00768477	-0.117752
1h	Q92785	DPF2	Zinc finger protein ubi-d4	0.378659	1	-0.0243275	2.73751	0.00637358	-0.117996
1h	Q9NX58	LYAR	Cell growth-regulating nucleolar protein	0.00313451	1	0.000394106	2.1244	0.0193434	-0.118183
1h	P82673	MRPS35	Small ribosomal subunit protein mS35	0.168165	1	-0.00668323	2.95727	0.00434735	-0.118418
1h	P57678	GEMIN4	Gem-associated protein 4	0.191481	1	-0.0186163	2.14613	0.0186228	-0.118438
1h	P12268	IMPDH2	Inosine-5'-monophosphate dehydrogenase 2	0.205511	1	0.0125041	3.32894	0.00223508	-0.118762
1h	Q9Y676	MRPS18B	Small ribosomal subunit protein mS40	0.0240441	1	0.00316143	2.29428	0.0143161	-0.118871
1h	Q6UB35	MTHFD1L	Monofunctional C1-tetrahydrofolate synthase, mitochondrial	0.0021019	1	-0.000161648	2.43921	0.0109761	-0.119011
1h	Q9UPP1	PHF8	Histone lysine demethylase PHF8	1.82313	1	-0.108841	2.95859	0.00432065	-0.119733
1h	Q9UQR0	SCML2	Sex comb on midleg-like protein 2	0.0736831	1	-0.0100079	1.95594	0.0266166	-0.119985
1h	O76021	RSL1D1	Ribosomal L1 domain-containing protein 1	0.0689574	1	-0.00788212	1.68724	0.0435117	-0.120016
1h	Q9NWU5	MRPL22	Large ribosomal subunit protein uL22m	0.114236	1	-0.00609827	2.62442	0.00784355	-0.120126
1h	Q9NYB9	ABI2	Abl interactor 2	0.166642	1	0.0172411	2.65106	0.0074747	-0.120307
1h	P51649	ALDH5A1	Succinate-semialdehyde dehydrogenase, mitochondrial	0.0129559	1	0.00175798	2.41866	0.0114896	-0.120532
1h	Q96JY6	PDLIM2	PDZ and LIM domain protein 2	0.424582	1	0.0197062	2.77088	0.00603986	-0.120844
1h	Q7Z5J4	RAI1	Retinoic acid-induced protein 1	0.140584	1	-0.0150019	1.91444	0.0286519	-0.120961
1h	Q9P031	CCDC59	Thyroid transcription factor 1-associated protein 26	0.0694191	1	0.0109473	2.86039	0.00510189	-0.121066
1h	P49821	NDUFV1	NADH dehydrogenase [ubiquinone] flavoprotein 1, mitochondrial	0.27953	1	0.0190525	2.3584	0.0128485	-0.121299
1h	P23246	SFPQ	Splicing factor, proline- and glutamine-rich	0.024296	1	-0.00300574	1.86409	0.0313219	-0.121441
1h	Q8NCN4	RNF169	E3 ubiquitin-protein ligase RNF169	1.85684	1	-0.0989743	3.86697	0.000963173	-0.121509
1h	Q9BZG1	RAB34	Ras-related protein Rab-34	0.0501991	1	0.0028708	3.75078	0.00108629	-0.121813
1h	Q9BQP7	MGME1	Mitochondrial genome maintenance exonuclease 1	0.114229	1	0.0114017	1.63148	0.0481473	-0.12212
1h	Q12769	NUP160	Nuclear pore complex protein Nup160	0.141296	1	-0.0167475	3.73353	0.00114713	-0.122149
1h	Q8TEQ6	GEMIN5	Gem-associated protein 5	0.240412	1	0.0200417	3.35124	0.00220333	-0.122408
1h	Q14137	BOP1	Ribosome biogenesis protein BOP1	0.189962	1	-0.0137608	2.2518	0.0155467	-0.122514
1h	Q96LT9	RNPC3	RNA-binding region-containing protein 3	1.06944	1	-0.149011	1.86892	0.0311408	-0.122597
1h	P07199	CENPB	Major centromere autoantigen B	0.253582	1	0.0331606	2.04686	0.0224364	-0.1229
1h	Q3YEC7	RABL6	Rab-like protein 6	0.318167	1	-0.0210121	1.72017	0.0411269	-0.123047
1h	O75449	KATNA1	Katanin p60 ATPase-containing subunit A1	0.0905476	1	-0.00899696	3.11453	0.00324575	-0.123152
1h	Q6P087	RPUSD3	Mitochondrial mRNA pseudouridine synthase RPUSD3	0.564769	1	0.0746969	1.67731	0.0442557	-0.123486
1h	Q5QJE6	DNTTIP2	Deoxynucleotidyltransferase terminal-interacting protein 2	0.0355439	1	0.00318336	3.17455	0.00297735	-0.123898
1h	Q8NBZ0	INO80E	INO80 complex subunit E	1.00013	1	-0.0674537	1.86277	0.0313677	-0.12397
1h	Q9UIG0	BAZ1B	Tyrosine-protein kinase BAZ1B	0.0685411	1	-0.00703847	2.8123	0.00561455	-0.124135
1h	P98175	RBM10	RNA-binding protein 10	0.598766	1	0.0224756	4.93111	0.000140351	-0.124244
1h	O60488	ACSL4	Long-chain-fatty-acid--CoA ligase 4	0.321415	1	0.0227649	2.6236	0.00784372	-0.124507
1h	Q13123	IK	Protein Red	0.0340849	1	-0.00389075	2.09058	0.0205486	-0.124618
1h	P17480	UBTF	Nucleolar transcription factor 1	0.0953441	1	0.00786066	3.07676	0.00347904	-0.124973
1h	Q8NFD5	ARID1B	AT-rich interactive domain-containing protein 1B	0.749405	1	0.0417434	3.012	0.00393249	-0.12512
1h	P06493	CDK1	Cyclin-dependent kinase 1	0.600172	1	0.0239449	3.03974	0.00369942	-0.125199
1h	O75153	CLUH	Clustered mitochondria protein homolog	0.0203966	1	0.00310135	1.75695	0.0385188	-0.125275
1h	Q8NFH3	NUP43	Nucleoporin Nup43	0.0712809	1	-0.00460696	3.36136	0.00214179	-0.125596
1h	Q5C9Z4	NOM1	Nucleolar MIF4G domain-containing protein 1	0.239492	1	-0.0272225	3.59892	0.00143046	-0.125599
1h	P39023	RPL3	Large ribosomal subunit protein uL3	0.0244942	1	0.00248766	1.64436	0.0469598	-0.125655
1h	Q9H974	QTRT2	Queuine tRNA-ribosyltransferase accessory subunit 2	0.0965717	1	-0.0074482	2.15022	0.018511	-0.125799
1h	P23919	DTYMK	Thymidylate kinase	0.0502897	1	-0.00318503	4.18136	0.000455516	-0.125928
1h	O43290	SART1	U4/U6.U5 tri-snRNP-associated protein 1	0.0547298	1	0.00713706	1.98682	0.0250959	-0.126388
1h	P42285	MTREX	Exosome RNA helicase MTR4	0.196636	1	0.0182469	2.45352	0.0106642	-0.126411
1h	Q8N1F7	NUP93	Nuclear pore complex protein Nup93	0.0561253	1	0.00335789	5.68579	0.000153846	-0.126416
1h	P34897	SHMT2	Serine hydroxymethyltransferase, mitochondrial	0.29303	1	0.0178292	4.03703	0.000670968	-0.126602
1h	O60832	DKC1	H/ACA ribonucleoprotein complex subunit DKC1	0.267124	1	0.0172713	2.64217	0.00759829	-0.126722
1h	Q13435	SF3B2	Splicing factor 3B subunit 2	0.122934	1	0.011879	2.22327	0.0162931	-0.127402
1h	O95551	TDP2	Tyrosyl-DNA phosphodiesterase 2	0.0887121	1	0.0100083	2.37379	0.0125448	-0.127489
1h	Q7Z4H7	HAUS6	HAUS augmin-like complex subunit 6	0.593641	1	-0.0441872	3.48177	0.00167273	-0.127752
1h	Q96PZ2	FAM111A	Serine protease FAM111A	0.0309599	1	0.00355566	2.03049	0.0231719	-0.127756
1h	Q9NTJ3	SMC4	Structural maintenance of chromosomes protein 4	0.10902	1	-0.0147107	1.63645	0.0476424	-0.128064
1h	Q15021	NCAPD2	Condensin complex subunit 1	0.0755987	1	-0.00634384	2.06928	0.0214272	-0.128208
1h	Q7L2E3	DHX30	ATP-dependent RNA helicase DHX30	0.233312	1	-0.0277987	2.41865	0.0114792	-0.12841
1h	Q9NPF5	DMAP1	DNA methyltransferase 1-associated protein 1	0.00495329	1	-0.000688314	1.72473	0.0407497	-0.128535
1h	Q7Z7F7	MRPL55	Large ribosomal subunit protein mL55	0.549654	1	-0.037995	2.88163	0.0049475	-0.128673
1h	O75818	RPP40	Ribonuclease P protein subunit p40	0.354478	1	0.0563234	2.36905	0.0125889	-0.128783
1h	Q9BQ39	DDX50	ATP-dependent RNA helicase DDX50	0.0813398	1	0.0049386	3.91997	0.000891496	-0.128805
1h	Q9NVV4	MTPAP	Poly(A) RNA polymerase, mitochondrial	0.11862	1	-0.00671804	2.72917	0.00647619	-0.128822
1h	O43390	HNRNPR	Heterogeneous nuclear ribonucleoprotein R	0.0106494	1	0.000638008	3.50389	0.00164754	-0.128978
1h	P46734	MAP2K3	Dual specificity mitogen-activated protein kinase kinase 3	0.0641665	1	0.00489807	2.92307	0.00461133	-0.129226
1h	P30084	ECHS1	Enoyl-CoA hydratase, mitochondrial	0.247996	1	0.0102966	2.64327	0.00758887	-0.129369
1h	Q9BVV7	TIMM21	Mitochondrial import inner membrane translocase subunit Tim21	0.719549	1	-0.0388343	2.83031	0.00544472	-0.129579
1h	O43491	EPB41L2	Band 4.1-like protein 2	0.000458642	1	-4.86374e-05	2.30484	0.0140857	-0.129611
1h	Q9Y5Q8	GTF3C5	General transcription factor 3C polypeptide 5	0.0188633	1	0.0017004	2.51839	0.00958607	-0.130928
1h	Q14683	SMC1A	Structural maintenance of chromosomes protein 1A	0.143515	1	-0.0085721	4.40697	0.00031405	-0.131128
1h	O60869	EDF1	Endothelial differentiation-related factor 1	0.324406	1	-0.031288	2.28001	0.0146613	-0.131142
1h	P08243	ASNS	Asparagine synthetase [glutamine-hydrolyzing]	0.123606	1	-0.0128121	2.12959	0.0191457	-0.131155
1h	P49406	MRPL19	Large ribosomal subunit protein bL19m	0.6291	1	0.0395651	3.05141	0.00360876	-0.131842
1h	P28347	TEAD1	Transcriptional enhancer factor TEF-1	0.357058	1	0.0506728	2.45684	0.0106306	-0.132578
1h	P15144	ANPEP	Aminopeptidase N	0.0748679	1	-0.00643396	3.18468	0.00291205	-0.132727
1h	Q7Z589	EMSY	BRCA2-interacting transcriptional repressor EMSY	1.07608	1	-0.0774893	2.30205	0.0141233	-0.132837
1h	Q96E29	MTERF3	Transcription termination factor 3, mitochondrial	0.767615	1	-0.045079	3.34402	0.00219853	-0.132867
1h	O15347	HMGB3	High mobility group protein B3	1.26367	1	0.0717716	5.40301	0.000135593	-0.133117
1h	P18621	RPL17	Large ribosomal subunit protein uL22	0.0184329	1	0.00154305	2.19801	0.017087	-0.133359
1h	Q5TA45	INTS11	Integrator complex subunit 11	0.175822	1	-0.0202568	2.38952	0.0121134	-0.133975
1h	P78316	NOP14	Nucleolar protein 14	0.320318	1	-0.0390029	2.61058	0.00799163	-0.134411
1h	Q8WWY3	PRPF31	U4/U6 small nuclear ribonucleoprotein Prp31	0.311814	1	-0.011375	4.94271	0.000142857	-0.134605
1h	Q5SSJ5	HP1BP3	Heterochromatin protein 1-binding protein 3	0.468512	1	-0.0289674	3.27041	0.00251826	-0.134693
1h	Q8IWX8	CHERP	Calcium homeostasis endoplasmic reticulum protein	0.0308155	1	0.0029223	3.23349	0.00270051	-0.134709
1h	O14646	CHD1	Chromodomain-helicase-DNA-binding protein 1	0.155721	1	0.0206454	2.80753	0.00567554	-0.134986
1h	Q96DI7	SNRNP40	U5 small nuclear ribonucleoprotein 40 kDa protein	0.19645	1	0.0132267	3.8037	0.00104255	-0.134995
1h	Q9BU76	MMTAG2	Multiple myeloma tumor-associated protein 2	0.0701163	1	0.0126917	1.97623	0.0255019	-0.135051
1h	Q96ME7	ZNF512	Zinc finger protein 512	0.132816	1	0.0154388	3.26031	0.00255862	-0.135271
1h	Q96GC5	MRPL48	Large ribosomal subunit protein mL48	1.04447	1	0.0389509	2.57676	0.00863072	-0.135485
1h	Q9H2H8	PPIL3	Peptidyl-prolyl cis-trans isomerase-like 3	0.167704	1	0.0251629	1.66173	0.0454697	-0.135502
1h	Q92610	ZNF592	Zinc finger protein 592	0.0601064	1	0.00813353	1.83204	0.0334103	-0.135577
1h	Q96EY8	MMAB	Corrinoid adenosyltransferase MMAB	0.699589	1	-0.0491111	3.24576	0.00262351	-0.135842
1h	P35251	RFC1	Replication factor C subunit 1	0.157982	1	0.0102363	3.85071	0.00099723	-0.136148
1h	P30086	PEBP1	Phosphatidylethanolamine-binding protein 1	0.828176	1	0.0215731	4.3546	0.000353414	-0.136215
1h	Q15070	OXA1L	Mitochondrial inner membrane protein OXA1L	0.0227116	1	0.00237858	1.62218	0.0491516	-0.136449
1h	Q9H3P2	NELFA	Negative elongation factor A	0.591636	1	-0.023771	2.56296	0.00887462	-0.136499
1h	Q68DK7	MSL1	Male-specific lethal 1 homolog	0.371485	1	0.0514755	2.33042	0.0135029	-0.136564
1h	Q8WUI4	HDAC7	Histone deacetylase 7	0.932709	1	0.0527362	3.68252	0.00127962	-0.137242
1h	Q8NDX5	PHC3	Polyhomeotic-like protein 3	0.433363	1	-0.0365101	2.91963	0.00462549	-0.137273
1h	Q14315	FLNC	Filamin-C	0.0156535	1	0.000959873	2.34867	0.0129821	-0.137352
1h	Q9NPL8	TIMMDC1	Complex I assembly factor TIMMDC1, mitochondrial	0.0392872	1	0.00319314	4.02659	0.000692308	-0.137418
1h	Q6ISB3	GRHL2	Grainyhead-like protein 2 homolog	0.181549	1	-0.0163636	2.50545	0.00978462	-0.137597
1h	Q9Y606	PUS1	Pseudouridylate synthase 1 homolog	0.072816	1	-0.00475049	4.32875	0.000346457	-0.137599
1h	Q92925	SMARCD2	SWI/SNF-related matrix-associated actin-dependent regulator of chromatin subfamily D member 2	0.306039	1	0.0177813	4.8904	0.000156425	-0.137917
1h	Q9GZN8	ADISSP	Adipose-secreted signaling protein	0.93151	1	0.0403736	2.32331	0.0136496	-0.138269
1h	P08195	SLC3A2	Amino acid transporter heavy chain SLC3A2	0.188065	1	-0.0138593	2.42447	0.01136	-0.138439
1h	P43246	MSH2	DNA mismatch repair protein Msh2	0.0646792	1	-0.00560999	2.8742	0.00498344	-0.13849
1h	Q9UKN8	GTF3C4	General transcription factor 3C polypeptide 4	0.151946	1	0.00881338	3.46405	0.0017336	-0.139053
1h	O95716	RAB3D	Ras-related protein Rab-3D	0.18308	1	-0.0106132	2.40673	0.0118131	-0.139165
1h	P36578	RPL4	Large ribosomal subunit protein uL4	0.123991	1	-0.0143945	1.87161	0.0309797	-0.140185
1h	Q9NUL7	DDX28	Probable ATP-dependent RNA helicase DDX28	0.225769	1	0.018491	2.24633	0.015755	-0.140331
1h	Q8IYB7	DIS3L2	DIS3-like exonuclease 2	0.993096	1	-0.0405974	3.23118	0.00270489	-0.140554
1h	Q9BXW7	HDHD5	Haloacid dehalogenase-like hydrolase domain-containing 5	0.255818	1	-0.0233933	2.0617	0.0217433	-0.140793
1h	Q13636	RAB31	Ras-related protein Rab-31	1.60702	1	0.0864041	2.67554	0.00717014	-0.141165
1h	Q9GZR2	REXO4	RNA exonuclease 4	0.654698	1	-0.055534	2.14005	0.0188393	-0.141226
1h	Q8WVC0	LEO1	RNA polymerase-associated protein LEO1	0.0885691	1	-0.0142667	2.1513	0.0184747	-0.141525
1h	O95456	PSMG1	Proteasome assembly chaperone 1	0.21204	1	0.0173988	5.04182	0.000127389	-0.141587
1h	P17535	JUND	Transcription factor JunD	0.151763	1	-0.0277647	1.95982	0.0264276	-0.141649
1h	Q9BZF9	UACA	Uveal autoantigen with coiled-coil domains and ankyrin repeats	0.165609	1	-0.0179033	3.09862	0.00336196	-0.14175
1h	Q9BVJ6	UTP14A	U3 small nucleolar RNA-associated protein 14 homolog A	0.0069498	1	-0.000672221	4.38928	0.000312757	-0.142484
1h	P22087	FBL	rRNA 2'-O-methyltransferase fibrillarin	0.0699323	1	0.00776148	2.11554	0.0197077	-0.142516
1h	Q6WCQ1	MPRIP	Myosin phosphatase Rho-interacting protein	0.304956	1	0.0158719	3.71802	0.00118627	-0.142547
1h	Q9NX24	NHP2	H/ACA ribonucleoprotein complex subunit 2	0.00956356	1	0.00109303	1.92395	0.028254	-0.142587
1h	Q9HBH0	RHOF	Rho-related GTP-binding protein RhoF	0.461764	1	0.0358354	2.34932	0.0130171	-0.142651
1h	P55209	NAP1L1	Nucleosome assembly protein 1-like 1	0.0596021	1	-0.0106149	1.8243	0.0339294	-0.142759
1h	Q86Y56	DNAAF5	Dynein axonemal assembly factor 5	0.198927	1	-0.0185225	3.2431	0.00263265	-0.142782
1h	O60287	URB1	Nucleolar pre-ribosomal-associated protein 1	0.370393	1	-0.0238562	3.54713	0.00155224	-0.142948
1h	O00161	SNAP23	Synaptosomal-associated protein 23	0.0646458	1	-0.00382781	2.46051	0.0105397	-0.143002
1h	Q9UHI6	DDX20	Probable ATP-dependent RNA helicase DDX20	0.245498	1	0.0240176	3.57269	0.00152711	-0.143133
1h	Q5TEC6	H3-7	Histone H3-7	0.225983	1	-0.0272348	2.69932	0.00681646	-0.143488
1h	Q15029	EFTUD2	116 kDa U5 small nuclear ribonucleoprotein component	0.0179962	1	-0.00125384	3.71544	0.00118049	-0.1436
1h	Q96MG7	NSMCE3	Non-structural maintenance of chromosomes element 3 homolog	0.0604704	1	-0.00871873	2.59416	0.00831405	-0.143702
1h	Q9Y3D3	MRPS16	Small ribosomal subunit protein bS16m	0.406773	1	0.0278363	2.73933	0.00637986	-0.144097
1h	Q9BTC8	MTA3	Metastasis-associated protein MTA3	1.60693	1	-0.0729263	3.37712	0.00212476	-0.144787
1h	Q969X6	UTP4	U3 small nucleolar RNA-associated protein 4 homolog	0.098421	1	-0.00943351	2.47152	0.0103722	-0.14528
1h	Q9C0B5	ZDHHC5	Palmitoyltransferase ZDHHC5	0.30226	1	0.0335453	1.97864	0.0254647	-0.145491
1h	Q8IXM3	MRPL41	Large ribosomal subunit protein mL41	0.213661	1	0.0175605	2.3395	0.0132237	-0.145497
1h	Q15526	SURF1	Surfeit locus protein 1	0.772124	1	-0.0377597	2.75914	0.00614385	-0.145677
1h	O60292	SIPA1L3	Signal-induced proliferation-associated 1-like protein 3	0.257395	1	-0.010287	2.36768	0.0126336	-0.145881
1h	O00567	NOP56	Nucleolar protein 56	0.0923486	1	0.00852847	2.15859	0.0182916	-0.145967
1h	P20700	LMNB1	Lamin-B1	0.172857	1	0.00698113	4.24392	0.000421053	-0.146082
1h	Q13322	GRB10	Growth factor receptor-bound protein 10	0.443463	1	-0.0458637	1.97882	0.0254682	-0.146447
1h	Q16540	MRPL23	Large ribosomal subunit protein uL23m	0.249392	1	-0.01666	3.23136	0.00270946	-0.146537
1h	P50748	KNTC1	Kinetochore-associated protein 1	0.333084	1	-0.0193446	3.44028	0.00184676	-0.146587
1h	P52564	MAP2K6	Dual specificity mitogen-activated protein kinase kinase 6	0.211412	1	-0.0175513	2.28157	0.0146288	-0.146873
1h	Q2VPK5	CTU2	Cytoplasmic tRNA 2-thiolation protein 2	4.23193	0.130667	0.185784	2.67287	0.00719563	-0.147236
1h	Q3ZCQ8	TIMM50	Mitochondrial import inner membrane translocase subunit TIM50	0.31428	1	-0.0159049	4.19955	0.000421818	-0.147269
1h	Q9BTE6	AARSD1	Alanyl-tRNA editing protein Aarsd1	0.517349	1	-0.0308383	5.98837	0.000141176	-0.147442
1h	Q96ES7	SGF29	SAGA-associated factor 29	0.539414	1	0.0476271	2.44916	0.0107689	-0.147688
1h	Q9Y2F5	ICE1	Little elongation complex subunit 1	0.807153	1	0.105964	2.0623	0.021728	-0.147873
1h	Q16594	TAF9	Transcription initiation factor TFIID subunit 9	1.44857	1	0.0785383	2.45479	0.0106431	-0.148327
1h	Q92922	SMARCC1	SWI/SNF complex subunit SMARCC1	0.0177315	1	-0.0035162	1.8685	0.0310881	-0.148546
1h	P56134	ATP5MF	ATP synthase subunit f, mitochondrial	0.951369	1	0.0838366	1.62302	0.0490233	-0.148566
1h	Q8IWS0	PHF6	PHD finger protein 6	0.484541	1	0.0380274	4.08142	0.000571429	-0.148687
1h	Q66PJ3	ARL6IP4	ADP-ribosylation factor-like protein 6-interacting protein 4	0.00581161	1	0.00087142	3.37066	0.00213133	-0.148701
1h	Q8NFH4	NUP37	Nucleoporin Nup37	0.287438	1	0.0235763	3.65923	0.00131469	-0.149042
1h	O43175	PHGDH	D-3-phosphoglycerate dehydrogenase	0.0269624	1	0.00230098	5.28369	0.000121212	-0.149232
1h	P29323	EPHB2	Ephrin type-B receptor 2	0.300003	1	0.0253862	1.83011	0.0335093	-0.149302
1h	Q86V81	ALYREF	THO complex subunit 4	0.274437	1	-0.0287855	2.01687	0.0238155	-0.149467
1h	Q9GZS1	POLR1E	DNA-directed RNA polymerase I subunit RPA49	0.319041	1	-0.0321826	2.70547	0.006783	-0.149931
1h	Q8WY22	BRI3BP	BRI3-binding protein	0.19541	1	-0.0176456	2.66477	0.0072759	-0.150818
1h	Q12849	GRSF1	G-rich sequence factor 1	0.108472	1	0.0113025	2.84574	0.00531677	-0.150882
1h	Q9Y487	ATP6V0A2	V-type proton ATPase 116 kDa subunit a 2	0.97404	1	-0.138275	1.71197	0.0417161	-0.151157
1h	O15067	PFAS	Phosphoribosylformylglycinamidine synthase	0.640729	1	0.0408223	3.62723	0.00138182	-0.151444
1h	P78347	GTF2I	General transcription factor II-I	0.41413	1	0.0180895	4.76792	0.000168421	-0.151629
1h	O95139	NDUFB6	NADH dehydrogenase [ubiquinone] 1 beta subcomplex subunit 6	0.0176709	1	-0.00238752	2.7467	0.00626866	-0.151982
1h	Q14676	MDC1	Mediator of DNA damage checkpoint protein 1	1.8923	1	-0.0457573	3.93865	0.000871642	-0.152154
1h	Q68CZ2	TNS3	Tensin-3	0.015482	1	-0.00128555	3.28605	0.00244366	-0.152205
1h	Q16795	NDUFA9	NADH dehydrogenase [ubiquinone] 1 alpha subcomplex subunit 9, mitochondrial	0.178193	1	-0.0121262	2.58467	0.00845808	-0.152276
1h	Q9BTX1	NDC1	Nucleoporin NDC1	0.118674	1	-0.008636	3.84248	0.00099726	-0.152357
1h	Q15758	SLC1A5	Neutral amino acid transporter B(0)	0.334817	1	-0.0444419	1.74953	0.0389151	-0.152382
1h	Q9NYY8	FASTKD2	FAST kinase domain-containing protein 2, mitochondrial	0.120878	1	-0.0129907	2.2576	0.0153691	-0.152616
1h	Q00059	TFAM	Transcription factor A, mitochondrial	0.259958	1	0.013953	3.725	0.00116256	-0.152628
1h	Q96DA6	DNAJC19	Mitochondrial import inner membrane translocase subunit TIM14	0.0653921	1	0.00937963	2.14301	0.0186977	-0.15266
1h	Q15154	PCM1	Pericentriolar material 1 protein	0.573415	1	0.0277219	4.16053	0.000480565	-0.152706
1h	Q96LI5	CNOT6L	CCR4-NOT transcription complex subunit 6-like	0.630772	1	-0.0615001	2.30783	0.0140066	-0.152971
1h	P49916	LIG3	DNA ligase 3	0.285321	1	-0.0197797	4.60002	0.000247619	-0.153082
1h	P82650	MRPS22	Small ribosomal subunit protein mS22	0.237201	1	0.0163465	2.34927	0.0129949	-0.153656
1h	Q12788	TBL3	Transducin beta-like protein 3	0.0625655	1	-0.00615764	2.30362	0.0140888	-0.153777
1h	Q14202	ZMYM3	Zinc finger MYM-type protein 3	0.31539	1	-0.0313253	2.37925	0.0123877	-0.15379
1h	Q86WR7	PROSER2	Proline and serine-rich protein 2	0.0146296	1	0.0011636	4.55949	0.000255708	-0.153838
1h	P14859	POU2F1	POU domain, class 2, transcription factor 1	0.658148	1	-0.0635574	2.40292	0.0119246	-0.154427
1h	Q9BWE0	REPIN1	Replication initiator 1	0.181369	1	-0.0212815	1.80755	0.035	-0.154485
1h	Q9P2B2	PTGFRN	Prostaglandin F2 receptor negative regulator	0.0475009	1	-0.00381231	3.70533	0.0012233	-0.154546
1h	Q92896	GLG1	Golgi apparatus protein 1	0.409599	1	-0.0403482	2.62105	0.00786091	-0.154711
1h	Q92917	GPKOW	G-patch domain and KOW motifs-containing protein	0.160114	1	0.0184637	2.18526	0.0174664	-0.154846
1h	Q15056	EIF4H	Eukaryotic translation initiation factor 4H	0.109389	1	0.00985742	1.67411	0.0444602	-0.15505
1h	Q96T58	SPEN	Msx2-interacting protein	0.110334	1	-0.0203515	2.00661	0.0242649	-0.155357
1h	P26583	HMGB2	High mobility group protein B2	0.124825	1	0.00723577	5.29847	0.000123077	-0.155896
1h	P36639	NUDT1	Oxidized purine nucleoside triphosphate hydrolase	0.0715947	1	0.0111829	2.05306	0.0221679	-0.15597
1h	Q8IWA0	WDR75	WD repeat-containing protein 75	0.403208	1	-0.0394977	2.56061	0.0089049	-0.156057
1h	Q8N5C6	SRBD1	S1 RNA-binding domain-containing protein 1	0.099535	1	0.018538	2.53569	0.00930845	-0.156891
1h	Q9UKS6	PACSIN3	Protein kinase C and casein kinase substrate in neurons protein 3	0.444153	1	0.0294628	5.77267	0.000170213	-0.158001
1h	O75884	RBBP9	Serine hydrolase RBBP9	0.228022	1	0.0246662	2.02399	0.0234876	-0.158167
1h	Q9UHF7	TRPS1	Zinc finger transcription factor Trps1	0.155683	1	-0.0192348	2.19346	0.0172268	-0.158369
1h	Q02127	DHODH	Dihydroorotate dehydrogenase (quinone), mitochondrial	0.39352	1	-0.0375168	2.40121	0.0119642	-0.158388
1h	Q9NWY4	HPF1	Histone PARylation factor 1	1.42749	1	-0.0971599	1.62651	0.0486792	-0.158406
1h	P62424	RPL7A	Large ribosomal subunit protein eL8	0.101785	1	-0.0079236	2.2443	0.0157967	-0.158445
1h	Q12894	IFRD2	Interferon-related developmental regulator 2	0.64068	1	-0.0846256	2.09691	0.0203032	-0.158665
1h	O75208	COQ9	Ubiquinone biosynthesis protein COQ9, mitochondrial	0.814629	1	-0.084519	1.70922	0.0418211	-0.15897
1h	O14964	HGS	Hepatocyte growth factor-regulated tyrosine kinase substrate	0.387114	1	-0.0327088	2.16363	0.0181561	-0.15898
1h	Q9UMY1	NOL7	Nucleolar protein 7	0.526814	1	-0.0447949	2.23953	0.0159209	-0.158991
1h	P15735	PHKG2	Phosphorylase b kinase gamma catalytic chain, liver/testis isoform	0.389046	1	0.0464963	2.74977	0.00622529	-0.159247
1h	O43674	NDUFB5	NADH dehydrogenase [ubiquinone] 1 beta subcomplex subunit 5, mitochondrial	0.486736	1	-0.0449528	2.86485	0.0050529	-0.159531
1h	P17483	HOXB4	Homeobox protein Hox-B4	0.0485625	1	0.00508654	2.082	0.0209068	-0.160222
1h	Q9UJX3	ANAPC7	Anaphase-promoting complex subunit 7	0.266709	1	0.017971	4.34781	0.000350598	-0.160307
1h	Q9NXF7	DCAF16	DDB1- and CUL4-associated factor 16	0.305625	1	0.0388957	2.70574	0.00678611	-0.160511
1h	Q96G46	DUS3L	tRNA-dihydrouridine(47) synthase [NAD(P)(+)]-like	0.0332149	1	-0.00601327	2.59582	0.00827358	-0.160564
1h	P52701	MSH6	DNA mismatch repair protein Msh6	0.292879	1	0.0195525	3.33422	0.00223679	-0.160656
1h	Q6PJT7	ZC3H14	Zinc finger CCCH domain-containing protein 14	0.222781	1	-0.022779	2.74652	0.00626606	-0.160668
1h	P26374	CHML	Rab proteins geranylgeranyltransferase component A 2	0.141322	1	0.012905	1.74831	0.0389737	-0.160782
1h	O75676	RPS6KA4	Ribosomal protein S6 kinase alpha-4	0.208881	1	0.0252221	2.18598	0.0174584	-0.161007
1h	Q96PZ0	PUS7	Pseudouridylate synthase 7 homolog	0.26032	1	-0.0233305	3.05384	0.00361233	-0.161087
1h	Q9BXW9	FANCD2	Fanconi anemia group D2 protein	0.154838	1	-0.0290864	1.6431	0.0471111	-0.162445
1h	Q68CP9	ARID2	AT-rich interactive domain-containing protein 2	0.279663	1	0.0227611	2.64231	0.00760642	-0.162468
1h	Q9H4B6	SAV1	Protein salvador homolog 1	0.0710514	1	0.00949478	1.68062	0.0440331	-0.162509
1h	Q9UBW7	ZMYM2	Zinc finger MYM-type protein 2	0.113414	1	-0.00727034	4.27607	0.0004	-0.162581
1h	Q16656	NRF1	Nuclear respiratory factor 1	2.35333	0.95871	0.132725	2.52864	0.0094361	-0.163068
1h	O75127	PTCD1	Pentatricopeptide repeat-containing protein 1, mitochondrial	0.663804	1	-0.0360827	4.91155	0.00016	-0.163186
1h	Q9P0J0	NDUFA13	NADH dehydrogenase [ubiquinone] 1 alpha subcomplex subunit 13	0.051386	1	0.00497746	2.7101	0.0067385	-0.163325
1h	Q13084	MRPL28	Large ribosomal subunit protein bL28m	0.0733326	1	-0.0061816	2.97617	0.00421547	-0.163451
1h	P20226	TBP	TATA-box-binding protein	NaN	NaN	NaN	1.96477	0.026133	-0.16372
1h	Q5MIZ7	PPP4R3B	Serine/threonine-protein phosphatase 4 regulatory subunit 3B	0.239833	1	-0.0167158	2.57276	0.00869231	-0.163806
1h	Q9H2P0	ADNP	Activity-dependent neuroprotector homeobox protein	0.195685	1	0.00958133	5.34305	0.000126984	-0.163938
1h	Q9HCS7	XAB2	Pre-mRNA-splicing factor SYF1	0.1019	1	0.0166856	2.17379	0.0178397	-0.163946
1h	O95347	SMC2	Structural maintenance of chromosomes protein 2	0.0565514	1	-0.00403023	4.05567	0.000651163	-0.164618
1h	Q9NRG9	AAAS	Aladin	0.0771544	1	0.00682521	3.81754	0.00103226	-0.164791
1h	Q8TEP8	CEP192	Centrosomal protein of 192 kDa	0.00536818	1	-0.00044632	2.86775	0.00502525	-0.165183
1h	O43920	NDUFS5	NADH dehydrogenase [ubiquinone] iron-sulfur protein 5	0.260952	1	-0.039109	1.96607	0.0260884	-0.165673
1h	Q9ULX3	NOB1	RNA-binding protein NOB1	0.280503	1	0.0136845	4.79812	0.000148936	-0.166501
1h	O14497	ARID1A	AT-rich interactive domain-containing protein 1A	0.0233384	1	0.00183833	5.16163	0.000136986	-0.166622
1h	Q8IW92	GLB1L2	Beta-galactosidase-1-like protein 2	0.403071	1	0.0575937	2.75309	0.00621198	-0.168033
1h	Q9NRH2	SNRK	SNF-related serine/threonine-protein kinase	0.114805	1	-0.0185266	2.12368	0.0193583	-0.168106
1h	Q96A35	MRPL24	Large ribosomal subunit protein uL24m	0.971991	1	0.030508	3.98646	0.000787692	-0.168433
1h	O43676	NDUFB3	NADH dehydrogenase [ubiquinone] 1 beta subcomplex subunit 3	0.459028	1	0.0407422	2.25751	0.01536	-0.168812
1h	Q9BQ52	ELAC2	Zinc phosphodiesterase ELAC protein 2	0.352353	1	0.0418764	2.43322	0.0111517	-0.16896
1h	Q9NU22	MDN1	Midasin	0.249255	1	-0.0182557	4.0658	0.000619529	-0.169089
1h	Q8IXM6	NRM	Nurim	0.481969	1	-0.0668285	1.71193	0.0417024	-0.169194
1h	Q9BYN8	MRPS26	Small ribosomal subunit protein mS26	2.58808	0.798476	-0.0910602	2.83138	0.00544828	-0.169513
1h	Q07065	CKAP4	Cytoskeleton-associated protein 4	0.25167	1	-0.0224788	2.80118	0.00577563	-0.169975
1h	Q92995	USP13	Ubiquitin carboxyl-terminal hydrolase 13	0.103279	1	-0.0161462	2.1968	0.0171198	-0.170088
1h	A6NHR9	SMCHD1	Structural maintenance of chromosomes flexible hinge domain-containing protein 1	0.0823669	1	-0.00455487	6.1871	0.000114286	-0.170424
1h	Q8TAE8	GADD45GIP1	Large ribosomal subunit protein mL64	0.428596	1	-0.0234556	2.15494	0.0183906	-0.170466
1h	Q8WXD9	CASKIN1	Caskin-1	0.243105	1	-0.0554345	1.91999	0.0283891	-0.170515
1h	P50053	KHK	Ketohexokinase	NaN	NaN	NaN	1.96982	0.0258114	-0.17081
1h	Q9NUD5	ZCCHC3	Zinc finger CCHC domain-containing protein 3	1.12525	1	-0.0618564	4.36283	0.000356275	-0.170831
1h	Q96CM3	RPUSD4	Pseudouridylate synthase RPUSD4, mitochondrial	0.282502	1	0.0296391	1.89822	0.0295937	-0.17087
1h	P22234	PAICS	Bifunctional phosphoribosylaminoimidazole carboxylase/phosphoribosylaminoimidazole succinocarboxamide synthetase	0.0926957	1	-0.0074718	5.10392	0.000131579	-0.171092
1h	P49023	PXN	Paxillin	0.343011	1	-0.0370264	1.72064	0.0411346	-0.171173
1h	P35659	DEK	Protein DEK	0.961699	1	-0.0389843	3.36319	0.00214579	-0.171451
1h	P41208	CETN2	Centrin-2	0.000691724	1	-0.000178099	2.06927	0.0214152	-0.171529
1h	Q04724	TLE1	Transducin-like enhancer protein 1	0.228406	1	-0.0330532	2.08898	0.0206201	-0.171649
1h	P33316	DUT	Deoxyuridine 5'-triphosphate nucleotidohydrolase, mitochondrial	0.169859	1	0.0274389	1.86758	0.0311553	-0.171655
1h	Q8N183	NDUFAF2	NADH dehydrogenase [ubiquinone] 1 alpha subcomplex assembly factor 2	0.321808	1	-0.0182793	2.36499	0.012684	-0.17207
1h	Q9H0A0	NAT10	RNA cytidine acetyltransferase	0.117608	1	-0.0107524	4.25456	0.000424242	-0.172153
1h	P09651	HNRNPA1	Heterogeneous nuclear ribonucleoprotein A1	0.14764	1	-0.0203235	1.70221	0.0423281	-0.172267
1h	Q8NHQ9	DDX55	ATP-dependent RNA helicase DDX55	0.0522908	1	0.0047543	5.14933	0.000135135	-0.17234
1h	P05141	SLC25A5	ADP/ATP translocase 2	0.229672	1	0.0213363	1.76709	0.0376759	-0.173479
1h	Q14527	HLTF	Helicase-like transcription factor	1.41009	1	-0.0576535	4.70885	0.000180905	-0.173709
1h	Q8WVM0	TFB1M	Dimethyladenosine transferase 1, mitochondrial	0.0174926	1	0.00345385	2.06987	0.0214236	-0.173905
1h	Q6NZI2	CAVIN1	Caveolae-associated protein 1	0.400668	1	-0.0220997	3.84052	0.00100546	-0.173979
1h	O00461	GOLIM4	Golgi integral membrane protein 4	0.00204381	1	0.000200152	5.3691	0.000129032	-0.174585
1h	Q9UKG1	APPL1	DCC-interacting protein 13-alpha	0.176731	1	-0.0108719	5.35495	0.000128	-0.174889
1h	Q86UU1	PHLDB1	Pleckstrin homology-like domain family B member 1	0.4922	1	0.0338359	3.58844	0.00146171	-0.175272
1h	Q9Y657	SPIN1	Spindlin-1	0.700418	1	-0.0485069	3.24954	0.00262093	-0.175534
1h	O75691	UTP20	Small subunit processome component 20 homolog	0.119275	1	-0.0123968	3.74745	0.00109824	-0.175608
1h	P84098	RPL19	Large ribosomal subunit protein eL19	0.312494	1	0.0317872	2.37041	0.0125909	-0.175655
1h	Q9H9Y6	POLR1B	DNA-directed RNA polymerase I subunit RPA2	0.0836563	1	-0.0137188	2.22353	0.0163123	-0.175666
1h	P40425	PBX2	Pre-B-cell leukemia transcription factor 2	0.720298	1	0.166804	1.74645	0.0391388	-0.175845
1h	Q9NUP9	LIN7C	Protein lin-7 homolog C	0.112587	1	-0.00965405	3.9963	0.000760125	-0.175946
1h	O14578	CIT	Citron Rho-interacting kinase	0.134095	1	-0.0141521	2.43755	0.0110137	-0.176338
1h	Q92979	EMG1	Ribosomal RNA small subunit methyltransferase NEP1	0.111558	1	0.0136101	2.03163	0.0230904	-0.176442
1h	Q7Z6M1	RABEPK	Rab9 effector protein with kelch motifs	0.679868	1	0.0672932	2.32933	0.0135286	-0.178022
1h	O95810	CAVIN2	Caveolae-associated protein 2	0.000874793	1	-0.000177383	1.9457	0.027168	-0.178083
1h	Q8TDD1	DDX54	ATP-dependent RNA helicase DDX54	0.147996	1	-0.0176761	3.78536	0.00103125	-0.178168
1h	Q8WVB6	CHTF18	Chromosome transmission fidelity protein 18 homolog	0.119587	1	-0.0134969	1.77633	0.0369899	-0.178515
1h	O43505	B4GAT1	Beta-1,4-glucuronyltransferase 1	0.482709	1	-0.0875353	2.04178	0.022626	-0.179082
1h	Q7Z2W9	MRPL21	Large ribosomal subunit protein bL21m	0.198169	1	0.0199279	1.96531	0.026096	-0.179124
1h	Q86YP4	GATAD2A	Transcriptional repressor p66-alpha	0.0220553	1	-0.00398135	1.74204	0.039542	-0.179403
1h	Q99986	VRK1	Serine/threonine-protein kinase VRK1	0.531264	1	0.0268922	3.90024	0.000902857	-0.179589
1h	Q12931	TRAP1	Heat shock protein 75 kDa, mitochondrial	0.000124812	0.999823	6.19888e-06	4.71281	0.000181818	-0.17984
1h	Q8NHV4	NEDD1	Protein NEDD1	0.310614	1	-0.0344715	2.28529	0.0145012	-0.179907
1h	Q9ULM3	YEATS2	YEATS domain-containing protein 2	0.0796188	1	-0.00917852	3.33468	0.00224088	-0.180919
1h	Q969P0	IGSF8	Immunoglobulin superfamily member 8	0.0575678	1	-0.00934839	1.90079	0.0294694	-0.181092
1h	Q49A26	GLYR1	Cytokine-like nuclear factor N-PAC	0.617507	1	-0.0294023	5.01817	0.000125786	-0.181103
1h	Q6AI12	ANKRD40	Ankyrin repeat domain-containing protein 40	0.255712	1	0.0213342	2.17873	0.0176855	-0.18129
1h	P17568	NDUFB7	NADH dehydrogenase [ubiquinone] 1 beta subcomplex subunit 7	0.00970529	1	-0.00119507	3.03145	0.00374212	-0.181876
1h	Q8WV22	NSMCE1	Non-structural maintenance of chromosomes element 1 homolog	0.325333	1	-0.0319228	3.04508	0.00366279	-0.182298
1h	Q03252	LMNB2	Lamin-B2	0.180789	1	-0.00733328	7.07689	0	-0.182806
1h	Q68CQ7	GLT8D1	Glycosyltransferase 8 domain-containing protein 1	0.527209	1	0.0539662	1.78389	0.0363857	-0.18293
1h	P51532	SMARCA4	Transcription activator BRG1	0.0039586	1	0.000451326	3.39363	0.00202281	-0.183102
1h	Q96SK2	TMEM209	Transmembrane protein 209	0.202568	1	-0.0165038	3.17285	0.00298065	-0.183548
1h	Q9BRS2	RIOK1	Serine/threonine-protein kinase RIO1	0.466506	1	0.0746102	1.98244	0.0253169	-0.183765
1h	P05091	ALDH2	Aldehyde dehydrogenase, mitochondrial	0.778307	1	0.0666876	4.93838	0.000142012	-0.184197
1h	Q8WYP5	AHCTF1	Protein ELYS	0.130717	1	-0.0136139	3.80702	0.00104813	-0.184351
1h	Q765P7	MTSS2	Protein MTSS 2	0.0392333	1	-0.00693429	2.0988	0.0202761	-0.184419
1h	O75151	PHF2	Lysine-specific demethylase PHF2	0.274173	1	0.0276078	2.99844	0.00406162	-0.185189
1h	Q9BZ95	NSD3	Histone-lysine N-methyltransferase NSD3	0.237029	1	0.0263772	2.26016	0.0153136	-0.185296
1h	Q8WUQ7	CACTIN	Splicing factor Cactin	0.53017	1	0.0506383	3.1092	0.00329122	-0.185345
1h	O75751	SLC22A3	Solute carrier family 22 member 3	0.388685	1	-0.0388125	2.01542	0.0238347	-0.185705
1h	P78324	SIRPA	Tyrosine-protein phosphatase non-receptor type substrate 1	0.68117	1	0.0669305	3.35326	0.00219259	-0.186831
1h	Q8TEM1	NUP210	Nuclear pore membrane glycoprotein 210	0.114854	1	-0.00718069	4.13449	0.000503497	-0.186835
1h	Q8WTT2	NOC3L	Nucleolar complex protein 3 homolog	0.0790622	1	-0.00689173	4.34003	0.000347826	-0.186952
1h	Q9NR30	DDX21	Nucleolar RNA helicase 2	0.0074936	1	0.00122237	2.1233	0.019376	-0.187043
1h	Q9NRN9	METTL5	rRNA N6-adenosine-methyltransferase METTL5	0.276868	1	0.038654	1.82417	0.033919	-0.187232
1h	O14910	LIN7A	Protein lin-7 homolog A	0.260763	1	-0.0312241	3.09611	0.00336489	-0.18739
1h	Q9BXY0	MAK16	Protein MAK16 homolog	0.21559	1	0.0206782	2.64511	0.00757082	-0.187528
1h	P51970	NDUFA8	NADH dehydrogenase [ubiquinone] 1 alpha subcomplex subunit 8	0.0288478	1	-0.00402749	1.76698	0.0376497	-0.188978
1h	Q13428	TCOF1	Treacle protein	0.224658	1	-0.0347042	1.81409	0.0345831	-0.190856
1h	Q6ZRV2	FAM83H	Protein FAM83H	0.0978615	1	0.0148259	1.71182	0.0416867	-0.190911
1h	Q9Y617	PSAT1	Phosphoserine aminotransferase	0.00824849	1	-0.000358105	5.99588	0.000144578	-0.191054
1h	P11388	TOP2A	DNA topoisomerase 2-alpha	0.0305353	1	-0.00325203	2.24879	0.0156555	-0.191264
1h	P49642	PRIM1	DNA primase small subunit	0.133673	1	-0.0248165	1.71094	0.0416789	-0.191664
1h	P62995	TRA2B	Transformer-2 protein homolog beta	0.10382	1	-0.0134785	2.943	0.00444326	-0.192461
1h	Q9Y2R5	MRPS17	Small ribosomal subunit protein uS17m	0.0672622	1	0.0067718	2.93612	0.00448276	-0.19256
1h	Q96EI5	TCEAL4	Transcription elongation factor A protein-like 4	0.0281499	1	0.00502229	1.7369	0.0399848	-0.192654
1h	Q14978	NOLC1	Nucleolar and coiled-body phosphoprotein 1	0.0363983	1	0.00518107	2.00954	0.0241248	-0.19276
1h	P30040	ERP29	Endoplasmic reticulum resident protein 29	0.0789538	1	-0.0072248	2.87069	0.00502538	-0.192836
1h	Q9HBK9	AS3MT	Arsenite methyltransferase	0.094144	1	0.0210506	1.69076	0.043245	-0.193499
1h	Q96GM5	SMARCD1	SWI/SNF-related matrix-associated actin-dependent regulator of chromatin subfamily D member 1	0.349783	1	-0.0473827	2.73617	0.00639363	-0.194144
1h	P51398	DAP3	Small ribosomal subunit protein mS29	0.0713595	1	0.00821781	4.4309	0.0003	-0.194665
1h	Q8IWC1	MAP7D3	MAP7 domain-containing protein 3	0.0227902	1	-0.00387704	1.73215	0.0401922	-0.195
1h	Q07864	POLE	DNA polymerase epsilon catalytic subunit A	0.176663	1	0.0225048	2.08016	0.0209667	-0.195252
1h	Q7Z6B7	SRGAP1	SLIT-ROBO Rho GTPase-activating protein 1	0.265961	1	0.0255632	2.96581	0.00430178	-0.195513
1h	Q96EE3	SEH1L	Nucleoporin SEH1	0.0273137	1	-0.00379407	3.31984	0.00227957	-0.19607
1h	Q8NCH0	CHST14	Carbohydrate sulfotransferase 14	0.0271836	1	0.00527596	1.80165	0.0353937	-0.196637
1h	Q8NEZ5	FBXO22	F-box only protein 22	0.292622	1	0.0178888	3.74257	0.00109273	-0.196846
1h	Q8NEY8	PPHLN1	Periphilin-1	0.127379	1	0.0148716	4.04395	0.000640523	-0.197273
1h	Q70J99	UNC13D	Protein unc-13 homolog D	0.0440221	1	0.00553012	2.13235	0.0190986	-0.197355
1h	P26006	ITGA3	Integrin alpha-3	0.195511	1	0.019567	4.68465	0.000199005	-0.198634
1h	Q8WVM7	STAG1	Cohesin subunit SA-1	0.270104	1	0.0356678	4.00059	0.00075	-0.19882
1h	Q14566	MCM6	DNA replication licensing factor MCM6	0.080893	1	-0.011462	2.20623	0.0168172	-0.198851
1h	P18858	LIG1	DNA ligase 1	0.00806085	1	0.00130546	2.24128	0.0158828	-0.199312
1h	Q9H582	ZNF644	Zinc finger protein 644	0.211682	1	-0.0375305	2.02571	0.0233933	-0.199665
1h	Q8N8A6	DDX51	ATP-dependent RNA helicase DDX51	0.0900762	1	-0.0129495	1.77695	0.036953	-0.201297
1h	O14874	BCKDK	[3-methyl-2-oxobutanoate dehydrogenase [lipoamide]] kinase, mitochondrial	0.968142	1	-0.0369182	2.57167	0.00869828	-0.201362
1h	Q9NPI1	BRD7	Bromodomain-containing protein 7	0.203717	1	0.0201404	3.21392	0.00277333	-0.201632
1h	Q15843	NEDD8	NEDD8	0.0331112	1	-0.00368857	3.71746	0.00118337	-0.202091
1h	Q15022	SUZ12	Polycomb protein SUZ12	0.0225902	1	-0.00420594	2.51295	0.0096834	-0.202175
1h	Q8WVK2	SNRNP27	U4/U6.U5 small nuclear ribonucleoprotein 27 kDa protein	0.235259	1	-0.0192562	1.96091	0.0263729	-0.202283
1h	Q9Y4C8	RBM19	Probable RNA-binding protein 19	0.132364	1	0.0115927	4.64278	0.00023301	-0.202324
1h	Q9Y3D0	CIAO2B	Cytosolic iron-sulfur assembly component 2B	0.058351	1	-0.00760663	1.64064	0.0473213	-0.203689
1h	Q6ZMG9	CERS6	Ceramide synthase 6	0.793033	1	0.0651823	1.64159	0.0472486	-0.20409
1h	P00533	EGFR	Epidermal growth factor receptor	0.361146	1	0.0258861	3.43135	0.0018677	-0.204094
1h	Q9Y2X9	ZNF281	Zinc finger protein 281	0.355817	1	-0.0449798	1.93925	0.0275699	-0.204135
1h	Q8IY18	SMC5	Structural maintenance of chromosomes protein 5	1.17894	1	0.0469272	6.78831	0.000173913	-0.204493
1h	Q6DD87	ZNF787	Zinc finger protein 787	1.11282	1	0.0996732	1.68442	0.0437035	-0.204942
1h	Q5T5X7	BEND3	BEN domain-containing protein 3	0.0631228	1	0.00946069	1.98549	0.0251786	-0.20557
1h	P81274	GPSM2	G-protein-signaling modulator 2	0.8437	1	-0.109584	2.25627	0.0153925	-0.205613
1h	P17026	ZNF22	Zinc finger protein 22	0.311101	1	-0.0332707	2.2088	0.0166918	-0.205981
1h	Q9UGH3	SLC23A2	Solute carrier family 23 member 2	0.0704873	1	-0.0183862	1.93416	0.0278487	-0.20622
1h	Q86SR1	GALNT10	Polypeptide N-acetylgalactosaminyltransferase 10	0.296643	1	0.0512953	1.85822	0.0316413	-0.206508
1h	Q8N0V3	RBFA	Putative ribosome-binding factor A, mitochondrial	0.314694	1	-0.0510057	2.10974	0.0198492	-0.207201
1h	Q96IF1	AJUBA	LIM domain-containing protein ajuba	0.725369	1	-0.0642364	2.39485	0.0120142	-0.208642
1h	P28340	POLD1	DNA polymerase delta catalytic subunit	0.13	1	0.00650072	7.07356	0	-0.209542
1h	Q16637	SMN2	Survival motor neuron protein	0.0947269	1	-0.0177293	1.86854	0.0311042	-0.209653
1h	Q8TCG1	CIP2A	Protein CIP2A	0.111698	1	0.01504	2.4949	0.0099409	-0.210036
1h	Q9ULL5	PRR12	Proline-rich protein 12	0.84659	1	-0.0963752	2.79105	0.00588743	-0.210692
1h	Q96JM3	CHAMP1	Chromosome alignment-maintaining phosphoprotein 1	0.1686	1	-0.0172862	2.8308	0.00545141	-0.21097
1h	Q96J02	ITCH	E3 ubiquitin-protein ligase Itchy homolog	0.204592	1	0.0108285	4.93144	0.000141176	-0.210971
1h	Q96KQ7	EHMT2	Histone-lysine N-methyltransferase EHMT2	0.17688	1	-0.0234331	4.21521	0.000432836	-0.211601
1h	O43709	BUD23	Probable 18S rRNA (guanine-N(7))-methyltransferase	0.169978	1	0.0362885	1.92934	0.0280276	-0.211986
1h	Q13112	CHAF1B	Chromatin assembly factor 1 subunit B	0.0925958	1	0.0138817	2.93503	0.00448742	-0.212502
1h	Q96HS1	PGAM5	Serine/threonine-protein phosphatase PGAM5, mitochondrial	0.257814	1	0.0114739	5.99877	0.000146341	-0.213236
1h	Q8N4Q0	PTGR3	Prostaglandin reductase 3	0.00812996	1	-0.00114465	3.79768	0.0010343	-0.213353
1h	Q9UNQ2	DIMT1	Probable dimethyladenosine transferase	0.0887108	1	-0.0114876	2.75877	0.00613673	-0.214187
1h	Q03164	KMT2A	Histone-lysine N-methyltransferase 2A	0.041603	1	-0.00311232	6.1735	0.000109589	-0.214459
1h	O14925	TIMM23	Mitochondrial import inner membrane translocase subunit Tim23	0.20861	1	-0.0286112	1.90417	0.0292296	-0.214778
1h	O75635	SERPINB7	Serpin B7	0.149013	1	-0.0200151	3.61374	0.00139052	-0.215964
1h	Q86SX6	GLRX5	Glutaredoxin-related protein 5, mitochondrial	0.999918	1	0.0899507	2.15254	0.0184489	-0.216221
1h	O75616	ERAL1	GTPase Era, mitochondrial	0.0911912	1	0.0137986	3.08437	0.00343288	-0.216458
1h	Q9NXS2	QPCTL	Glutaminyl-peptide cyclotransferase-like protein	0.235737	1	-0.035566	2.14748	0.0185593	-0.216902
1h	Q7Z6J9	TSEN54	tRNA-splicing endonuclease subunit Sen54	0.312946	1	0.035444	2.57215	0.00870374	-0.216955
1h	P18074	ERCC2	General transcription and DNA repair factor IIH helicase subunit XPD	0.739066	1	-0.0569583	6.92601	0	-0.217399
1h	Q15054	POLD3	DNA polymerase delta subunit 3	0.191728	1	-0.015256	5.77098	0.000168421	-0.217521
1h	Q6RFH5	WDR74	WD repeat-containing protein 74	0.0611839	1	-0.014801	1.70488	0.0421603	-0.2176
1h	P61927	RPL37	Large ribosomal subunit protein eL37	0.0181825	1	-0.00280285	2.07799	0.021077	-0.217602
1h	O75475	PSIP1	PC4 and SFRS1-interacting protein	0.0208212	1	0.00127125	5.76421	0.000164948	-0.217862
1h	Q96AT1	KIAA1143	Uncharacterized protein KIAA1143	0.0186556	1	0.00284851	2.23344	0.0160661	-0.217885
1h	Q9NX62	BPNT2	Golgi-resident adenosine 3',5'-bisphosphate 3'-phosphatase	0.164738	1	-0.0187613	4.28952	0.000403101	-0.218058
1h	Q9H900	ZWILCH	Protein zwilch homolog	0.270207	1	0.0236708	3.37209	0.00213585	-0.218119
1h	P28370	SMARCA1	Probable global transcription activator SNF2L1	0.112979	1	0.0157915	2.99049	0.00411127	-0.218635
1h	Q03113	GNA12	Guanine nucleotide-binding protein subunit alpha-12	0.544004	1	-0.125261	1.72114	0.041103	-0.218661
1h	Q9H8M9	EVA1A	Protein eva-1 homolog A	1.30118	1	0.104283	3.20377	0.00280992	-0.219988
1h	Q9Y535	POLR3H	DNA-directed RNA polymerase III subunit RPC8	0.482488	1	-0.0650293	2.15727	0.0183669	-0.21999
1h	Q96EK4	THAP11	THAP domain-containing protein 11	0.503846	1	-0.087507	1.86328	0.0313555	-0.22031
1h	P40692	MLH1	DNA mismatch repair protein Mlh1	0.692785	1	-0.10074	1.77905	0.0367951	-0.220585
1h	A6NKF1	SAC3D1	SAC3 domain-containing protein 1	0.315841	1	-0.0567404	1.78797	0.0361981	-0.222233
1h	Q6SPF0	SAMD1	Sterile alpha motif domain-containing protein 1	0.13858	1	-0.0220717	2.72099	0.00659594	-0.222541
1h	Q96HA7	TONSL	Tonsoku-like protein	0.157435	1	0.0272874	2.34931	0.013006	-0.222892
1h	P49005	POLD2	DNA polymerase delta subunit 2	0.0547045	1	-0.00460052	5.39827	0.000133333	-0.223079
1h	Q9H7Z6	KAT8	Histone acetyltransferase KAT8	1.26106	1	0.161005	3.90356	0.000893983	-0.22324
1h	Q16595	FXN	Frataxin, mitochondrial	0.810829	1	0.094155	1.74655	0.0391449	-0.223628
1h	A4D1U4	DENND11	DENN domain-containing protein 11	0.324712	1	0.055735	2.39504	0.0120249	-0.224054
1h	Q06203	PPAT	Amidophosphoribosyltransferase	0.0439435	1	-0.00426984	3.80824	0.00105094	-0.224437
1h	P42166	TMPO	Lamina-associated polypeptide 2, isoform alpha	0.206432	1	0.0164247	3.92307	0.000894118	-0.225373
1h	O43379	WDR62	WD repeat-containing protein 62	0.706242	1	0.377987	3.1094	0.00329012	-0.226082
1h	P16157	ANK1	Ankyrin-1	0.0262524	1	-0.0030874	2.65936	0.00736728	-0.226166
1h	Q14739	LBR	Delta(14)-sterol reductase LBR	0.321703	1	-0.0159022	6.43199	0.000145455	-0.226519
1h	Q8NFH5	NUP35	Nucleoporin NUP35	0.308352	1	-0.0289943	2.46328	0.0104958	-0.227807
1h	Q9Y3D9	MRPS23	Small ribosomal subunit protein mS23	0.349858	1	-0.0335268	4.04138	0.000636364	-0.228133
1h	Q9HAU4	SMURF2	E3 ubiquitin-protein ligase SMURF2	0.125743	1	-0.0228432	2.16878	0.0180179	-0.228197
1h	O95983	MBD3	Methyl-CpG-binding domain protein 3	0.0521418	1	0.00939453	2.5946	0.00828128	-0.228251
1h	Q14691	GINS1	DNA replication complex GINS protein PSF1	0.401711	1	-0.0596234	2.59186	0.00836701	-0.228953
1h	O95239	KIF4A	Chromosome-associated kinesin KIF4A	0.0914466	1	0.0150207	2.51976	0.00954889	-0.229629
1h	Q6ZRP7	QSOX2	Sulfhydryl oxidase 2	0.282094	1	-0.0498773	3.48666	0.00165854	-0.230114
1h	Q9H3R5	CENPH	Centromere protein H	0.177913	1	-0.0293374	1.99421	0.0248095	-0.230172
1h	Q9P2N6	KANSL3	KAT8 regulatory NSL complex subunit 3	0.571568	1	0.0702465	2.55356	0.00901392	-0.230442
1h	O95816	BAG2	BAG family molecular chaperone regulator 2	0.369818	1	0.0429854	2.64878	0.00751398	-0.230856
1h	O96000	NDUFB10	NADH dehydrogenase [ubiquinone] 1 beta subcomplex subunit 10	0.387292	1	-0.0302689	4.71573	0.000183673	-0.231878
1h	Q9Y6M9	NDUFB9	NADH dehydrogenase [ubiquinone] 1 beta subcomplex subunit 9	0.377347	1	-0.0392972	2.36125	0.012773	-0.232168
1h	Q86WJ1	CHD1L	Chromodomain-helicase-DNA-binding protein 1-like	0.144057	1	-0.0131747	4.48731	0.000296943	-0.232349
1h	Q9Y618	NCOR2	Nuclear receptor corepressor 2	0.612674	1	-0.0315381	5.38683	0.000132231	-0.232625
1h	Q13242	SRSF9	Serine/arginine-rich splicing factor 9	0.221391	1	-0.0269828	3.58662	0.00146725	-0.232648
1h	Q7Z6K3	PTAR1	Protein prenyltransferase alpha subunit repeat-containing protein 1	0.0358596	1	0.0092864	2.08048	0.0209534	-0.232715
1h	Q6PGP7	SKIC3	Superkiller complex protein 3	0.286311	1	-0.0364881	4.17388	0.000453901	-0.233272
1h	Q8WUZ0	BCL7C	B-cell CLL/lymphoma 7 protein family member C	0.409403	1	-0.0501697	1.73404	0.0400671	-0.234156
1h	Q8TAA5	GRPEL2	GrpE protein homolog 2, mitochondrial	0.28873	1	0.0476645	1.88463	0.0302595	-0.235525
1h	A3KN83	SBNO1	Protein strawberry notch homolog 1	0.0740134	1	0.0172263	1.72957	0.0404078	-0.235986
1h	O75717	WDHD1	WD repeat and HMG-box DNA-binding protein 1	0.0561962	1	-0.0069536	4.74172	0.000185567	-0.236278
1h	Q9UBQ6	EXTL2	Exostosin-like 2	0.105681	1	0.0269059	2.27807	0.014728	-0.236284
1h	Q96C57	CUSTOS	Protein CUSTOS	0.0359958	1	0.00731575	1.91227	0.0287689	-0.237671
1h	Q9NS87	KIF15	Kinesin-like protein KIF15	0.276007	1	0.0348717	2.83946	0.00539604	-0.237798
1h	O60346	PHLPP1	PH domain leucine-rich repeat-containing protein phosphatase 1	0.523699	1	-0.063346	1.89166	0.0299866	-0.237846
1h	Q5VWN6	TASOR2	Protein TASOR 2	0.381117	1	0.0393838	6.7267	0.000163265	-0.238131
1h	Q6NS38	ALKBH2	DNA oxidative demethylase ALKBH2	0.374396	1	-0.0561912	2.21516	0.0165476	-0.238419
1h	Q9BXR0	QTRT1	Queuine tRNA-ribosyltransferase catalytic subunit 1	0.303028	1	-0.0204961	3.3434	0.00220917	-0.238569
1h	Q6P1Q9	METTL2B	tRNA N(3)-methylcytidine methyltransferase METTL2B	0.681882	1	0.162189	2.48458	0.0101248	-0.238737
1h	Q6P1K2	PMF1	Polyamine-modulated factor 1	0.0936134	1	-0.0166948	1.81609	0.0344516	-0.239296
1h	Q9UPX8	SHANK2	SH3 and multiple ankyrin repeat domains protein 2	0.083422	1	0.00919938	3.08637	0.00341818	-0.239588
1h	Q14181	POLA2	DNA polymerase alpha subunit B	0.0744491	1	-0.0187035	1.7869	0.0362248	-0.239933
1h	Q8NC60	NOA1	Nitric oxide-associated protein 1	0.115334	1	-0.012295	4.00256	0.000754717	-0.240094
1h	P17096	HMGA1	High mobility group protein HMG-I/HMG-Y	0.210276	1	0.0243256	3.08475	0.00343807	-0.240157
1h	P09884	POLA1	DNA polymerase alpha catalytic subunit	0.0459937	1	-0.0107312	2.23038	0.0161698	-0.240514
1h	Q13330	MTA1	Metastasis-associated protein MTA1	0.412316	1	-0.0236061	7.0539	0	-0.240578
1h	Q8N567	ZCCHC9	Zinc finger CCHC domain-containing protein 9	0.817898	1	0.143821	2.77109	0.00604695	-0.241292
1h	Q8N131	TMEM123	Porimin	0.143709	1	-0.0327946	1.69531	0.0429335	-0.241412
1h	P25205	MCM3	DNA replication licensing factor MCM3	0.0469005	1	0.00705385	2.90455	0.00478748	-0.24146
1h	O95785	WIZ	Protein Wiz	0.210451	1	0.0197457	4.43851	0.000302521	-0.242252
1h	Q03135	CAV1	Caveolin-1	0.134752	1	-0.0118253	4.1893	0.000460432	-0.243968
1h	Q9UHL4	DPP7	Dipeptidyl peptidase 2	0.304065	1	-0.0316449	3.26508	0.00253726	-0.244195
1h	O95169	NDUFB8	NADH dehydrogenase [ubiquinone] 1 beta subcomplex subunit 8, mitochondrial	0.831779	1	-0.0642449	1.89499	0.0298233	-0.244555
1h	Q9Y2R9	MRPS7	Small ribosomal subunit protein uS7m	0.322053	1	-0.0347234	4.07225	0.00059661	-0.244824
1h	Q16880	UGT8	2-hydroxyacylsphingosine 1-beta-galactosyltransferase	0.318551	1	-0.0643648	1.85649	0.0317385	-0.246736
1h	Q9H2D1	SLC25A32	Solute carrier family 25 member 32	0.0202988	1	0.0050354	2.01648	0.0238051	-0.246917
1h	Q8IY37	DHX37	Probable ATP-dependent RNA helicase DHX37	0.340566	1	-0.0301772	5.87198	0.000134831	-0.247149
1h	Q9UMX0	UBQLN1	Ubiquilin-1	0.321508	1	0.0689156	1.6541	0.0461478	-0.248506
1h	O75376	NCOR1	Nuclear receptor corepressor 1	0.222804	1	-0.0128177	4.99397	0.000148148	-0.249091
1h	Q9Y232	CDYL	Chromodomain Y-like protein	1.15936	1	0.0822935	6.21059	0.000117647	-0.250065
1h	Q9P0S2	COX16	Cytochrome c oxidase assembly protein COX16 homolog, mitochondrial	0.238481	1	0.0561082	1.74493	0.0392707	-0.250641
1h	Q93045	STMN2	Stathmin-2	0.197047	1	0.0340608	3.09811	0.00336294	-0.251096
1h	Q2KHR3	QSER1	Glutamine and serine-rich protein 1	0.0123016	1	0.00191486	3.60205	0.0014343	-0.251156
1h	O95900	TRUB2	Pseudouridylate synthase TRUB2, mitochondrial	0.519138	1	0.0406073	4.18805	0.000458781	-0.252166
1h	P56556	NDUFA6	NADH dehydrogenase [ubiquinone] 1 alpha subcomplex subunit 6	0.404603	1	0.080088	1.86576	0.031268	-0.252479
1h	P33991	MCM4	DNA replication licensing factor MCM4	0.0526744	1	0.00913072	3.04351	0.00367004	-0.255191
1h	P82930	MRPS34	Small ribosomal subunit protein mS34	0.0219175	1	-0.00175333	4.01338	0.000738854	-0.255329
1h	Q92754	TFAP2C	Transcription factor AP-2 gamma	1.61874	1	-0.126128	2.31682	0.0138215	-0.257211
1h	Q96SZ6	CDK5RAP1	Mitochondrial tRNA methylthiotransferase CDK5RAP1	0.0165812	1	-0.00294137	2.57504	0.00864909	-0.25771
1h	Q14103	HNRNPD	Heterogeneous nuclear ribonucleoprotein D0	0.0229724	1	0.00424266	2.76434	0.0060979	-0.257727
1h	O60499	STX10	Syntaxin-10	0.930383	1	0.0688381	3.21014	0.0027907	-0.259095
1h	Q7Z7K6	CENPV	Centromere protein V	0.496648	1	-0.103712	1.65498	0.0460811	-0.261341
1h	Q5UIP0	RIF1	Telomere-associated protein RIF1	0.285742	1	-0.032966	3.91357	0.000881159	-0.261362
1h	P16949	STMN1	Stathmin	0.0607664	1	0.0123394	2.85198	0.00523192	-0.261548
1h	Q9HBM6	TAF9B	Transcription initiation factor TFIID subunit 9B	0.166183	1	0.0440955	2.04731	0.0224245	-0.262551
1h	Q8TEQ0	SNX29	Sorting nexin-29	1.04085	1	-0.065354	2.30052	0.0141675	-0.263091
1h	Q9Y2Q9	MRPS28	Small ribosomal subunit protein bS1m	0.611333	1	0.0502115	4.64756	0.000214634	-0.263144
1h	Q86UP3	ZFHX4	Zinc finger homeobox protein 4	0.095481	1	0.0257541	2.13182	0.0191027	-0.263853
1h	O00712	NFIB	Nuclear factor 1 B-type	0.0920581	1	-0.0100893	4.91522	0.00016092	-0.266717
1h	P33993	MCM7	DNA replication licensing factor MCM7	0.0461794	1	0.00681019	3.53339	0.00158316	-0.268358
1h	P36873	PPP1CC	Serine/threonine-protein phosphatase PP1-gamma catalytic subunit	1.1795	1	-0.124167	3.27635	0.00248084	-0.26955
1h	Q8N6S5	ARL6IP6	ADP-ribosylation factor-like protein 6-interacting protein 6	0.941887	1	-0.107937	2.95972	0.00432698	-0.269725
1h	O00499	BIN1	Myc box-dependent-interacting protein 1	0.0492696	1	-0.00503325	5.43632	0.000141593	-0.270693
1h	Q9Y399	MRPS2	Small ribosomal subunit protein uS2m	0.10838	1	-0.0122269	3.53896	0.00157294	-0.271473
1h	Q8NBI5	SLC43A3	Equilibrative nucleobase transporter 1	0.0222029	1	-0.00591469	2.6079	0.00801251	-0.273654
1h	Q96BK5	PINX1	PIN2/TERF1-interacting telomerase inhibitor 1	0.0612694	1	-0.016425	2.06426	0.0216506	-0.274003
1h	Q9NQP4	PFDN4	Prefoldin subunit 4	0.584673	1	0.0554748	1.99771	0.0246421	-0.274452
1h	Q08117	TLE5	TLE family member 5	0.0708902	1	0.0428778	1.81542	0.0344718	-0.276035
1h	P33992	MCM5	DNA replication licensing factor MCM5	0.0430712	1	-0.00667834	3.57036	0.00152916	-0.276487
1h	P16403	H1-2	Histone H1.2	0.145991	1	-0.0271008	1.86481	0.0313045	-0.276782
1h	O95398	RAPGEF3	Rap guanine nucleotide exchange factor 3	0.0324188	1	-0.00442922	3.63154	0.001379	-0.276874
1h	Q9BRX5	GINS3	DNA replication complex GINS protein PSF3	0.28912	1	-0.0487324	2.21088	0.0166569	-0.277481
1h	Q96IZ6	METTL2A	tRNA N(3)-methylcytidine methyltransferase METTL2A	0.129127	1	0.0440446	1.63527	0.0477307	-0.278571
1h	Q7Z2K8	GPRIN1	G protein-regulated inducer of neurite outgrowth 1	0.0577044	1	0.0111243	1.90716	0.0290737	-0.279539
1h	Q6W2J9	BCOR	BCL-6 corepressor	0.253993	1	-0.109312	1.78785	0.0361867	-0.279672
1h	Q8IUE6	H2AC21	Histone H2A type 2-B	0.160632	1	-0.0496798	1.89447	0.0298417	-0.280667
1h	P48066	SLC6A11	Sodium- and chloride-dependent GABA transporter 3	0.931276	1	-0.113003	2.80362	0.00572947	-0.281279
1h	P03915	MT-ND5	NADH-ubiquinone oxidoreductase chain 5	0.170212	1	0.0387506	2.42669	0.0112933	-0.281292
1h	Q9Y4U1	MMACHC	Cyanocobalamin reductase / alkylcobalamin dealkylase	0.0357705	1	0.0152251	2.13049	0.0191278	-0.281374
1h	P62805	H4C16	Histone H4	0.207839	1	-0.0202031	3.80637	0.00104533	-0.281562
1h	Q9NVF7	FBXO28	F-box only protein 28	0.0555214	1	0.0229062	1.79146	0.0359639	-0.282363
1h	P19793	RXRA	Retinoic acid receptor RXR-alpha	1.00103	1	0.177135	3.24752	0.00262564	-0.282374
1h	P60763	RAC3	Ras-related C3 botulinum toxin substrate 3	0.0975615	1	0.0272933	2.8203	0.0055599	-0.283651
1h	Q96HQ2	CDKN2AIPNL	CDKN2AIP N-terminal-like protein	0.546708	1	0.0745016	1.83854	0.0329637	-0.283674
1h	Q9ULE6	PALD1	Paladin	0.0848905	1	0.0122273	3.84321	0.000989011	-0.284796
1h	Q149N8	SHPRH	E3 ubiquitin-protein ligase SHPRH	0.187117	1	0.0507984	2.09988	0.020234	-0.286269
1h	Q9UNS1	TIMELESS	Protein timeless homolog	0.0622772	1	-0.0171884	1.67727	0.0442204	-0.289156
1h	P10109	FDX1	Adrenodoxin, mitochondrial	1.08124	1	0.171488	1.75559	0.0385763	-0.289627
1h	Q8N413	SLC25A45	Solute carrier family 25 member 45	0.0959528	1	0.0194651	2.2923	0.0143483	-0.29004
1h	Q9Y3B1	PRELID3B	PRELI domain containing protein 3B	0.338034	1	0.0752314	2.00808	0.0241883	-0.291329
1h	Q9HBL0	TNS1	Tensin-1	0.834867	1	0.0880102	2.95195	0.00436658	-0.29212
1h	Q96HR8	NAF1	H/ACA ribonucleoprotein complex non-core subunit NAF1	0.0193445	1	0.00510073	1.70186	0.0423563	-0.292666
1h	Q3SXY8	ARL13B	ADP-ribosylation factor-like protein 13B	0.80885	1	-0.458925	1.91261	0.0287497	-0.293432
1h	O96017	CHEK2	Serine/threonine-protein kinase Chk2	0.0515874	1	0.0153568	2.32001	0.0137826	-0.294657
1h	Q9HCI7	MSL2	E3 ubiquitin-protein ligase MSL2	0.106792	1	-0.0180382	2.64415	0.00758842	-0.294716
1h	Q9H9B1	EHMT1	Histone-lysine N-methyltransferase EHMT1	0.0843053	1	0.0127239	4.08393	0.000534247	-0.29491
1h	P60520	GABARAPL2	Gamma-aminobutyric acid receptor-associated protein-like 2	0.464939	1	0.0341324	3.66346	0.00131455	-0.295655
1h	Q9NYP9	MIS18A	Protein Mis18-alpha	0.0315615	1	0.0142225	1.63621	0.0476208	-0.296599
1h	Q86UT8	CENATAC	Centrosomal AT-AC splicing factor	0.328037	1	-0.0537273	2.31566	0.0138533	-0.296744
1h	P00395	MT-CO1	Cytochrome c oxidase subunit 1	0.878318	1	-0.0946603	1.95297	0.0267735	-0.297707
1h	Q9ULV3	CIZ1	Cip1-interacting zinc finger protein	0.107432	1	-0.0211916	1.68995	0.0433004	-0.299063
1h	Q99808	SLC29A1	Equilibrative nucleoside transporter 1	0.512853	1	-0.0778154	2.67429	0.00719037	-0.299283
1h	Q8ND82	ZNF280C	Zinc finger protein 280C	1.03778	1	-0.0764341	3.76155	0.0010359	-0.299467
1h	Q15477	SKIC2	Superkiller complex protein 2	0.838872	1	0.0714537	5.65908	0.000152381	-0.299904
1h	P49643	PRIM2	DNA primase large subunit	0.0506187	1	0.0119687	2.94084	0.00444149	-0.300254
1h	Q2KHR2	RFX7	DNA-binding protein RFX7	0.537678	1	-0.116544	3.77856	0.00103627	-0.300951
1h	Q14542	SLC29A2	Equilibrative nucleoside transporter 2	0.579095	1	0.112027	1.90753	0.0290645	-0.301588
1h	P26358	DNMT1	DNA (cytosine-5)-methyltransferase 1	0.0751817	1	-0.0248928	1.76259	0.0380177	-0.301747
1h	O43739	CYTH3	Cytohesin-3	0.275317	1	0.0517849	1.83013	0.0335288	-0.302256
1h	Q99569	PKP4	Plakophilin-4	0.68481	1	0.070841	2.75816	0.00614815	-0.302352
1h	Q96C19	EFHD2	EF-hand domain-containing protein D2	0.0786632	1	-0.0152991	4.31712	0.000345098	-0.303075
1h	P49736	MCM2	DNA replication licensing factor MCM2	0.144003	1	0.0249722	3.37158	0.00213183	-0.303854
1h	O15527	OGG1	N-glycosylase/DNA lyase	0.902646	1	-0.178352	2.6414	0.00759872	-0.304339
1h	Q9P2S5	WRAP73	WD repeat-containing protein WRAP73	0.199071	1	0.0301619	3.03214	0.00373027	-0.30485
1h	Q9UFG5	C19orf25	UPF0449 protein C19orf25	1.44889	1	0.208769	1.79285	0.0358826	-0.305477
1h	P23229	ITGA6	Integrin alpha-6	0.0602515	1	-0.010514	3.43659	0.00186301	-0.305759
1h	Q8TD30	GPT2	Alanine aminotransferase 2	0.00738548	1	-0.000594616	5.25272	0.000117647	-0.305777
1h	Q9Y6M0	PRSS21	Testisin	0.469824	1	-0.0979779	4.45202	0.000305085	-0.307391
1h	Q9NX18	SDHAF2	Succinate dehydrogenase assembly factor 2, mitochondrial	0.024132	1	0.00445271	2.40025	0.0119642	-0.314746
1h	Q9NRR5	UBQLN4	Ubiquilin-4	0.480599	1	0.0435655	2.47539	0.0102997	-0.315712
1h	Q8IXM2	BAP18	Chromatin complexes subunit BAP18	1.01485	1	0.102108	2.26286	0.0152701	-0.316164
1h	Q5EBL8	PDZD11	PDZ domain-containing protein 11	1.30082	1	0.172881	3.14916	0.00313924	-0.317221
1h	Q9BY89	KIAA1671	Uncharacterized protein KIAA1671	0.0686205	1	-0.00442314	7.32962	0	-0.317905
1h	P01106	MYC	Myc proto-oncogene protein	0.679468	1	-0.231283	2.21237	0.0166337	-0.318183
1h	P0C7P0	CISD3	CDGSH iron-sulfur domain-containing protein 3, mitochondrial	1.27815	1	-0.239588	2.31265	0.0139103	-0.319492
1h	Q96T88	UHRF1	E3 ubiquitin-protein ligase UHRF1	0.00783354	1	0.00274932	2.07329	0.0212623	-0.320028
1h	P35568	IRS1	Insulin receptor substrate 1	0.20729	1	-0.0351223	4.04102	0.000634304	-0.32044
1h	Q9NUP7	TRMT13	tRNA:m(4)X modification enzyme TRM13 homolog	0.304141	1	0.106025	2.23523	0.0160537	-0.321725
1h	P15336	ATF2	Cyclic AMP-dependent transcription factor ATF-2	1.31092	1	-0.130381	2.40767	0.0118128	-0.323587
1h	Q6BDS2	BLTP3A	Bridge-like lipid transfer protein family member 3A	0.647504	1	0.141944	1.63675	0.0476202	-0.325038
1h	P41970	ELK3	ETS domain-containing protein Elk-3	1.42796	1	-0.268453	1.8104	0.0347943	-0.327535
1h	P17275	JUNB	Transcription factor JunB	0.188403	1	-0.0352036	2.5763	0.00862602	-0.328698
1h	Q8WY91	THAP4	Peroxynitrite isomerase THAP4	0.000934043	1	-0.000145555	3.9781	0.000792683	-0.331664
1h	Q96GT9	XAGE2	X antigen family member 2	0.187021	1	0.0695574	1.91888	0.0284257	-0.336127
1h	Q5T7N3	KANK4	KN motif and ankyrin repeat domain-containing protein 4	1.83152	1	0.0563459	7.01166	0	-0.346276
1h	Q8WVD3	RNF138	E3 ubiquitin-protein ligase RNF138	0.373563	1	-0.0742668	2.39797	0.011975	-0.351539
1h	P22492	H1-6	Histone H1t	0.118748	1	-0.0247543	2.31009	0.0139735	-0.352719
1h	P19404	NDUFV2	NADH dehydrogenase [ubiquinone] flavoprotein 2, mitochondrial	0.834026	1	-0.0587001	2.35764	0.0128325	-0.355887
1h	O43768	ENSA	Alpha-endosulfine	0.0674422	1	0.019951	1.65738	0.045854	-0.358186
1h	Q6NWY9	PRPF40B	Pre-mRNA-processing factor 40 homolog B	1.46478	1	-0.280567	2.24207	0.0158921	-0.36177
1h	Q96IR7	HPDL	4-hydroxyphenylpyruvate dioxygenase-like protein	0.519275	1	0.110986	2.52084	0.00953876	-0.362729
1h	P16401	H1-5	Histone H1.5	0.0570612	1	-0.00743961	3.41259	0.00191538	-0.362906
1h	Q53GA4	PHLDA2	Pleckstrin homology-like domain family A member 2	0.175357	1	-0.0490897	1.67028	0.0447967	-0.363056
1h	Q9C005	DPY30	Protein dpy-30 homolog	0.231205	1	0.0976765	1.96672	0.0260538	-0.365435
1h	A6QL63	ABTB3	Ankyrin repeat and BTB/POZ domain-containing protein 3	0.0338022	1	0.00945973	3.79366	0.00103158	-0.365509
1h	P10606	COX5B	Cytochrome c oxidase subunit 5B, mitochondrial	0.0187797	1	0.0062921	1.73648	0.0400283	-0.366647
1h	Q13415	ORC1	Origin recognition complex subunit 1	0.0309094	1	-0.00937736	3.27681	0.00248517	-0.369578
1h	Q13227	GPS2	G protein pathway suppressor 2	NaN	NaN	NaN	3.16312	0.00302548	-0.371284
1h	Q13887	KLF5	Krueppel-like factor 5	0.0786158	1	0.0104498	2.39944	0.0119571	-0.37246
1h	Q9NPA3	MID1IP1	Mid1-interacting protein 1	0.111744	1	-0.0202148	3.65846	0.00130858	-0.374399
1h	P16930	FAH	Fumarylacetoacetase	0.367124	1	0.0548015	5.30583	0.000124031	-0.375167
1h	Q14332	FZD2	Frizzled-2	0.603316	1	-0.0473655	4.20446	0.000423358	-0.376749
1h	P47989	XDH	Xanthine dehydrogenase/oxidase	0.007197	1	0.00285411	1.92808	0.0280776	-0.37676
1h	Q5T2R2	PDSS1	All trans-polyprenyl-diphosphate synthase PDSS1	0.104166	1	0.0346231	1.69913	0.0426247	-0.377038
1h	P30530	AXL	Tyrosine-protein kinase receptor UFO	0.285377	1	0.0474995	4.28791	0.000401544	-0.383829
1h	P23511	NFYA	Nuclear transcription factor Y subunit alpha	0.383408	1	0.0655117	1.97817	0.0254715	-0.384315
1h	O95319	CELF2	CUGBP Elav-like family member 2	0.879395	1	0.117159	5.31081	0.000125	-0.39098
1h	Q9Y2D9	ZNF652	Zinc finger protein 652	0.0518515	1	-0.0123733	1.81584	0.0344617	-0.39297
1h	Q9HCU8	POLD4	DNA polymerase delta subunit 4	0.338167	1	0.150853	1.61946	0.0493894	-0.39424
1h	Q8N5I9	NOPCHAP1	NOP protein chaperone 1	0.420679	1	-0.110826	2.31766	0.0138097	-0.395208
1h	Q15147	PLCB4	1-phosphatidylinositol 4,5-bisphosphate phosphodiesterase beta-4	0.227596	1	0.0352528	3.17415	0.002979	-0.400704
[truncated: 21,874 more rows]

## Sheet: Supplementary Data 8
Time point	Cluster	Category	GO_term	Total size	Selection size	Category size	Intersection size	Enrichment factor	P value	FDR
1h	Cluster -2026	Gene Ontology (biological process)	intracellular cholesterol transport [GO:0032367]	7949	1098	8	6	5.4296	0.00014299	0.03706
1h	Cluster -2026	Gene Ontology (biological process)	mitotic spindle midzone assembly [GO:0051256]	7949	1098	8	6	5.4296	0.00014299	0.03706
1h	Cluster -2026	Gene Ontology (biological process)	synaptic vesicle lumen acidification [GO:0097401]	7949	1098	14	9	4.654	1.7035e-05	0.0068148
1h	Cluster -2026	Gene Ontology (biological process)	lysosomal lumen acidification [GO:0007042]	7949	1098	21	12	4.1369	3.5785e-06	0.002188
1h	Cluster -2026	Gene Ontology (biological process)	barbed-end actin filament capping [GO:0051016]	7949	1098	16	9	4.0722	7.2457e-05	0.022222
1h	Cluster -2026	Gene Ontology (biological process)	protein targeting to lysosome [GO:0006622]	7949	1098	21	10	3.4474	0.00016995	0.041699
1h	Cluster -2026	Gene Ontology (biological process)	learning or memory [GO:0007611]	7949	1098	26	12	3.3413	5.6278e-05	0.018493
1h	Cluster -2026	Gene Ontology (biological process)	mitotic cytokinesis [GO:0000281]	7949	1098	58	25	3.1205	3.5984e-08	5.0937e-05
1h	Cluster -2026	Gene Ontology (biological process)	response to virus [GO:0009615]	7949	1098	57	19	2.4132	9.7983e-05	0.028862
1h	Cluster -2026	Gene Ontology (biological process)	autophagy [GO:0006914]	7949	1098	105	33	2.2753	1.6434e-06	0.0011201
1h	Cluster -2026	Gene Ontology (biological process)	endoplasmic reticulum to Golgi vesicle-mediated transport [GO:0006888]	7949	1098	96	27	2.0361	0.00010479	0.029687
1h	Cluster -2026	Gene Ontology (biological process)	protein transport [GO:0015031]	7949	1098	251	63	1.8171	5.0456e-07	0.00038687
1h	Cluster -2026	Gene Ontology (biological process)	signal transduction [GO:0007165]	7949	1098	410	95	1.6775	5.1142e-08	5.7525e-05
1h	Cluster -2026	Gene Ontology (biological process)	intracellular protein transport [GO:0006886]	7949	1098	195	45	1.6707	0.00013789	0.036776
1h	Cluster -2026	Gene Ontology (biological process)	negative regulation of transcription by RNA polymerase II [GO:0000122]	7949	1098	393	32	0.58948	0.00012842	0.034754
1h	Cluster -2026	Gene Ontology (biological process)	regulation of transcription by RNA polymerase II [GO:0006357]	7949	1098	448	26	0.42015	1.278e-08	2.3518e-05
1h	Cluster -2026	Gene Ontology (biological process)	regulation of DNA-templated transcription [GO:0006355]	7949	1098	252	14	0.4022	1.0472e-05	0.0045979
1h	Cluster -2026	Gene Ontology (biological process)	mRNA processing [GO:0006397]	7949	1098	147	6	0.29549	6.2326e-05	0.019774
1h	Cluster -2026	Gene Ontology (biological process)	translation [GO:0006412]	7949	1098	151	5	0.23972	1.0127e-05	0.0045979
1h	Cluster -2026	Gene Ontology (biological process)	chromatin remodeling [GO:0006338]	7949	1098	155	5	0.23353	6.3186e-06	0.0033221
1h	Cluster -2026	Gene Ontology (biological process)	transcription by RNA polymerase II [GO:0006366]	7949	1098	112	2	0.12928	8.5388e-06	0.004135
1h	Cluster -2026	Gene Ontology (biological process)	cytoplasmic translation [GO:0002181]	7949	1098	89	1	0.081343	2.3965e-05	0.0091876
1h	Cluster -2026	Gene Ontology (biological process)	mitochondrial translation [GO:0032543]	7949	1098	93	1	0.077844	1.3724e-05	0.0058733
1h	Cluster -2026	Gene Ontology (biological process)	ribosomal small subunit biogenesis [GO:0042274]	7949	1098	70	0	0	2.8815e-05	0.010237
1h	Cluster -2026	Gene Ontology (biological process)	mRNA splicing, via spliceosome [GO:0000398]	7949	1098	176	0	0	3.1672e-12	1.457e-08
1h	Cluster -2026	Gene Ontology (biological process)	proton motive force-driven mitochondrial ATP synthesis [GO:0042776]	7949	1098	58	0	0	0.0001742	0.04218
1h	Cluster -2026	Gene Ontology (cellular component)	cuticular plate [GO:0032437]	7949	1098	4	4	7.2395	0.00036234	0.009433
1h	Cluster -2026	Gene Ontology (cellular component)	centralspindlin complex [GO:0097149]	7949	1098	3	3	7.2395	0.0026293	0.046324
1h	Cluster -2026	Gene Ontology (cellular component)	presynaptic endosome [GO:0098830]	7949	1098	3	3	7.2395	0.0026293	0.046324
1h	Cluster -2026	Gene Ontology (cellular component)	proton-transporting two-sector ATPase complex [GO:0016469]	7949	1098	4	4	7.2395	0.00036234	0.009433
1h	Cluster -2026	Gene Ontology (cellular component)	cytolytic granule membrane [GO:0101004]	7949	1098	3	3	7.2395	0.0026293	0.046324
1h	Cluster -2026	Gene Ontology (cellular component)	uropod [GO:0001931]	7949	1098	6	5	6.0329	0.00025817	0.0073601
1h	Cluster -2026	Gene Ontology (cellular component)	dendritic filopodium [GO:1902737]	7949	1098	5	4	5.7916	0.0015622	0.03288
1h	Cluster -2026	Gene Ontology (cellular component)	chromosome passenger complex [GO:0032133]	7949	1098	5	4	5.7916	0.0015622	0.03288
1h	Cluster -2026	Gene Ontology (cellular component)	autolysosome [GO:0044754]	7949	1098	8	6	5.4296	0.00014299	0.0047202
1h	Cluster -2026	Gene Ontology (cellular component)	vacuolar proton-transporting V-type ATPase, V1 domain [GO:0000221]	7949	1098	8	6	5.4296	0.00014299	0.0047202
1h	Cluster -2026	Gene Ontology (cellular component)	transmembrane transporter complex [GO:1902495]	7949	1098	9	6	4.8264	0.00036998	0.009433
1h	Cluster -2026	Gene Ontology (cellular component)	Arp2/3 protein complex [GO:0005885]	7949	1098	9	6	4.8264	0.00036998	0.009433
1h	Cluster -2026	Gene Ontology (cellular component)	endosome lumen [GO:0031904]	7949	1098	12	8	4.8264	3.5548e-05	0.0015271
1h	Cluster -2026	Gene Ontology (cellular component)	chloride channel complex [GO:0034707]	7949	1098	11	7	4.607	0.00017243	0.005462
1h	Cluster -2026	Gene Ontology (cellular component)	proton-transporting V-type ATPase complex [GO:0033176]	7949	1098	11	7	4.607	0.00017243	0.005462
1h	Cluster -2026	Gene Ontology (cellular component)	HOPS complex [GO:0030897]	7949	1098	8	5	4.5247	0.001792	0.035795
1h	Cluster -2026	Gene Ontology (cellular component)	AP-3 adaptor complex [GO:0030123]	7949	1098	8	5	4.5247	0.001792	0.035795
1h	Cluster -2026	Gene Ontology (cellular component)	Derlin-1 retrotranslocation complex [GO:0036513]	7949	1098	8	5	4.5247	0.001792	0.035795
1h	Cluster -2026	Gene Ontology (cellular component)	clathrin-coated vesicle membrane [GO:0030665]	7949	1098	19	11	4.1913	7.7784e-06	0.00039988
1h	Cluster -2026	Gene Ontology (cellular component)	COPII vesicle coat [GO:0030127]	7949	1098	13	7	3.8982	0.00066709	0.015969
1h	Cluster -2026	Gene Ontology (cellular component)	COPI vesicle coat [GO:0030126]	7949	1098	12	6	3.6198	0.0026108	0.046324
1h	Cluster -2026	Gene Ontology (cellular component)	endoplasmic reticulum exit site [GO:0070971]	7949	1098	23	10	3.1476	0.00041032	0.010294
1h	Cluster -2026	Gene Ontology (cellular component)	ER to Golgi transport vesicle membrane [GO:0012507]	7949	1098	30	13	3.1371	6.1487e-05	0.0024078
1h	Cluster -2026	Gene Ontology (cellular component)	late endosome membrane [GO:0031902]	7949	1098	80	34	3.0768	2.1254e-10	4.1658e-08
1h	Cluster -2026	Gene Ontology (cellular component)	brush border [GO:0005903]	7949	1098	29	12	2.9957	0.00019431	0.0059161
1h	Cluster -2026	Gene Ontology (cellular component)	podosome [GO:0002102]	7949	1098	22	9	2.9616	0.0012986	0.028281
1h	Cluster -2026	Gene Ontology (cellular component)	immunological synapse [GO:0001772]	7949	1098	23	9	2.8329	0.0018403	0.036298
1h	Cluster -2026	Gene Ontology (cellular component)	phagophore assembly site [GO:0000407]	7949	1098	26	10	2.7844	0.0012232	0.026826
1h	Cluster -2026	Gene Ontology (cellular component)	lysosomal membrane [GO:0005765]	7949	1098	217	81	2.7023	9.6972e-19	7.6026e-16
1h	Cluster -2026	Gene Ontology (cellular component)	microtubule associated complex [GO:0005875]	7949	1098	28	10	2.5855	0.0022491	0.042234
1h	Cluster -2026	Gene Ontology (cellular component)	tertiary granule lumen [GO:1904724]	7949	1098	28	10	2.5855	0.0022491	0.042234
1h	Cluster -2026	Gene Ontology (cellular component)	kinesin complex [GO:0005871]	7949	1098	28	10	2.5855	0.0022491	0.042234
1h	Cluster -2026	Gene Ontology (cellular component)	late endosome [GO:0005770]	7949	1098	93	33	2.5689	7.4408e-08	8.3337e-06
1h	Cluster -2026	Gene Ontology (cellular component)	clathrin-coated vesicle [GO:0030136]	7949	1098	43	15	2.5254	0.00028902	0.0079506
1h	Cluster -2026	Gene Ontology (cellular component)	cell leading edge [GO:0031252]	7949	1098	38	13	2.4767	0.00085479	0.019425
1h	Cluster -2026	Gene Ontology (cellular component)	phagocytic vesicle membrane [GO:0030670]	7949	1098	51	17	2.4132	0.00021851	0.0064646
1h	Cluster -2026	Gene Ontology (cellular component)	ficolin-1-rich granule membrane [GO:0101003]	7949	1098	33	11	2.4132	0.0025239	0.045744
1h	Cluster -2026	Gene Ontology (cellular component)	autophagosome [GO:0005776]	7949	1098	55	18	2.3693	0.00018765	0.0057772
1h	Cluster -2026	Gene Ontology (cellular component)	actin filament [GO:0005884]	7949	1098	45	14	2.2523	0.0014916	0.031821
1h	Cluster -2026	Gene Ontology (cellular component)	azurophil granule lumen [GO:0035578]	7949	1098	65	20	2.2275	0.00021307	0.0063635
1h	Cluster -2026	Gene Ontology (cellular component)	actin cytoskeleton [GO:0015629]	7949	1098	147	45	2.2162	5.8814e-08	6.8312e-06
1h	Cluster -2026	Gene Ontology (cellular component)	growth cone [GO:0030426]	7949	1098	71	21	2.1413	0.00026987	0.0076123
1h	Cluster -2026	Gene Ontology (cellular component)	lysosome [GO:0005764]	7949	1098	149	43	2.0893	6.5971e-07	6.2693e-05
1h	Cluster -2026	Gene Ontology (cellular component)	lysosomal lumen [GO:0043202]	7949	1098	52	15	2.0883	0.0022682	0.04234
1h	Cluster -2026	Gene Ontology (cellular component)	cell projection [GO:0042995]	7949	1098	70	20	2.0684	0.0005834	0.014182
1h	Cluster -2026	Gene Ontology (cellular component)	vesicle [GO:0031982]	7949	1098	83	23	2.0061	0.00038893	0.0098361
1h	Cluster -2026	Gene Ontology (cellular component)	collagen-containing extracellular matrix [GO:0062023]	7949	1098	106	29	1.9806	0.00010127	0.0036753
1h	Cluster -2026	Gene Ontology (cellular component)	ruffle [GO:0001726]	7949	1098	68	18	1.9163	0.002446	0.044858
1h	Cluster -2026	Gene Ontology (cellular component)	bicellular tight junction [GO:0005923]	7949	1098	69	18	1.8886	0.0028558	0.04948
1h	Cluster -2026	Gene Ontology (cellular component)	microtubule cytoskeleton [GO:0015630]	7949	1098	113	29	1.8579	0.00030945	0.0084387
1h	Cluster -2026	Gene Ontology (cellular component)	lamellipodium [GO:0030027]	7949	1098	129	33	1.852	0.0001399	0.0047202
1h	Cluster -2026	Gene Ontology (cellular component)	cell surface [GO:0009986]	7949	1098	208	53	1.8447	2.3448e-06	0.00015645
1h	Cluster -2026	Gene Ontology (cellular component)	spindle [GO:0005819]	7949	1098	106	27	1.844	0.00053426	0.013297
1h	Cluster -2026	Gene Ontology (cellular component)	endosome membrane [GO:0010008]	7949	1098	161	41	1.8436	2.8849e-05	0.0012565
1h	Cluster -2026	Gene Ontology (cellular component)	midbody [GO:0030496]	7949	1098	144	36	1.8099	0.00011902	0.0041015
1h	Cluster -2026	Gene Ontology (cellular component)	membrane raft [GO:0045121]	7949	1098	92	23	1.8099	0.0015875	0.033159
1h	Cluster -2026	Gene Ontology (cellular component)	microtubule [GO:0005874]	7949	1098	161	40	1.7986	6.2191e-05	0.0024078
1h	Cluster -2026	Gene Ontology (cellular component)	apical plasma membrane [GO:0016324]	7949	1098	148	36	1.761	0.00020484	0.0061768
1h	Cluster -2026	Gene Ontology (cellular component)	cell cortex [GO:0005938]	7949	1098	101	24	1.7203	0.0024923	0.045441
1h	Cluster -2026	Gene Ontology (cellular component)	endosome [GO:0005768]	7949	1098	181	43	1.7199	9.8762e-05	0.0036753
1h	Cluster -2026	Gene Ontology (cellular component)	extracellular exosome [GO:0070062]	7949	1098	1262	297	1.7038	4.4044e-25	6.9061e-22
1h	Cluster -2026	Gene Ontology (cellular component)	glutamatergic synapse [GO:0098978]	7949	1098	185	43	1.6827	0.00016026	0.0052352
1h	Cluster -2026	Gene Ontology (cellular component)	extracellular region [GO:0005576]	7949	1098	448	104	1.6806	1.097e-08	1.4334e-06
1h	Cluster -2026	Gene Ontology (cellular component)	cytoplasmic vesicle [GO:0031410]	7949	1098	147	33	1.6252	0.0013537	0.029077
1h	Cluster -2026	Gene Ontology (cellular component)	endoplasmic reticulum lumen [GO:0005788]	7949	1098	147	33	1.6252	0.0013537	0.029077
1h	Cluster -2026	Gene Ontology (cellular component)	axon [GO:0030424]	7949	1098	144	32	1.6088	0.0018158	0.03604
1h	Cluster -2026	Gene Ontology (cellular component)	focal adhesion [GO:0005925]	7949	1098	326	72	1.5989	1.0488e-05	0.00050598
1h	Cluster -2026	Gene Ontology (cellular component)	early endosome [GO:0005769]	7949	1098	183	40	1.5824	0.00083517	0.019117
1h	Cluster -2026	Gene Ontology (cellular component)	Golgi apparatus [GO:0005794]	7949	1098	571	120	1.5214	2.7271e-07	2.7588e-05
1h	Cluster -2026	Gene Ontology (cellular component)	perinuclear region of cytoplasm [GO:0048471]	7949	1098	425	89	1.516	9.6281e-06	0.00047178
1h	Cluster -2026	Gene Ontology (cellular component)	extracellular space [GO:0005615]	7949	1098	362	73	1.4599	0.00016523	0.0053417
1h	Cluster -2026	Gene Ontology (cellular component)	endoplasmic reticulum membrane [GO:0005789]	7949	1098	609	122	1.4503	2.5982e-06	0.00016296
1h	Cluster -2026	Gene Ontology (cellular component)	plasma membrane [GO:0005886]	7949	1098	1635	320	1.4169	7.7267e-14	4.0385e-11
1h	Cluster -2026	Gene Ontology (cellular component)	membrane [GO:0016020]	7949	1098	1659	318	1.3877	1.656e-12	6.4915e-10
1h	Cluster -2026	Gene Ontology (cellular component)	Golgi membrane [GO:0000139]	7949	1098	350	67	1.3859	0.0010307	0.022925
1h	Cluster -2026	Gene Ontology (cellular component)	endoplasmic reticulum [GO:0005783]	7949	1098	610	116	1.3767	4.3588e-05	0.001818
1h	Cluster -2026	Gene Ontology (cellular component)	cytosol [GO:0005829]	7949	1098	3449	561	1.1776	6.0949e-09	9.1018e-07
1h	Cluster -2026	Gene Ontology (cellular component)	cytoplasm [GO:0005737]	7949	1098	2761	436	1.1432	2.8578e-05	0.0012565
1h	Cluster -2026	Gene Ontology (cellular component)	nucleus [GO:0005634]	7949	1098	2975	312	0.75924	3.4336e-12	1.1774e-09
1h	Cluster -2026	Gene Ontology (cellular component)	mitochondrion [GO:0005739]	7949	1098	978	99	0.73284	4.6713e-05	0.0019025
1h	Cluster -2026	Gene Ontology (cellular component)	nucleoplasm [GO:0005654]	7949	1098	2570	230	0.6479	9.8709e-20	1.0318e-16
1h	Cluster -2026	Gene Ontology (cellular component)	nucleolus [GO:0005730]	7949	1098	644	49	0.55083	1.3074e-07	1.4138e-05
1h	Cluster -2026	Gene Ontology (cellular component)	nuclear body [GO:0016604]	7949	1098	228	17	0.53979	0.0009678	0.021679
1h	Cluster -2026	Gene Ontology (cellular component)	chromatin [GO:0000785]	7949	1098	410	27	0.47675	9.6743e-07	8.1996e-05
1h	Cluster -2026	Gene Ontology (cellular component)	nuclear speck [GO:0016607]	7949	1098	301	17	0.40888	1.9771e-06	0.00014304
1h	Cluster -2026	Gene Ontology (cellular component)	mitochondrial matrix [GO:0005759]	7949	1098	313	16	0.37007	2.1762e-07	2.2748e-05
1h	Cluster -2026	Gene Ontology (cellular component)	chromosome [GO:0005694]	7949	1098	142	7	0.35688	0.00033863	0.0090764
1h	Cluster -2026	Gene Ontology (cellular component)	mitochondrial inner membrane [GO:0005743]	7949	1098	360	14	0.28154	1.1575e-10	2.5928e-08
1h	Cluster -2026	Gene Ontology (cellular component)	cytosolic ribosome [GO:0022626]	7949	1098	88	3	0.2468	0.00090204	0.020351
1h	Cluster -2026	Gene Ontology (cellular component)	mitochondrial intermembrane space [GO:0005758]	7949	1098	57	1	0.12701	0.0018638	0.036531
1h	Cluster -2026	Gene Ontology (cellular component)	cytosolic large ribosomal subunit [GO:0022625]	7949	1098	66	1	0.10969	0.00056076	0.013847
1h	Cluster -2026	Gene Ontology (cellular component)	spliceosomal complex [GO:0005681]	7949	1098	104	1	0.069611	2.9311e-06	0.0001763
1h	Cluster -2026	Gene Ontology (cellular component)	catalytic step 2 spliceosome [GO:0071013]	7949	1098	93	0	0	9.0841e-07	7.9132e-05
1h	Cluster -2026	Gene Ontology (cellular component)	mitochondrial large ribosomal subunit [GO:0005762]	7949	1098	53	0	0	0.00036836	0.009433
1h	Cluster -2026	Gene Ontology (cellular component)	euchromatin [GO:0000791]	7949	1098	41	0	0	0.0022177	0.042234
1h	Cluster -2026	Gene Ontology (cellular component)	cytosolic small ribosomal subunit [GO:0022627]	7949	1098	42	0	0	0.0019097	0.037198
1h	Cluster -2026	Gene Ontology (cellular component)	U2-type precatalytic spliceosome [GO:0071005]	7949	1098	50	0	0	0.00057716	0.014141
1h	Cluster -2026	Gene Ontology (cellular component)	small-subunit processome [GO:0032040]	7949	1098	72	0	0	2.1343e-05	0.0009843
1h	Cluster -2026	Gene Ontology (cellular component)	mitochondrial respiratory chain complex I [GO:0005747]	7949	1098	43	0	0	0.0016445	0.033708
1h	Cluster -2026	Gene Ontology (molecular function)	proton-transporting ATPase activity, rotational mechanism [GO:0046961]	7949	1098	15	9	4.3437	3.6743e-05	0.010943
1h	Cluster -2026	Gene Ontology (molecular function)	serine-type endopeptidase inhibitor activity [GO:0004867]	7949	1098	22	10	3.2907	0.00026882	0.04092
1h	Cluster -2026	Gene Ontology (molecular function)	phosphatidylinositol-3-phosphate binding [GO:0032266]	7949	1098	32	13	2.9411	0.00013282	0.025995
1h	Cluster -2026	Gene Ontology (molecular function)	signaling receptor activity [GO:0038023]	7949	1098	50	18	2.6062	4.905e-05	0.01344
1h	Cluster -2026	Gene Ontology (molecular function)	phosphatidylinositol-4,5-bisphosphate binding [GO:0005546]	7949	1098	50	18	2.6062	4.905e-05	0.01344
1h	Cluster -2026	Gene Ontology (molecular function)	actin filament binding [GO:0051015]	7949	1098	140	47	2.4304	1.1788e-09	1.3458e-06
1h	Cluster -2026	Gene Ontology (molecular function)	protease binding [GO:0002020]	7949	1098	55	18	2.3693	0.00018765	0.029892
1h	Cluster -2026	Gene Ontology (molecular function)	actin binding [GO:0003779]	7949	1098	152	42	2.0004	2.9098e-06	0.0014237
1h	Cluster -2026	Gene Ontology (molecular function)	cadherin binding [GO:0045296]	7949	1098	272	75	1.9962	5.9959e-10	8.2143e-07
1h	Cluster -2026	Gene Ontology (molecular function)	small GTPase binding [GO:0031267]	7949	1098	190	44	1.6765	0.0001487	0.026006
1h	Cluster -2026	Gene Ontology (molecular function)	protein kinase binding [GO:0019901]	7949	1098	259	56	1.5653	0.00014705	0.026006
1h	Cluster -2026	Gene Ontology (molecular function)	protein homodimerization activity [GO:0042803]	7949	1098	372	76	1.479	8.4732e-05	0.019347
1h	Cluster -2026	Gene Ontology (molecular function)	identical protein binding [GO:0042802]	7949	1098	923	162	1.2706	0.0001156	0.02329
1h	Cluster -2026	Gene Ontology (molecular function)	RNA binding [GO:0003723]	7949	1098	1197	94	0.56852	2.1394e-12	3.6637e-09
1h	Cluster -2026	Gene Ontology (molecular function)	DNA binding [GO:0003677]	7949	1098	492	34	0.50029	3.022e-07	0.00020701
1h	Cluster -2026	Gene Ontology (molecular function)	RNA polymerase II cis-regulatory region sequence-specific DNA binding [GO:0000978]	7949	1098	275	19	0.50019	0.00011056	0.022949
1h	Cluster -2026	Gene Ontology (molecular function)	DNA-binding transcription factor activity, RNA polymerase II-specific [GO:0000981]	7949	1098	242	16	0.47865	0.00015379	0.026006
1h	Cluster -2026	Gene Ontology (molecular function)	mRNA binding [GO:0003729]	7949	1098	192	10	0.37706	5.7757e-05	0.014653
1h	Cluster -2026	Gene Ontology (molecular function)	chromatin binding [GO:0003682]	7949	1098	276	11	0.28853	2.6655e-08	2.0288e-05
1h	Cluster -2026	Gene Ontology (molecular function)	histone binding [GO:0042393]	7949	1098	122	4	0.23736	7.0755e-05	0.016713
1h	Cluster -2026	Gene Ontology (molecular function)	structural constituent of ribosome [GO:0003735]	7949	1098	151	1	0.047944	3.504e-09	3.4289e-06
2h	Cluster -2017	Gene Ontology (biological process)	membrane to membrane docking [GO:0022614]	7949	1024	4	4	7.7627	0.00027399	0.047141
2h	Cluster -2017	Gene Ontology (biological process)	stress granule disassembly [GO:0035617]	7949	1024	6	5	6.4689	0.00018398	0.038057
2h	Cluster -2017	Gene Ontology (biological process)	mitotic spindle midzone assembly [GO:0051256]	7949	1024	8	6	5.822	9.6027e-05	0.022378
2h	Cluster -2017	Gene Ontology (biological process)	intracellular cholesterol transport [GO:0032367]	7949	1024	8	6	5.822	9.6027e-05	0.022378
2h	Cluster -2017	Gene Ontology (biological process)	multicellular organismal-level iron ion homeostasis [GO:0060586]	7949	1024	10	7	5.4339	4.6e-05	0.011762
2h	Cluster -2017	Gene Ontology (biological process)	actin filament severing [GO:0051014]	7949	1024	9	6	5.1751	0.00025115	0.04489
2h	Cluster -2017	Gene Ontology (biological process)	synaptic vesicle lumen acidification [GO:0097401]	7949	1024	14	9	4.9903	9.5703e-06	0.0040974
2h	Cluster -2017	Gene Ontology (biological process)	Arp2/3 complex-mediated actin nucleation [GO:0034314]	7949	1024	12	7	4.5282	0.0002308	0.043357
2h	Cluster -2017	Gene Ontology (biological process)	lysosomal transport [GO:0007041]	7949	1024	14	8	4.4358	9.7775e-05	0.0225
2h	Cluster -2017	Gene Ontology (biological process)	positive regulation of interleukin-1 beta production [GO:0032731]	7949	1024	20	11	4.2695	7.599e-06	0.0034121
2h	Cluster -2017	Gene Ontology (biological process)	lysosomal lumen acidification [GO:0007042]	7949	1024	21	11	4.0662	1.3919e-05	0.0053138
2h	Cluster -2017	Gene Ontology (biological process)	glycolytic process [GO:0006096]	7949	1024	28	13	3.6041	1.2181e-05	0.0049546
2h	Cluster -2017	Gene Ontology (biological process)	actin filament bundle assembly [GO:0051017]	7949	1024	28	12	3.3269	6.7577e-05	0.016812
2h	Cluster -2017	Gene Ontology (biological process)	mitotic cytokinesis [GO:0000281]	7949	1024	58	24	3.2121	4.4563e-08	6.8367e-05
2h	Cluster -2017	Gene Ontology (biological process)	proton transmembrane transport [GO:1902600]	7949	1024	27	11	3.1626	0.00022649	0.043357
2h	Cluster -2017	Gene Ontology (biological process)	intracellular iron ion homeostasis [GO:0006879]	7949	1024	34	13	2.9681	0.00013302	0.029865
2h	Cluster -2017	Gene Ontology (biological process)	cellular response to type II interferon [GO:0071346]	7949	1024	43	16	2.8884	3.4871e-05	0.010105
2h	Cluster -2017	Gene Ontology (biological process)	integrin-mediated signaling pathway [GO:0007229]	7949	1024	52	18	2.6871	3.5129e-05	0.010105
2h	Cluster -2017	Gene Ontology (biological process)	response to virus [GO:0009615]	7949	1024	57	19	2.5876	3.8747e-05	0.010338
2h	Cluster -2017	Gene Ontology (biological process)	autophagy [GO:0006914]	7949	1024	105	31	2.2918	3.2166e-06	0.0017927
2h	Cluster -2017	Gene Ontology (biological process)	regulation of cell shape [GO:0008360]	7949	1024	75	22	2.2771	8.4162e-05	0.020122
2h	Cluster -2017	Gene Ontology (biological process)	cell adhesion [GO:0007155]	7949	1024	145	40	2.1414	9.2341e-07	0.00068
2h	Cluster -2017	Gene Ontology (biological process)	positive regulation of canonical NF-kappaB signal transduction [GO:0043123]	7949	1024	118	31	2.0394	3.7583e-05	0.010338
2h	Cluster -2017	Gene Ontology (biological process)	cell migration [GO:0016477]	7949	1024	146	38	2.0204	7.1827e-06	0.0033058
2h	Cluster -2017	Gene Ontology (biological process)	vesicle-mediated transport [GO:0016192]	7949	1024	106	27	1.9773	0.00018624	0.038097
2h	Cluster -2017	Gene Ontology (biological process)	positive regulation of cell migration [GO:0030335]	7949	1024	107	27	1.9588	0.00021744	0.042137
2h	Cluster -2017	Gene Ontology (biological process)	inflammatory response [GO:0006954]	7949	1024	115	29	1.9575	0.00013491	0.029924
2h	Cluster -2017	Gene Ontology (biological process)	actin cytoskeleton organization [GO:0030036]	7949	1024	130	31	1.8511	0.00022996	0.043357
2h	Cluster -2017	Gene Ontology (biological process)	signal transduction [GO:0007165]	7949	1024	411	98	1.851	1.7066e-10	6.2836e-07
2h	Cluster -2017	Gene Ontology (biological process)	intracellular protein transport [GO:0006886]	7949	1024	195	45	1.7914	2.8469e-05	0.0088834
2h	Cluster -2017	Gene Ontology (biological process)	innate immune response [GO:0045087]	7949	1024	211	48	1.7659	2.3474e-05	0.007717
2h	Cluster -2017	Gene Ontology (biological process)	regulation of transcription by RNA polymerase II [GO:0006357]	7949	1024	446	26	0.45253	2.5879e-07	0.00028344
2h	Cluster -2017	Gene Ontology (biological process)	regulation of DNA-templated transcription [GO:0006355]	7949	1024	251	12	0.37112	8.0379e-06	0.0035233
2h	Cluster -2017	Gene Ontology (biological process)	RNA splicing [GO:0008380]	7949	1024	146	6	0.31901	0.00020878	0.04133
2h	Cluster -2017	Gene Ontology (biological process)	chromatin remodeling [GO:0006338]	7949	1024	155	5	0.25041	2.2718e-05	0.007717
2h	Cluster -2017	Gene Ontology (biological process)	mRNA processing [GO:0006397]	7949	1024	147	4	0.21123	1.238e-05	0.0049546
2h	Cluster -2017	Gene Ontology (biological process)	translation [GO:0006412]	7949	1024	151	3	0.15423	1.4134e-06	0.00092929
2h	Cluster -2017	Gene Ontology (biological process)	transcription by RNA polymerase II [GO:0006366]	7949	1024	112	2	0.13862	2.444e-05	0.0078938
2h	Cluster -2017	Gene Ontology (biological process)	mitochondrial translation [GO:0032543]	7949	1024	93	1	0.08347	3.4618e-05	0.010105
2h	Cluster -2017	Gene Ontology (biological process)	mRNA splicing, via spliceosome [GO:0000398]	7949	1024	176	1	0.044106	5.7408e-10	1.6685e-06
2h	Cluster -2017	Gene Ontology (biological process)	aerobic respiration [GO:0009060]	7949	1024	60	0	0	0.00024664	0.044516
2h	Cluster -2017	Gene Ontology (biological process)	ribosomal small subunit biogenesis [GO:0042274]	7949	1024	70	0	0	6.1359e-05	0.015474
2h	Cluster -2017	Gene Ontology (biological process)	cytoplasmic translation [GO:0002181]	7949	1024	89	0	0	4.3417e-06	0.0021603
2h	Cluster -2017	Gene Ontology (cellular component)	proton-transporting two-sector ATPase complex [GO:0016469]	7949	1024	4	4	7.7627	0.00027399	0.0074071
2h	Cluster -2017	Gene Ontology (cellular component)	cytolytic granule membrane [GO:0101004]	7949	1024	3	3	7.7627	0.0021323	0.035759
2h	Cluster -2017	Gene Ontology (cellular component)	platelet dense granule lumen [GO:0031089]	7949	1024	3	3	7.7627	0.0021323	0.035759
2h	Cluster -2017	Gene Ontology (cellular component)	NLRP1 inflammasome complex [GO:0072558]	7949	1024	3	3	7.7627	0.0021323	0.035759
2h	Cluster -2017	Gene Ontology (cellular component)	serine-type endopeptidase complex [GO:1905370]	7949	1024	4	4	7.7627	0.00027399	0.0074071
2h	Cluster -2017	Gene Ontology (cellular component)	Gtr1-Gtr2 GTPase complex [GO:1990131]	7949	1024	3	3	7.7627	0.0021323	0.035759
2h	Cluster -2017	Gene Ontology (cellular component)	cuticular plate [GO:0032437]	7949	1024	4	4	7.7627	0.00027399	0.0074071
[truncated: 203 more rows]
